# Supplementary material for: Exploration into Natural Variation Genes Associated with Determinate and Capitulum-like Inflorescence in Brassica napus
Source: Int J Mol Sci. 2023 Aug 17;24(16):12902. doi: 10.3390/ijms241612902 (PMC10454214; doi:10.3390/ijms241612902)
Supplement: Supplementary file 1 [file ijms-24-12902-s001.zip]

Archive with 11 entries (11 files):
- Figure S1.tif
- Figure S2.tif
- Figure S3.tif
- Figure S4.tif
- Table S1.  RNA-Seq.xlsx
- Table S2. DEGs-W_M.anno.xlsx
- Table S3. qRT-PCR-information.xlsx
- Table S4. The annotated information of DEGs.xlsx
- Table S5.  GO_classification.xlsx
- Table S6.  KEGG_classification.xls
- Table S7.  flower and inflorescence development.xlsx
