# Supplementary material for: Exploration into Natural Variation Genes Associated with Determinate and Capitulum-like Inflorescence in Brassica napus
Source: Int J Mol Sci. 2023 Aug 17;24(16):12902. doi: 10.3390/ijms241612902 (PMC10454214; doi:10.3390/ijms241612902)
Supplement: Supplementary file 1 [file ijms-24-12902-s001.zip › Table S1. RNA-Seq.xlsx]

## Sheet: Table
Items	WT01	WT02	WT03	WT Mean	MT01	MT02	MT03	MT Mean
Raw Reads Number	48745012	48488518	48883826	4.87058e+07	46361638	45009390	47586954	4.63193e+07
Raw Bases Number	7311751800	7273277700	7332573900	7305867800	6954245700	6751408500	7138043100	6947899100
Clean Reads Number(%)	47225650(96.88)	46946302(96.82)	47381392(96.93)	47184448(96.88)	45002096(97.07)	43612984(96.90)	46217372(96.90)	44944151(96.96)
Clean Bases Number	7083847500	7041945300	7107208800	7077667200	6750314400	6541947600	6932605800	6741622600
Low-quality Reads Number(%)	347848(0.71)	333822(0.69)	352030(0.72)	344567(0.71)	325,944(0.70)	360,932(0.80)	393,930(0.83)	360269(0.78)
Mapped Reads(%)	39462629(83.56)	41744002(88.92)	42200954(89.07)	41135862(87.18)	40,022,265(88.93)	38,494,579(88.26)	40,957,853(88.62)	39824899(88.60)
UnMapped Reads	7763021	5202300	5180438	6.04859e+06	4979831	5118405	5259519	5.11925e+06
MultiMap Reads(%)	6668478(14.12)	7093863(15.11)	7202817(15.20)	6988386(14.81)	6,959,753(15.47)	6,595,214(15.12)	7,017,896(15.18)	6857621(15.26)
Ns Reads Number(%)	184(0.00)	4428(0.01)	4732(0.01)	3115(0.01)	3,238(0.01)	4,454(0.01)	3,390(0.01)	3694(0.01)
Adapter Polluted Reads Number(%)	1171330(2.40)	1203966(2.48)	1145672(2.34)	1173656(2.41)	1,030,360(2.22)	1,031,020(2.29)	972,262(2.04)	1011214(2.18)
Raw Q30 Bases Rate(%)2	93.85	93.88	93.78	93.8367	93.93	93.61	93.48	93.6733
Clean Q30 Bases Rate(%)	94.16	94.17	94.09	94.14	94.23	93.96	93.85	94.0133
Exon (%)	14,281,249(93.42)	15,440,707(94.63)	15,611,254(95.04)	15111070(94.36)	14,633,112(94.94)	14,111,961(93.48)	15,112,125(95.16)	14619066(94.53)
Intron (%)	274,647(1.80)	237,433(1.46)	234,990(1.43)	249023(1.56)	216,430(1.40)	228,832(1.52)	219,779(1.38)	221680(1.43)
Intergenic (%)	731,349(4.78)	639,211(3.92)	578,886(3.52)	649815(4.07)	564,182(3.66)	755,369(5.00)	549,566(3.46)	623039(4.04)
Novel Transcripts	202195	143026	137173	160798	128585	131565	128187	129446
