# Supplementary material for: Exploration into Natural Variation Genes Associated with Determinate and Capitulum-like Inflorescence in Brassica napus
Source: Int J Mol Sci. 2023 Aug 17;24(16):12902. doi: 10.3390/ijms241612902 (PMC10454214; doi:10.3390/ijms241612902)
Supplement: Supplementary file 1 [file ijms-24-12902-s001.zip › Table S2. DEGs-W_M.anno.xlsx]

## Sheet: DEGs
Gene	WT01	WT02	WT03	MT01	MT02	MT03	Log2(FoldChange)	p-value	down/up	Significant
LOC106345175	6	2	10	49	55	47	3.03868	1.4e-05	up	yes
LOC106345176	364	214	172	501	1164	603	1.51655	0.0412909	up	yes
LOC106345193	0	1	0	34	30	36	6.48325	1.81e-05	up	yes
LOC106345217	21	15	12	48	39	59	1.52419	0.022015	up	yes
LOC106345222	4	6	1	22	16	28	2.49648	0.0209514	up	yes
LOC106345223	19	31	24	2	3	1	-3.67066	0.000230973	down	yes
LOC106345230	52	78	12	7	3	16	-2.57604	0.0402037	down	yes
LOC106345232	282	167	689	46	52	30	-3.14312	7.03e-07	down	yes
LOC106345233	0	0	0	21	26	21	6.8953	1.33e-05	up	yes
LOC106345241	600	562	317	13	14	7	-5.52472	1.24e-23	down	yes
LOC106345251	31	59	40	7	10	5	-2.60835	0.00023148	down	yes
LOC106345270	124	1	135	0	9	7	-4.0562	0.0403248	down	yes
LOC106345276	22	22	37	9	7	11	-1.62276	0.0380401	down	yes
LOC106345279	843	660	1344	43	60	67	-4.09658	3.65e-26	down	yes
LOC106345301	96	87	161	2	4	1	-5.64327	8.35e-14	down	yes
LOC106345313	59	63	47	2	5	2	-4.29413	1.64e-08	down	yes
LOC106345353	13	57	13	60	122	196	2.11021	0.0456005	up	yes
LOC106345357	4	17	2	0	0	0	-5.46368	0.0436038	down	yes
LOC106345388	5	19	17	0	0	0	-6.23726	0.00123747	down	yes
LOC106345413	24	55	47	5	0	8	-3.33384	0.00131626	down	yes
LOC106345425	108	85	194	41	56	34	-1.57813	0.00545264	down	yes
LOC106345468	267	199	369	132	102	162	-1.12182	0.0125961	down	yes
LOC106345526	7	62	4	0	0	0	-7.12797	0.00129212	down	yes
LOC106345527	15	61	17	0	0	0	-7.46232	1.95e-05	down	yes
LOC106345528	18	13	15	0	0	0	-6.44657	0.000167698	down	yes
LOC106345529	13	30	10	1	1	2	-3.80501	0.00545116	down	yes
LOC106345532	104	161	96	36	26	22	-2.16704	2.43e-05	down	yes
LOC106345562	21	23	28	4	7	10	-1.82638	0.0305814	down	yes
LOC106345575	87	96	79	30	51	35	-1.23198	0.0261117	down	yes
LOC106345587	11	12	4	36	45	29	1.94968	0.0234228	up	yes
LOC106345611	4	3	1	14	28	18	2.83528	0.0125285	up	yes
LOC106345614	23	24	12	2	2	2	-3.38161	0.00245174	down	yes
LOC106345628	20	18	15	155	138	124	2.91467	4.53e-12	up	yes
LOC106345651	21	120	34	18	2	5	-2.87425	0.0291831	down	yes
LOC106345670	9	6	27	3	1	1	-3.06657	0.0495387	down	yes
LOC106345690	6	14	9	0	0	0	-5.76446	0.00448007	down	yes
LOC106345693	47	47	30	1	0	1	-6.03669	7.97e-06	down	yes
LOC106345703	182	196	112	462	445	295	1.22026	0.0343371	up	yes
LOC106345735	137	170	206	410	339	370	1.08365	0.000180243	up	yes
LOC106345747	46	68	69	15	20	12	-1.99782	0.000196075	down	yes
LOC106345755	0	0	0	16	15	7	6.06157	0.00143929	up	yes
LOC106345756	19	9	8	2	1	1	-3.2647	0.0327203	down	yes
LOC106345758	154	120	128	71	62	51	-1.19112	0.00927584	down	yes
LOC106345762	508	370	683	137	126	146	-1.97402	5.48e-09	down	yes
LOC106345764	99	100	98	10	4	8	-3.81859	4.97e-13	down	yes
LOC106345765	10	3	13	0	0	0	-5.59457	0.0135793	down	yes
LOC106345766	158	133	129	17	58	9	-2.36064	0.0097246	down	yes
LOC106345773	90	34	141	23	18	41	-1.7297	0.0479704	down	yes
LOC106345793	207	186	223	7	11	17	-4.19583	9.78e-21	down	yes
LOC106345798	2	7	7	20	26	22	2.0596	0.0277947	up	yes
LOC106345800	59	49	127	20	18	24	-1.94041	0.00139665	down	yes
LOC106345807	0	1	0	42	50	49	6.98252	1.69e-06	up	yes
LOC106345820	468	199	136	89	35	79	-2.11229	0.0110517	down	yes
LOC106345821	128	136	340	5896	1916	9351	4.80199	3.62e-13	up	yes
LOC106345825	79	5	101	3	9	3	-3.63883	0.00656374	down	yes
LOC106345835	213	180	213	0	0	0	-10.1588	2.72e-14	down	yes
LOC106345841	34	133	43	0	0	0	-8.63387	5.3e-08	down	yes
LOC106345861	0	0	0	35	32	32	7.4333	5.81e-07	up	yes
LOC106345873	28	18	36	2	2	2	-3.81503	8.08e-05	down	yes
LOC106345874	19	34	46	10	6	7	-2.13048	0.00550318	down	yes
LOC106345882	62	85	33	19	21	13	-1.84217	0.0167598	down	yes
LOC106345884	2406	5381	1018	3	3	6	-9.61738	6.07e-32	down	yes
LOC106345886	73	103	98	42	44	27	-1.31875	0.00885955	down	yes
LOC106345890	94	70	147	37	60	37	-1.23746	0.0483296	down	yes
LOC106345892	167	188	156	0	0	0	-9.91791	1.73e-13	down	yes
LOC106345893	364	338	538	193	188	220	-1.08389	0.000667783	down	yes
LOC106345918	24	25	27	464	387	509	4.10608	4.43e-38	up	yes
LOC106345919	53	51	45	122	113	101	1.11173	0.0113672	up	yes
LOC106345922	34	87	29	0	0	0	-8.15756	2.3e-07	down	yes
LOC106345935	188	537	101	58	52	59	-2.37503	0.00380905	down	yes
LOC106345937	303	96	182	8	7	6	-4.87308	1.12e-12	down	yes
LOC106345951	9	17	20	60	35	49	1.60901	0.014359	up	yes
LOC106345952	20	31	20	4	4	5	-2.51163	0.00352237	down	yes
LOC106345994	172	99	302	1279	1239	1127	2.65029	9.96e-09	up	yes
LOC106345996	0	0	1	51	53	61	7.2065	5.11e-07	up	yes
LOC106345999	0	0	0	52	60	57	8.2061	6.5e-09	up	yes
LOC106346000	28	24	36	151	168	165	2.41491	9e-12	up	yes
LOC106346018	16	10	18	45	119	63	2.33254	0.00101046	up	yes
LOC106346019	23	36	33	112	92	124	1.78342	1.17e-05	up	yes
LOC106346020	49	35	63	178	163	150	1.69809	1.31e-05	up	yes
LOC106346027	112	105	186	279	282	337	1.12204	0.00276762	up	yes
LOC106346028	3	8	4	35	38	50	2.9793	4.08e-05	up	yes
LOC106346036	51	51	76	195	146	213	1.593	1.12e-05	up	yes
LOC106346046	110	104	120	49	54	53	-1.15107	0.00198688	down	yes
LOC106346052	180	125	289	81	78	112	-1.16635	0.030866	down	yes
LOC106346053	32	143	15	2	0	2	-5.66793	5.95e-05	down	yes
LOC106346054	236	338	209	135	117	149	-1.03569	0.0282425	down	yes
LOC106346063	693	44	423	12	33	13	-4.38811	2.54e-05	down	yes
LOC106346091	35	51	46	122	127	114	1.41286	0.00024882	up	yes
LOC106346095	47	26	36	131	186	146	2.02541	2.25e-05	up	yes
LOC106346096	48	44	58	124	88	114	1.068	0.0120412	up	yes
LOC106346097	207	136	206	475	593	731	1.65301	1.61e-05	up	yes
LOC106346107	0	2	0	48	38	59	6.12005	3.31e-06	up	yes
LOC106346119	0	0	0	31	31	26	7.26613	1.69e-06	up	yes
LOC106346126	18	12	19	95	103	89	2.50185	2.25e-08	up	yes
LOC106346132	76	171	43	8	5	13	-3.57425	1.42e-05	down	yes
LOC106346134	0	1	0	33	50	29	6.65926	1.48e-05	up	yes
LOC106346144	183	211	346	136	88	120	-1.13547	0.0106678	down	yes
LOC106346167	20	30	25	90	84	74	1.67675	0.000198708	up	yes
LOC106346171	411	1038	463	213	142	210	-1.82657	0.00164309	down	yes
LOC106346180	35	19	37	280	434	197	3.28678	7.29e-10	up	yes
LOC106346184	0	0	0	85	60	65	8.5166	1.29e-09	up	yes
LOC106346185	411	312	521	1147	1330	1178	1.51416	1.81e-06	up	yes
LOC106346186	51	6	32	130	166	109	2.11446	0.0303068	up	yes
LOC106346188	12	13	10	125	138	130	3.43256	3.29e-15	up	yes
LOC106346189	140	305	224	480	424	547	1.06849	0.0296976	up	yes
LOC106346233	3	1	0	11	12	21	3.35452	0.0271017	up	yes
LOC106346234	19	9	15	35	50	66	1.74534	0.0139369	up	yes
LOC106346236	8	10	7	0	0	0	-5.56675	0.00724849	down	yes
LOC106346249	0	10	0	38	66	44	3.823	0.0172032	up	yes
LOC106346254	463	297	648	228	199	260	-1.07541	0.0234472	down	yes
LOC106346259	111	67	96	29	38	30	-1.55738	0.00276801	down	yes
LOC106346261	243	197	257	120	80	112	-1.21881	0.00105803	down	yes
LOC106346273	40	67	32	6	16	9	-2.2257	0.00609807	down	yes
LOC106346276	2	2	4	15	23	21	2.84824	0.00491993	up	yes
LOC106346281	22	14	14	1	3	0	-3.70665	0.0075768	down	yes
LOC106346294	74	226	100	529	476	581	1.92783	0.00103224	up	yes
LOC106346305	762	551	600	168	261	153	-1.77652	7.77e-05	down	yes
LOC106346307	53	44	56	19	24	15	-1.44757	0.0124005	down	yes
LOC106346309	156	96	204	58	48	96	-1.22559	0.0483719	down	yes
LOC106346322	221	253	92	61	46	60	-1.86016	0.00451894	down	yes
LOC106346332	57	74	47	172	211	187	1.61527	0.000122904	up	yes
LOC106346334	36	21	32	83	61	71	1.21103	0.033876	up	yes
LOC106346341	43	39	66	189	251	299	2.28108	4.08e-09	up	yes
LOC106346357	21	49	26	154	139	136	2.10485	3.09e-05	up	yes
LOC106346371	71	55	72	17	13	16	-2.16365	8.7e-06	down	yes
LOC106346372	95	62	159	47	41	32	-1.41953	0.0207864	down	yes
LOC106346373	183	152	208	38	41	51	-2.11556	1.07e-09	down	yes
LOC106346377	208	273	294	736	654	922	1.52768	4.82e-08	up	yes
LOC106346381	77	40	84	18	9	10	-2.49316	0.000117499	down	yes
LOC106346382	144	150	177	1	0	1	-7.93016	1.62e-11	down	yes
LOC106346394	56	34	44	200	151	208	1.99005	1.85e-06	up	yes
LOC106346396	26	30	51	206	119	220	2.31126	6.09e-07	up	yes
LOC106346398	85	138	145	930	884	1000	2.89523	2.15e-24	up	yes
LOC106346401	101	150	124	604	477	537	2.05562	1.38e-11	up	yes
LOC106346433	456	462	369	167	170	148	-1.47483	2.35e-05	down	yes
LOC106346443	134	123	94	52	52	63	-1.14842	0.0205356	down	yes
LOC106346444	25	19	38	83	74	106	1.63933	0.000784755	up	yes
LOC106346447	264	42	269	17	36	47	-2.57728	0.0063968	down	yes
LOC106346450	19	49	46	5	4	8	-2.78139	0.000506387	down	yes
LOC106346451	35	69	64	31	10	14	-1.65228	0.0435539	down	yes
LOC106346460	13	12	10	35	31	42	1.55883	0.0191357	up	yes
LOC106346462	190	715	222	64	27	45	-3.12241	2.35e-05	down	yes
LOC106346475	86	112	99	27	42	13	-1.89447	0.00381244	down	yes
LOC106346484	140	114	126	25	22	22	-2.52375	2.76e-10	down	yes
LOC106346485	232	310	308	2	2	0	-7.77651	4.74e-20	down	yes
LOC106346487	72	7	49	0	0	1	-6.97265	0.000121867	down	yes
LOC106346488	106	67	111	193	249	194	1.11533	0.0176614	up	yes
LOC106346489	55	58	50	211	150	212	1.74722	2.02e-06	up	yes
LOC106346491	136	264	201	106	99	82	-1.10984	0.0261277	down	yes
LOC106346548	46	81	37	0	0	0	-8.28653	3.01e-08	down	yes
LOC106346551	73	148	69	37	23	45	-1.54114	0.0273992	down	yes
LOC106346552	98	85	124	6	9	12	-3.55489	1.18e-12	down	yes
LOC106346568	0	0	1	42	32	31	6.55648	1.52e-05	up	yes
LOC106346575	17	3	28	1	3	1	-3.27002	0.0484125	down	yes
LOC106346666	45	26	21	12	2	1	-2.71062	0.0421997	down	yes
LOC106346682	40	0	43	1	2	0	-4.81217	0.0388987	down	yes
LOC106346700	318	358	382	1256	1149	1369	1.78193	3.06e-17	up	yes
LOC106346739	71	71	115	227	215	297	1.48445	3.56e-05	up	yes
LOC106346742	78	67	157	246	235	216	1.18922	0.0193497	up	yes
LOC106346744	164	95	177	318	369	361	1.21541	0.00535408	up	yes
LOC106346772	1945	1848	2930	1022	708	1521	-1.09657	0.0242364	down	yes
LOC106346779	24	29	47	9	1	2	-3.08882	0.00275335	down	yes
LOC106346797	7	36	13	0	0	0	-6.71793	0.000419758	down	yes
LOC106346809	25	20	39	5	4	5	-2.62098	0.000973449	down	yes
LOC106346829	21	216	19	3	5	2	-4.74191	0.000286906	down	yes
LOC106346842	29	24	13	4	5	5	-2.32629	0.0187953	down	yes
LOC106346868	89	138	151	58	40	50	-1.39274	0.00104624	down	yes
LOC106346915	89	144	118	247	249	246	1.03129	0.00624243	up	yes
LOC106346928	24	55	58	0	0	0	-7.98164	1.03e-07	down	yes
LOC106346959	25	79	49	10	5	22	-2.10903	0.0305861	down	yes
LOC106346961	6	14	9	0	0	0	-5.76446	0.00448007	down	yes
LOC106346973	74	112	116	48	40	52	-1.1533	0.00798798	down	yes
LOC106346974	106	154	175	73	51	67	-1.22849	0.00241232	down	yes
LOC106346983	66	239	82	3	1	0	-6.6549	2.53e-09	down	yes
LOC106347020	5	3	8	33	21	31	2.3668	0.00363363	up	yes
LOC106347033	170	39	56	0	0	0	-9.02314	1.77e-08	down	yes
LOC106347101	18	15	26	67	45	42	1.3447	0.0362964	up	yes
LOC106347119	108	90	147	0	0	0	-9.32889	8.98e-12	down	yes
LOC106347120	4	7	9	0	0	0	-5.20522	0.0260441	down	yes
LOC106347150	28	22	47	9	13	9	-1.67078	0.0322253	down	yes
LOC106347165	46	24	52	2	3	2	-4.16879	2.49e-06	down	yes
LOC106347211	2126	1760	1909	833	856	899	-1.22709	1.29e-05	down	yes
LOC106347240	19	11	41	113	81	181	2.37402	0.000445175	up	yes
LOC106347253	28	105	36	14	16	4	-2.35876	0.0270464	down	yes
LOC106347272	28	4	51	293	306	392	3.56186	8.09e-06	up	yes
LOC106347304	142	64	103	25	26	26	-2.07694	0.00024536	down	yes
LOC106347315	27	33	18	379	249	446	3.70225	4.19e-16	up	yes
LOC106347317	151	168	170	81	58	62	-1.33705	0.000158141	down	yes
LOC106347318	161	276	126	33	77	67	-1.73762	0.0107641	down	yes
LOC106347320	114	36	58	242	206	214	1.5788	0.0252725	up	yes
LOC106347321	19	33	16	0	0	0	-7.01402	2.01e-05	down	yes
LOC106347401	10	6	10	22	30	34	1.67198	0.0347401	up	yes
LOC106347406	204	266	125	581	846	362	1.52172	0.0269013	up	yes
LOC106347428	6	3	1	38	60	30	3.60068	9.74e-05	up	yes
LOC106347429	51	64	66	147	168	176	1.39177	2.79e-05	up	yes
LOC106347440	56	57	71	14	23	24	-1.6394	0.00145487	down	yes
LOC106347442	165	123	255	512	387	524	1.35296	0.000975298	up	yes
LOC106347465	26	63	56	1	1	0	-6.20973	4.06e-06	down	yes
LOC106347466	85	190	80	0	0	0	-9.39662	1.01e-10	down	yes
LOC106347469	231	89	203	75	66	64	-1.41235	0.0257863	down	yes
LOC106347473	30	65	32	0	1	0	-6.94633	7.52e-06	down	yes
LOC106347474	7	20	7	0	0	0	-6.01101	0.00322715	down	yes
LOC106347475	27	46	34	0	1	0	-6.68973	1.1e-05	down	yes
LOC106347481	3	34	7	0	0	0	-6.37617	0.0052448	down	yes
LOC106347543	24	1	39	178	209	111	2.95441	0.00863789	up	yes
LOC106347555	19	0	35	0	0	0	-6.6175	0.0226642	down	yes
LOC106347664	166	5	186	1	0	0	-8.41699	6.65e-06	down	yes
LOC106347685	102	201	84	16	12	16	-3.21135	7.63e-08	down	yes
LOC106347722	835	1162	434	303	281	253	-1.62409	0.00632595	down	yes
LOC106347723	59	62	67	138	158	125	1.11541	0.0035656	up	yes
LOC106347724	76	117	51	284	331	310	1.84807	0.000264801	up	yes
LOC106347749	193	58	234	40	39	48	-1.97628	0.00558701	down	yes
LOC106347844	257	233	145	104	93	115	-1.11328	0.0465449	down	yes
LOC106347936	205	490	237	126	97	145	-1.40684	0.0212105	down	yes
LOC106347951	23	31	35	11	3	11	-1.88422	0.0283895	down	yes
LOC106347952	9	43	25	6	6	3	-2.3897	0.0369386	down	yes
LOC106347965	218	321	248	97	100	176	-1.14205	0.0244561	down	yes
LOC106347967	20	54	18	1	0	2	-5.01862	0.000230973	down	yes
LOC106347971	0	0	0	54	44	93	8.36891	9.02e-09	up	yes
LOC106347980	41	23	33	76	112	140	1.69008	0.00250954	up	yes
LOC106347990	41	54	50	132	151	205	1.69554	1.37e-05	up	yes
LOC106347992	54	60	39	153	115	252	1.67964	0.0025879	up	yes
LOC106348001	22	18	13	57	106	54	1.9706	0.00401694	up	yes
LOC106348008	1	1	2	33	36	63	4.99337	1.27e-06	up	yes
LOC106348012	98	39	65	255	266	403	2.11017	0.000123212	up	yes
LOC106348013	85	60	73	157	113	231	1.12516	0.0474857	up	yes
LOC106348014	29	24	50	79	68	87	1.14952	0.037043	up	yes
LOC106348026	440	376	775	1128	867	1842	1.2323	0.0252183	up	yes
LOC106348027	54	46	106	199	220	292	1.76146	0.000150886	up	yes
LOC106348036	87	228	127	426	290	600	1.51061	0.0174281	up	yes
LOC106348038	6	7	4	40	38	34	2.65894	0.000110656	up	yes
LOC106348039	182	208	149	303	343	575	1.10184	0.0401135	up	yes
LOC106348040	101	92	88	265	249	340	1.53555	5.9e-06	up	yes
LOC106348086	78	28	107	26	23	22	-1.61768	0.0453692	down	yes
LOC106348099	512	466	604	196	162	330	-1.26246	0.00415922	down	yes
LOC106348129	6	6	8	24	126	172	3.95955	1.1e-05	up	yes
LOC106348155	79	11	62	7	5	3	-3.40391	0.00157063	down	yes
LOC106348159	23	62	29	8	7	7	-2.43081	0.00324301	down	yes
LOC106348168	170	27	84	15	13	35	-2.26919	0.0335457	down	yes
LOC106348171	92	63	114	335	353	557	2.15848	1.29e-07	up	yes
LOC106348181	0	0	1	34	47	49	6.86455	3.71e-06	up	yes
LOC106348184	1173	928	1537	2398	2436	4069	1.24036	0.00312123	up	yes
LOC106348185	617	694	668	183	216	422	-1.33701	0.00840701	down	yes
LOC106348187	146	111	178	310	212	433	1.0768	0.0371014	up	yes
LOC106348188	103	139	90	241	349	234	1.25338	0.0120497	up	yes
LOC106348209	182	480	199	0	0	0	-10.6708	8.06e-14	down	yes
LOC106348214	0	0	1	20	3	10	4.87389	0.0313859	up	yes
LOC106348219	12	20	14	0	0	0	-6.43663	0.000193167	down	yes
LOC106348246	31	39	27	2	5	8	-2.76324	0.000837775	down	yes
LOC106348250	56	48	125	251	295	193	1.68487	0.00220615	up	yes
LOC106348256	6	32	6	0	1	0	-5.42557	0.0115313	down	yes
LOC106348258	350	281	347	182	149	101	-1.23157	0.00681588	down	yes
LOC106348261	26	24	49	130	121	152	1.99342	3.01e-06	up	yes
LOC106348267	65	117	94	27	34	23	-1.75728	0.000545706	down	yes
LOC106348270	52	22	35	6	15	6	-2.0753	0.028799	down	yes
LOC106348274	84	671	155	0	1	0	-9.78569	1.13e-09	down	yes
LOC106348300	16	43	37	6	3	6	-2.71654	0.0015872	down	yes
LOC106348304	43	59	62	29	27	19	-1.1686	0.0452243	down	yes
LOC106348309	272	240	433	151	105	190	-1.12427	0.0174599	down	yes
LOC106348317	111	134	165	68	74	58	-1.07235	0.00620509	down	yes
LOC106348334	130	62	132	35	37	18	-1.89221	0.00365327	down	yes
LOC106348343	174	91	225	53	68	45	-1.59391	0.00553921	down	yes
LOC106348349	121	285	168	26	18	19	-3.2406	6.58e-10	down	yes
LOC106348356	180	234	202	0	0	0	-10.1798	2.5e-14	down	yes
LOC106348363	985	834	1321	547	459	550	-1.05694	0.000475841	down	yes
LOC106348366	103	154	42	7	5	6	-4.14964	9.87e-08	down	yes
LOC106348367	124	42	98	9	7	6	-3.65149	2.47e-07	down	yes
LOC106348391	33	34	47	167	143	229	2.19172	8.27e-09	up	yes
LOC106348399	141	203	80	36	40	48	-1.85974	0.00255449	down	yes
LOC106348411	107	127	166	359	424	362	1.48246	9.51e-07	up	yes
LOC106348418	37	33	30	104	105	89	1.51447	0.000518968	up	yes
LOC106348419	3	7	14	83	12	99	2.98981	0.00799533	up	yes
LOC106348436	33	49	26	91	78	209	1.72051	0.018016	up	yes
LOC106348439	86	135	72	1659	884	1512	3.71332	9.83e-17	up	yes
LOC106348440	0	5	0	173	81	125	6.17631	6.09e-10	up	yes
LOC106348444	4	0	5	60	26	37	3.7278	0.000187364	up	yes
LOC106348464	129	124	150	506	397	497	1.74277	4.13e-11	up	yes
LOC106348499	18	102	42	0	0	0	-8.24405	5.9e-07	down	yes
LOC106348502	155	286	86	38	23	67	-2.14261	0.00729457	down	yes
LOC106348510	43	118	66	11	20	7	-2.61398	0.00067291	down	yes
LOC106348514	41	184	21	12	12	2	-3.3085	0.00903727	down	yes
LOC106348517	81	73	74	11	22	9	-2.49112	2.35e-05	down	yes
LOC106348518	52	62	81	17	16	13	-2.12025	1.14e-05	down	yes
LOC106348531	149	187	180	54	82	76	-1.33218	0.000625632	down	yes
LOC106348554	56	52	43	11	14	6	-2.34556	0.000311168	down	yes
LOC106348561	249	253	266	149	129	79	-1.15412	0.0150234	down	yes
LOC106348593	59	51	70	26	23	11	-1.62607	0.00991528	down	yes
LOC106348598	175	184	178	39	56	32	-2.12983	2.54e-07	down	yes
LOC106348616	1	0	0	89	89	93	7.92381	1.02e-08	up	yes
LOC106348668	7	13	15	42	40	24	1.57166	0.0465763	up	yes
LOC106348740	8	71	10	0	0	0	-7.40319	0.000215099	down	yes
LOC106348748	878	1198	822	457	437	489	-1.13313	0.0016603	down	yes
LOC106348750	127	234	145	60	48	54	-1.70232	0.00025745	down	yes
LOC106348767	179	257	204	37	36	49	-2.45024	2.46e-11	down	yes
LOC106348768	127	202	112	68	68	50	-1.30796	0.0193497	down	yes
LOC106348769	40	66	34	4	2	1	-4.38856	1.09e-06	down	yes
LOC106348782	153	97	142	81	53	39	-1.23709	0.0457908	down	yes
LOC106348812	9	11	14	101	71	70	2.78888	3.39e-08	up	yes
LOC106348814	94	94	100	53	43	49	-1.0465	0.0097742	down	yes
LOC106348858	23	22	42	0	0	0	-7.32705	2.09e-06	down	yes
LOC106348879	0	0	0	8	25	4	6.04321	0.00624784	up	yes
LOC106348881	108	438	127	50	23	43	-2.61016	0.00125422	down	yes
LOC106348892	15	82	24	0	0	0	-7.83521	5.99e-06	down	yes
LOC106348893	10	102	27	0	0	0	-8.03003	1.07e-05	down	yes
LOC106348897	141	537	182	15	13	18	-4.28995	3.71e-10	down	yes
LOC106348910	16	10	18	2	1	1	-3.50919	0.00711092	down	yes
LOC106348915	112	253	38	1358	2516	304	3.30838	0.00203227	up	yes
LOC106348934	36	43	84	0	0	1	-7.25993	1.04e-06	down	yes
LOC106348994	211	59	92	38	38	43	-1.70749	0.0401942	down	yes
LOC106348996	244	99	133	44	60	64	-1.59128	0.0175812	down	yes
LOC106349005	24	9	42	1	0	2	-4.67435	0.00117223	down	yes
LOC106349015	186	644	310	150	73	106	-1.84885	0.0093651	down	yes
LOC106349068	50	59	78	12	12	7	-2.62626	1.15e-06	down	yes
LOC106349079	4560	2734	10497	2120	1873	2600	-1.44035	0.0300893	down	yes
LOC106349084	2319	1855	1873	6788	7472	6190	1.69241	1.18e-07	up	yes
LOC106349129	21	28	43	6	0	0	-3.96535	0.0052709	down	yes
LOC106349218	64	150	86	28	9	8	-2.79117	0.000319042	down	yes
LOC106349226	30	33	14	150	137	64	2.11249	0.00362357	up	yes
LOC106349228	0	0	0	40	22	28	7.29177	2.39e-06	up	yes
LOC106349242	416	435	310	4	1	0	-7.93225	5.78e-22	down	yes
LOC106349244	58	61	48	15	16	8	-2.15836	0.000357104	down	yes
LOC106349245	78	41	80	857	792	389	3.31336	1.44e-10	up	yes
LOC106349249	18	44	53	305	332	183	2.82395	1.45e-07	up	yes
LOC106349281	52	67	86	417	172	179	1.86818	0.00126585	up	yes
LOC106349283	25	37	10	1	3	1	-3.93053	0.00193583	down	yes
LOC106349301	6	8	4	58	59	14	2.81062	0.00499908	up	yes
LOC106349306	1	0	0	59	56	29	7.02108	3.83e-06	up	yes
LOC106349347	52	112	88	40	23	24	-1.57743	0.0108312	down	yes
LOC106349352	170	189	237	89	100	101	-1.08159	0.000553122	down	yes
LOC106349353	191	231	136	46	46	66	-1.90071	5.47e-05	down	yes
LOC106349354	477	327	677	143	105	133	-1.99808	3.05e-07	down	yes
LOC106349356	79	10	55	0	0	0	-8.10302	3.08e-06	down	yes
LOC106349358	168	150	184	82	53	68	-1.3627	0.00024575	down	yes
LOC106349359	1312	3481	2346	1046	591	908	-1.53728	0.00590382	down	yes
LOC106349360	370	252	384	42	38	45	-3.06513	6.47e-18	down	yes
LOC106349361	54	72	60	0	0	0	-8.45255	1.92e-09	down	yes
LOC106349367	415	274	483	26	32	32	-3.75006	3.28e-22	down	yes
LOC106349371	132	131	196	27	24	25	-2.6329	1.08e-12	down	yes
LOC106349372	580	426	623	1	0	0	-10.6189	1.16e-15	down	yes
LOC106349373	414	923	774	102	58	83	-3.16124	6.11e-13	down	yes
LOC106349374	117	82	132	14	17	15	-2.89536	2.4e-10	down	yes
LOC106349376	141	263	166	8	1	2	-5.75565	9.84e-15	down	yes
LOC106349381	50	71	40	4	0	1	-5.08423	3.84e-07	down	yes
LOC106349402	59	125	128	44	32	12	-1.84508	0.0176295	down	yes
LOC106349405	17	92	30	8	4	1	-3.46671	0.00348971	down	yes
LOC106349409	356	949	660	322	148	317	-1.37248	0.0423009	down	yes
LOC106349413	351	220	249	102	126	60	-1.57289	0.00642536	down	yes
LOC106349414	109	154	153	79	35	28	-1.59451	0.014487	down	yes
LOC106349432	17	59	34	8	7	0	-2.8997	0.0280106	down	yes
LOC106349433	20	22	20	5	1	0	-3.42609	0.00676144	down	yes
LOC106349434	15	15	8	0	1	0	-5.22756	0.0056731	down	yes
LOC106349468	34	41	28	187	273	108	2.41215	3.26e-05	up	yes
LOC106349487	427	343	496	141	176	92	-1.6686	0.000153745	down	yes
LOC106349491	110	114	103	0	0	0	-9.27302	1.04e-11	down	yes
LOC106349495	21	21	28	5	3	3	-2.71474	0.0013926	down	yes
LOC106349542	1719	1104	1835	876	822	512	-1.12082	0.028635	down	yes
LOC106349617	19	41	24	0	0	0	-7.30492	4.13e-06	down	yes
LOC106349619	12	21	17	196	132	194	3.3301	1.26e-14	up	yes
LOC106349637	16	54	21	5	7	3	-2.65018	0.0110565	down	yes
LOC106349675	0	0	0	5	7	7	5.05258	0.0343113	up	yes
LOC106349677	0	0	0	11	27	14	6.51794	0.000247541	up	yes
LOC106349695	18	45	2	210	375	95	3.30718	0.00528106	up	yes
LOC106349704	61	70	68	637	510	699	3.15542	3.29e-29	up	yes
LOC106349732	74	37	76	162	128	160	1.21078	0.0242056	up	yes
LOC106349745	26	22	7	80	154	60	2.33322	0.00770308	up	yes
LOC106349746	89	151	84	47	51	48	-1.21316	0.0340341	down	yes
LOC106350026	0	0	0	8	13	6	5.57177	0.00839531	up	yes
LOC106350062	284	820	234	162	138	153	-1.63714	0.0338693	down	yes
LOC106350066	43	168	68	0	0	0	-9.03603	3.92e-09	down	yes
LOC106350074	22	35	40	3	3	1	-3.82275	1.87e-05	down	yes
LOC106350076	9	14	7	0	0	0	-5.83541	0.00340096	down	yes
LOC106350090	14	5	16	1	2	1	-3.16923	0.0424474	down	yes
LOC106350220	208	157	216	22	52	70	-2.07173	0.000347804	down	yes
LOC106350273	14	13	13	1	0	3	-3.39709	0.018328	down	yes
LOC106350307	83	51	40	153	147	142	1.2566	0.0409985	up	yes
LOC106350408	6	6	5	0	0	0	-5.01137	0.0418547	down	yes
LOC106350476	1	4	1	14	16	25	3.13143	0.00927327	up	yes
LOC106350508	46	56	65	5	0	9	-3.63915	2.96e-05	down	yes
LOC106350510	10	12	12	0	0	0	-5.99613	0.0011044	down	yes
LOC106350551	0	0	0	34	31	22	7.25164	2.54e-06	up	yes
LOC106350588	9	19	7	1	2	0	-3.60274	0.0384917	down	yes
LOC106350602	45	29	61	8	13	8	-2.25179	0.000943737	down	yes
LOC106350653	20	53	64	3	3	2	-4.11116	4.08e-06	down	yes
LOC106350716	18	16	29	70	43	61	1.42477	0.0156716	up	yes
LOC106350742	6	13	23	91	62	90	2.51287	2.88e-05	up	yes
LOC106350856	38	12	34	5	5	8	-2.2868	0.0198199	down	yes
LOC106350870	364	320	455	869	812	991	1.18131	7.54e-06	up	yes
LOC106350876	0	0	0	25	10	6	6.16422	0.00218819	up	yes
LOC106350902	14	13	14	0	0	0	-6.27289	0.000317778	down	yes
LOC106350904	30	12	40	2	0	0	-5.3953	0.000591724	down	yes
LOC106350982	4	12	3	0	0	0	-5.17964	0.0496238	down	yes
LOC106350990	245	93	173	25	41	22	-2.60196	3.7e-05	down	yes
LOC106350995	63	96	76	151	201	191	1.1574	0.00622936	up	yes
LOC106351001	442	210	322	108	160	102	-1.46106	0.0124682	down	yes
LOC106351019	7	55	12	0	0	0	-7.1287	0.000283727	down	yes
LOC106351025	100	56	85	33	40	30	-1.28562	0.0308294	down	yes
LOC106351035	342	392	477	142	144	133	-1.57239	1.14e-09	down	yes
LOC106351079	51	42	33	14	18	16	-1.46628	0.0323758	down	yes
LOC106351103	5	4	3	132	71	183	4.9295	1.82e-12	up	yes
LOC106351106	9	5	14	92	72	100	3.19468	2.76e-09	up	yes
LOC106351112	0	1	0	67	125	54	7.80042	1.45e-07	up	yes
LOC106351162	18	9	8	80	102	49	2.64998	0.000173601	up	yes
LOC106351173	0	4	2	11	23	17	3.05836	0.0255118	up	yes
LOC106351182	23	22	56	5	3	2	-3.34501	0.000247794	down	yes
LOC106351216	14	6	19	2	0	1	-3.74389	0.0229488	down	yes
LOC106351229	63	71	71	5	14	4	-3.19526	1.83e-06	down	yes
LOC106351288	11	32	14	2	1	2	-3.57324	0.00454276	down	yes
LOC106351372	66	61	45	117	145	160	1.22059	0.0126336	up	yes
LOC106351399	21	31	17	1	0	1	-5.18287	0.000475658	down	yes
LOC106351402	35	7	29	0	0	0	-7.0713	8.72e-05	down	yes
LOC106351409	25	110	29	12	11	18	-2.07241	0.048645	down	yes
LOC106351472	9	13	19	79	88	98	2.65692	1.46e-08	up	yes
LOC106351516	19	44	32	0	0	0	-7.4711	1.58e-06	down	yes
LOC106351533	0	0	0	76	63	54	8.39842	2.77e-09	up	yes
LOC106351556	4	9	10	0	0	0	-5.40641	0.0151854	down	yes
LOC106351617	62	31	47	0	0	0	-8.0573	6.91e-08	down	yes
LOC106351619	25	23	29	70	85	72	1.51322	0.000794387	up	yes
LOC106351630	0	0	0	11	15	12	6.05614	0.000846947	up	yes
LOC106351645	188	85	404	61	34	80	-1.9699	0.0130186	down	yes
LOC106351649	13	8	14	0	0	0	-6.03843	0.00118728	down	yes
LOC106351655	11	25	16	0	0	1	-5.64605	0.00126345	down	yes
LOC106351656	8	5	8	0	0	0	-5.30544	0.0182	down	yes
LOC106351659	16	45	13	2	1	1	-4.28216	0.00106307	down	yes
LOC106351695	309	174	521	155	74	140	-1.47652	0.0264253	down	yes
LOC106351723	2	5	1	50	65	26	4.08731	1.77e-05	up	yes
LOC106351787	236	140	178	15	10	4	-4.32151	8.82e-13	down	yes
LOC106351817	118	52	89	4	6	7	-4.00119	3.86e-09	down	yes
LOC106351842	55	79	86	0	0	0	-8.67898	4.44e-10	down	yes
LOC106351878	25	39	89	7	6	5	-3.08336	9.45e-05	down	yes
LOC106351944	43	86	48	1	0	1	-6.53098	7.77e-07	down	yes
LOC106351965	15	16	7	0	0	0	-6.19458	0.00108432	down	yes
LOC106351981	3	0	2	10	12	25	3.15961	0.0313859	up	yes
LOC106351989	47	105	82	0	0	0	-8.76913	9.33e-10	down	yes
LOC106351990	34	47	25	0	0	0	-7.65901	5.56e-07	down	yes
LOC106352006	9	128	4	2	3	2	-4.40779	0.00904078	down	yes
LOC106352009	2	1	2	20	17	27	3.62132	0.000811103	up	yes
LOC106352011	319	2	240	5	4	1	-5.86845	0.000101765	down	yes
LOC106352075	2	0	0	14	18	11	4.3487	0.0132215	up	yes
LOC106352144	310	214	512	116	167	159	-1.25334	0.0177343	down	yes
LOC106352145	76	189	149	28	31	37	-2.14795	3.88e-05	down	yes
LOC106352146	46	132	65	0	1	2	-6.39757	3.42e-08	down	yes
LOC106352148	13	33	9	0	0	0	-6.71558	0.000272159	down	yes
LOC106352198	15	7	10	1	0	0	-4.97093	0.012607	down	yes
LOC106352238	1	0	0	19	19	30	5.92247	0.000283022	up	yes
LOC106352269	3	13	19	0	0	0	-5.9826	0.00507304	down	yes
LOC106352321	70	70	116	579	120	499	2.17718	0.00325356	up	yes
LOC106352404	0	0	0	114	118	56	8.98477	4.31e-10	up	yes
LOC106352405	22	39	27	646	1223	310	4.59983	6.55e-13	up	yes
LOC106352431	14	13	19	3	1	2	-2.98533	0.00959935	down	yes
LOC106352534	83	78	148	208	208	238	1.05206	0.0134868	up	yes
LOC106352537	3	0	2	16	15	17	3.20263	0.0126978	up	yes
LOC106352538	151	96	181	481	400	522	1.66302	8.06e-06	up	yes
LOC106352540	84	93	47	333	291	364	2.05515	8.56e-06	up	yes
LOC106352541	225	237	362	826	650	925	1.50339	1.2e-06	up	yes
LOC106352549	254	187	250	1017	842	1059	2.01716	4.57e-12	up	yes
LOC106352564	201	198	321	659	486	710	1.32582	0.000115552	up	yes
LOC106352572	9	12	5	57	45	71	2.65685	2.89e-05	up	yes
LOC106352592	78	79	102	704	471	804	2.87994	2.08e-18	up	yes
LOC106352593	115	135	178	71	47	59	-1.31479	0.000753926	down	yes
LOC106352613	307	207	410	67	64	77	-2.19327	1.09e-08	down	yes
LOC106352636	0	0	0	35	19	31	7.20593	3.72e-06	up	yes
LOC106352639	120	132	115	301	300	301	1.23765	4.5e-05	up	yes
LOC106352646	115	228	186	78	51	94	-1.29785	0.0150282	down	yes
LOC106352661	143	93	182	352	323	386	1.29886	0.00102028	up	yes
LOC106352683	51	36	42	83	105	91	1.05227	0.0440935	up	yes
LOC106352694	107	64	144	318	359	350	1.66764	7.79e-05	up	yes
LOC106352695	2	38	13	0	1	0	-5.66452	0.0112567	down	yes
LOC106352696	47	62	56	132	101	116	1.02707	0.0135211	up	yes
LOC106352716	19	5	23	51	58	46	1.68485	0.04737	up	yes
LOC106352754	85	56	106	35	22	30	-1.55315	0.00361487	down	yes
LOC106352807	1041	981	982	299	439	351	-1.52051	5.93e-06	down	yes
LOC106352835	12	19	32	59	63	63	1.5329	0.00829504	up	yes
LOC106352851	19	35	27	4	10	7	-1.99009	0.0221443	down	yes
LOC106352857	0	0	0	354	451	323	10.95	1.95e-16	up	yes
LOC106352861	177	298	169	662	440	520	1.26533	0.0105319	up	yes
LOC106352862	74	24	83	238	220	284	1.98572	0.00102546	up	yes
LOC106352865	0	0	0	11	3	6	5.11692	0.0435539	up	yes
LOC106352871	54	86	26	1199	465	1043	3.9281	4.93e-10	up	yes
LOC106352873	22	16	14	69	66	75	1.94285	0.000134533	up	yes
LOC106352875	0	0	1	32	43	57	6.88227	4.3e-06	up	yes
LOC106352879	82	40	52	14	11	11	-2.35193	0.000339581	down	yes
LOC106352897	0	0	0	5	16	10	5.76924	0.00584164	up	yes
LOC106352898	390	2063	678	151	57	108	-3.3735	1.42e-05	down	yes
LOC106352906	1	0	0	46	29	36	6.633	1.17e-05	up	yes
LOC106352908	82	145	120	356	210	332	1.3187	0.00391891	up	yes
LOC106352919	191	117	241	408	352	418	1.05661	0.0197361	up	yes
LOC106352957	23	23	21	3	5	6	-2.32146	0.00666863	down	yes
LOC106353038	89	117	50	2	19	7	-3.25701	0.000636403	down	yes
LOC106353041	613	1584	978	433	283	367	-1.60311	0.00241159	down	yes
LOC106353085	198	213	261	93	82	126	-1.2099	0.000414856	down	yes
LOC106353086	80	226	78	32	15	25	-2.48942	0.000769146	down	yes
LOC106353089	430	113	165	77	12	26	-2.73962	0.00770644	down	yes
LOC106353105	588	651	570	186	213	247	-1.54861	1.92e-07	down	yes
LOC106353106	0	2	2	19	10	9	3.22178	0.0380797	up	yes
LOC106353109	103	75	141	28	29	21	-2.06719	1.22e-05	down	yes
LOC106353144	60	153	173	307	320	337	1.30124	0.0183974	up	yes
LOC106353147	37	17	52	86	110	108	1.48625	0.0186493	up	yes
LOC106353191	9	11	11	48	44	49	2.13449	8.93e-05	up	yes
LOC106353197	19	4	7	0	0	0	-5.87167	0.00883874	down	yes
LOC106353201	20	116	95	6	7	5	-3.69442	2.43e-05	down	yes
LOC106353211	94	107	173	49	59	48	-1.28603	0.0042297	down	yes
LOC106353248	15	34	19	4	4	6	-2.339	0.0145665	down	yes
LOC106353250	128	93	164	53	74	63	-1.05835	0.0351784	down	yes
LOC106353253	38	6	13	108	81	123	2.33828	0.0106687	up	yes
LOC106353256	495	435	269	39	63	77	-2.83378	2.41e-08	down	yes
LOC106353257	141	486	220	116	60	80	-1.78353	0.0149627	down	yes
LOC106353279	10	15	14	2	0	0	-4.33319	0.0135878	down	yes
LOC106353288	96	258	91	438	746	301	1.68755	0.0418746	up	yes
LOC106353322	101	82	36	9	20	6	-2.72984	0.0017336	down	yes
LOC106353350	62	134	289	737	776	935	2.34502	8.35e-05	up	yes
LOC106353364	397	1304	665	235	115	200	-2.16252	0.000655052	down	yes
LOC106353372	53	65	47	5	2	4	-3.97576	1.96e-08	down	yes
LOC106353381	154	187	225	86	50	69	-1.51063	7.82e-05	down	yes
LOC106353382	44	43	60	149	83	148	1.31861	0.00646192	up	yes
LOC106353386	210	132	265	83	92	90	-1.23722	0.0069427	down	yes
LOC106353387	313	444	79	106	32	34	-2.38983	0.0195169	down	yes
LOC106353390	102	76	103	35	34	26	-1.61719	0.00035231	down	yes
LOC106353399	117	72	140	56	43	60	-1.09923	0.0447699	down	yes
LOC106353401	208	219	274	56	79	55	-1.92219	4.01e-08	down	yes
LOC106353445	49	90	72	24	18	39	-1.43801	0.0247125	down	yes
LOC106353459	2570	6239	2273	98	27	69	-5.91855	3.47e-20	down	yes
LOC106353460	25	46	47	1	1	1	-5.33311	2.45e-06	down	yes
LOC106353526	0	0	0	46	31	43	7.7057	1.59e-07	up	yes
LOC106353541	246	250	229	463	627	537	1.10782	0.00162356	up	yes
LOC106353565	139	52	150	47	29	28	-1.76217	0.0128417	down	yes
LOC106353567	6	10	5	0	0	0	-5.31848	0.0203407	down	yes
LOC106353575	0	1	2	16	8	16	3.70593	0.0179527	up	yes
LOC106353576	1	0	0	426	334	459	10.0883	2.57e-14	up	yes
LOC106353579	0	0	0	33	24	48	7.50719	8.24e-07	up	yes
LOC106353580	1	0	0	1416	907	1250	11.6396	8.31e-19	up	yes
LOC106353581	0	0	0	191	167	219	9.97199	7.79e-14	up	yes
LOC106353582	179	194	109	529	631	610	1.79706	4.05e-05	up	yes
LOC106353587	0	0	1	26	15	11	5.54511	0.00190834	up	yes
LOC106353589	0	0	0	40	31	52	7.73829	1.55e-07	up	yes
LOC106353590	0	0	0	74	26	52	8.04194	1.32e-07	up	yes
LOC106353591	0	0	0	20	17	19	6.60956	5.18e-05	up	yes
LOC106353592	2	0	0	160	122	140	7.66071	1.46e-10	up	yes
LOC106353593	0	1	0	107	164	100	8.38702	2.33e-09	up	yes
LOC106353599	115	238	166	65	55	93	-1.34141	0.0136791	down	yes
LOC106353603	7	9	11	0	0	0	-5.6513	0.00480063	down	yes
LOC106353618	164	61	38	489	422	236	2.00937	0.0245173	up	yes
LOC106353648	41	62	54	211	183	170	1.79726	4.86e-07	up	yes
LOC106353649	46	35	29	107	121	140	1.66602	0.000386192	up	yes
LOC106353651	492	478	429	992	922	1147	1.06074	0.000583226	up	yes
LOC106353658	5	14	8	22	40	38	1.84219	0.0344529	up	yes
LOC106353677	21	42	8	93	148	67	2.04229	0.0317424	up	yes
LOC106353683	256	368	430	1345	691	1319	1.62485	0.000120124	up	yes
LOC106353693	3	7	1	120	171	119	5.16001	1.86e-13	up	yes
LOC106353695	2102	1986	1612	261	344	239	-2.82092	3.61e-15	down	yes
LOC106353705	10	5	10	49	32	26	2.04743	0.00887921	up	yes
LOC106353706	20	38	43	79	66	82	1.1333	0.0407684	up	yes
LOC106353750	145	236	121	415	609	297	1.33935	0.0403934	up	yes
LOC106353782	20	25	51	7	3	13	-2.08927	0.0320174	down	yes
LOC106353821	74	60	68	17	13	10	-2.3953	4.06e-06	down	yes
LOC106353875	1	7	0	42	115	44	4.59357	0.000114673	up	yes
LOC106353885	12	25	22	0	6	1	-3.08899	0.0380797	down	yes
LOC106353891	40	133	15	0	0	0	-8.50198	1.17e-06	down	yes
LOC106353893	17	29	25	0	0	0	-7.05286	7.77e-06	down	yes
LOC106353902	64	109	31	18	23	10	-2.07594	0.0203885	down	yes
LOC106353903	19	17	161	0	0	0	-8.42108	3.55e-06	down	yes
LOC106353906	15	1	13	0	0	0	-5.7754	0.0250121	down	yes
LOC106353937	8	24	10	1	3	0	-3.43275	0.0380914	down	yes
LOC106353938	68	61	132	23	21	33	-1.78865	0.00125863	down	yes
LOC106353944	410	826	978	273	176	278	-1.63591	0.000407165	down	yes
LOC106353947	228	360	273	151	125	149	-1.07496	0.00597368	down	yes
LOC106353948	56	31	62	19	22	20	-1.33597	0.0465495	down	yes
LOC106353949	57	82	110	28	29	40	-1.3938	0.00523251	down	yes
LOC106353952	393	2847	522	1	1	0	-10.9384	1.27e-14	down	yes
LOC106353953	153	430	202	0	1	0	-9.56905	2.3e-11	down	yes
LOC106353954	28	106	40	0	0	0	-8.35802	1.38e-07	down	yes
LOC106353956	62	295	160	0	0	0	-9.91012	4.05e-11	down	yes
LOC106353957	8	22	11	0	0	0	-6.26966	0.000838137	down	yes
LOC106353962	94	115	116	0	0	0	-9.25189	9.05e-12	down	yes
LOC106353968	148	252	199	454	430	478	1.13448	0.00170207	up	yes
LOC106353970	127	686	192	1503	955	1383	1.86798	0.0385569	up	yes
LOC106353971	136	149	181	332	417	378	1.23173	2.9e-05	up	yes
LOC106354016	8	14	12	0	0	0	-5.99007	0.00136407	down	yes
LOC106354021	1071	901	764	161	110	148	-2.78715	1.22e-14	down	yes
LOC106354025	407	1527	912	185	84	147	-2.82168	6.16e-06	down	yes
LOC106354043	32	151	41	2	2	4	-4.87742	2.1e-06	down	yes
LOC106354047	0	0	0	9	5	9	5.31887	0.016322	up	yes
LOC106354048	1	1	1	10	14	16	3.68433	0.0110981	up	yes
LOC106354063	1	2	1	11	12	11	3.0349	0.0347599	up	yes
LOC106354067	182	283	171	478	383	570	1.0989	0.0212251	up	yes
LOC106354078	94	35	57	1	3	1	-5.29296	1.5e-07	down	yes
LOC106354087	23	8	17	377	386	347	4.47029	5.72e-22	up	yes
LOC106354130	50	203	84	26	13	38	-2.19757	0.0118051	down	yes
LOC106354133	35	41	25	15	9	7	-1.77522	0.0285648	down	yes
LOC106354134	458	205	364	115	160	147	-1.34897	0.017728	down	yes
LOC106354140	94	83	166	281	269	319	1.31145	0.0010213	up	yes
LOC106354155	40	98	49	16	6	25	-2.06752	0.0187689	down	yes
LOC106354173	266	306	347	101	90	96	-1.72609	3.42e-11	down	yes
LOC106354191	208	194	294	32	34	25	-2.97124	2.56e-16	down	yes
LOC106354212	207	309	285	80	99	119	-1.47524	4.66e-05	down	yes
LOC106354214	1329	21	882	2	23	11	-6.01405	7.04e-06	down	yes
LOC106354219	255	420	227	137	103	164	-1.23358	0.0223027	down	yes
LOC106354220	219	287	221	118	53	103	-1.47764	0.0034306	down	yes
LOC106354226	221	455	172	0	0	0	-10.6596	7.14e-14	down	yes
LOC106354231	50	29	33	0	0	0	-7.74226	3.38e-07	down	yes
LOC106354244	90	89	71	170	203	165	1.04168	0.0197113	up	yes
LOC106354248	52	25	22	4	6	8	-2.559	0.00510461	down	yes
LOC106354272	922	1294	626	353	412	404	-1.35872	0.00739484	down	yes
LOC106354296	16	53	9	129	171	91	2.2569	0.0169177	up	yes
LOC106354301	80	279	81	27	29	30	-2.42285	0.00154685	down	yes
LOC106354316	147	334	188	75	69	80	-1.63557	0.00158483	down	yes
LOC106354324	6	15	3	0	0	0	-5.52647	0.0225463	down	yes
LOC106354326	17	29	23	5	8	4	-2.06317	0.020869	down	yes
LOC106354340	548	271	102	19	37	31	-3.52757	1.03e-05	down	yes
LOC106354343	62	51	5	1	0	3	-5.03351	0.00134981	down	yes
LOC106354414	40	268	121	614	1508	603	2.64669	0.00291194	up	yes
LOC106354416	52	38	99	136	142	149	1.15423	0.0436828	up	yes
LOC106354419	50	59	65	129	139	99	1.03522	0.020036	up	yes
LOC106354420	51	14	76	128	153	169	1.64628	0.0443403	up	yes
LOC106354428	16299	17148	7993	5077	4214	5347	-1.59654	0.00240409	down	yes
LOC106354432	90	151	54	0	0	1	-8.1824	3.87e-08	down	yes
LOC106354435	143	272	287	755	577	736	1.52374	7.16e-05	up	yes
LOC106354439	92	62	179	249	264	285	1.24281	0.0300858	up	yes
LOC106354454	30	55	58	104	94	100	1.02334	0.0407773	up	yes
LOC106354460	100	53	238	405	310	403	1.51035	0.0403227	up	yes
LOC106354464	305	264	604	745	842	831	1.0265	0.0385385	up	yes
LOC106354469	154	122	293	395	411	477	1.1509	0.020048	up	yes
LOC106354493	2	17	4	0	0	0	-5.43975	0.044328	down	yes
LOC106354618	47	74	70	18	16	20	-1.86885	0.000146456	down	yes
LOC106354638	116	176	64	33	16	30	-2.26499	0.00100292	down	yes
LOC106354644	38	36	37	9	9	10	-2.04625	0.000756959	down	yes
LOC106354673	54	124	49	1	2	2	-5.57296	1.11e-08	down	yes
LOC106354710	40	22	45	10	7	3	-2.4621	0.00329684	down	yes
LOC106354729	54	53	88	263	321	250	2.06732	8.82e-09	up	yes
LOC106354738	279	0	211	0	2	2	-7.0036	0.0389944	down	yes
LOC106354768	162	177	107	78	67	72	-1.11797	0.0368239	down	yes
LOC106354774	231	594	454	199	122	225	-1.27504	0.0376884	down	yes
LOC106354791	2202	1893	3112	960	832	1134	-1.34364	1.15e-05	down	yes
LOC106354792	43	20	65	102	139	101	1.39406	0.0440851	up	yes
LOC106354803	62	53	220	0	0	0	-9.2288	1.5e-09	down	yes
LOC106354807	38	68	36	12	15	23	-1.57575	0.0374843	down	yes
LOC106354810	24	114	10	2	6	3	-3.82413	0.00389631	down	yes
LOC106354812	235	643	150	123	49	55	-2.26208	0.00945389	down	yes
LOC106354837	136	119	340	60	53	57	-1.8127	0.00136807	down	yes
LOC106354839	315	262	500	137	117	133	-1.50968	3.97e-05	down	yes
LOC106354840	101	68	312	12	7	4	-4.3697	4.07e-08	down	yes
LOC106354862	242	356	368	96	68	114	-1.84559	2.28e-07	down	yes
LOC106354889	3	20	13	0	0	0	-6.05404	0.00475763	down	yes
LOC106354950	3	16	13	0	0	0	-5.87789	0.00664483	down	yes
LOC106354956	3	5	2	31	44	29	3.32448	6.6e-05	up	yes
LOC106354978	3	17	8	0	0	0	-5.70705	0.0127808	down	yes
LOC106354996	153	152	181	41	24	31	-2.39291	1.43e-10	down	yes
LOC106355024	24	107	31	1	10	10	-3.00774	0.0130352	down	yes
LOC106355080	15	41	15	115	78	71	1.83139	0.014487	up	yes
LOC106355114	24	32	20	0	0	0	-7.17357	5.17e-06	down	yes
LOC106355156	0	1	0	10	14	16	5.16254	0.00489727	up	yes
LOC106355159	93	171	110	0	0	0	-9.46079	1.12e-11	down	yes
LOC106355161	107	103	141	11	15	8	-3.4064	3.41e-13	down	yes
LOC106355170	8	18	17	2	3	1	-2.86777	0.0245503	down	yes
LOC106355204	74	118	50	744	795	794	3.19365	1.35e-12	up	yes
LOC106355238	6	11	7	0	0	0	-5.4989	0.0102263	down	yes
LOC106355318	8	8	6	0	0	0	-5.38788	0.0136538	down	yes
LOC106355380	0	0	1	10	19	10	5.13927	0.00691312	up	yes
LOC106355382	1	0	0	6	14	12	4.84642	0.0169302	up	yes
LOC106355411	10	5	14	40	26	31	1.70061	0.0345627	up	yes
LOC106355437	2	4	6	39	19	15	2.57916	0.0132554	up	yes
LOC106355525	50	16	16	2	3	1	-3.87541	0.00146505	down	yes
LOC106355533	1	0	0	76	87	87	7.80839	2.13e-08	up	yes
LOC106355571	47	24	41	10	9	6	-2.22155	0.00281511	down	yes
LOC106355630	541	467	474	231	197	287	-1.12235	0.00146505	down	yes
LOC106355869	6	8	32	0	0	0	-6.35431	0.00162393	down	yes
LOC106355891	25	26	11	0	0	0	-6.90359	5.5e-05	down	yes
LOC106355988	0	0	0	106	175	25	9.08756	2.25e-08	up	yes
LOC106356056	139	175	144	58	74	66	-1.26576	0.00121341	down	yes
LOC106356080	59	89	48	158	154	179	1.25436	0.0126372	up	yes
LOC106356105	27	73	61	6	3	8	-3.28503	1.52e-05	down	yes
LOC106356129	0	0	1	13	12	16	5.19542	0.00395777	up	yes
LOC106356159	0	0	1	41	36	35	6.64983	8.52e-06	up	yes
LOC106356201	46	90	49	0	0	0	-8.45016	8.17e-09	down	yes
LOC106356272	6	4	3	63	70	48	3.73983	3.65e-08	up	yes
LOC106356311	6	8	13	26	27	36	1.68533	0.0261134	up	yes
LOC106356318	65	126	18	0	0	0	-8.66474	2.08e-07	down	yes
LOC106356322	11	5	8	62	34	39	2.42608	0.000757183	up	yes
LOC106356329	62	85	71	33	27	21	-1.47995	0.00352425	down	yes
LOC106356444	67	77	30	207	253	112	1.63932	0.0342747	up	yes
LOC106356469	6	1	4	27	31	17	2.71466	0.00878489	up	yes
LOC106356502	13	6	6	1	0	0	-4.63116	0.0363649	down	yes
LOC106356561	211	339	451	84	58	86	-2.16411	5.39e-08	down	yes
LOC106356566	0	0	1	14	135	75	7.66653	7.87e-06	up	yes
LOC106356567	0	0	0	17	31	39	7.24369	5.15e-06	up	yes
LOC106356574	11	13	17	3	0	3	-2.82392	0.0374379	down	yes
LOC106356576	305	128	178	3	2	1	-6.75384	2.81e-15	down	yes
LOC106356578	27	26	19	0	0	0	-7.10156	7.2e-06	down	yes
LOC106356607	46	35	53	12	8	8	-2.30832	0.000131739	down	yes
LOC106356620	0	0	0	27	31	23	7.14874	3.65e-06	up	yes
LOC106356641	36	51	74	0	0	0	-8.214	1.26e-08	down	yes
LOC106356647	14	10	17	71	105	101	2.71142	4.28e-08	up	yes
LOC106356696	3	2	2	26	35	21	3.49971	0.000214279	up	yes
LOC106356714	17	14	41	6	4	6	-2.1844	0.0269328	down	yes
LOC106356716	19	2	7	0	0	0	-5.77503	0.0200481	down	yes
LOC106356741	24	9	23	0	0	0	-6.72103	0.00011533	down	yes
LOC106356755	87	124	124	9	5	8	-3.97635	4.74e-15	down	yes
LOC106356810	30	74	1	237	677	212	3.33759	0.0168172	up	yes
LOC106356820	2	6	7	24	40	12	2.3345	0.0384728	up	yes
LOC106356833	2	1	0	25	11	18	4.08244	0.00449774	up	yes
LOC106356835	41	90	57	141	154	146	1.18062	0.0304396	up	yes
LOC106356887	34	29	75	328	65	809	3.07777	0.00180928	up	yes
LOC106356902	59	29	73	16	13	14	-1.94773	0.00359332	down	yes
LOC106356907	24	14	28	161	308	79	3.03008	2.53e-05	up	yes
LOC106356919	3	2	1	26	16	22	3.34106	0.00163316	up	yes
LOC106356950	17	18	72	125	121	101	1.71748	0.0370411	up	yes
LOC106356966	14	23	27	79	68	72	1.7375	0.000226257	up	yes
LOC106356983	4	3	0	72	153	41	5.17404	6.99e-07	up	yes
LOC106357062	36	46	8	0	0	0	-7.45753	3.04e-05	down	yes
LOC106357063	19	17	37	5	1	3	-3.049	0.00253615	down	yes
LOC106357083	22	13	19	0	0	0	-6.67562	6.62e-05	down	yes
LOC106357106	26	25	9	3	0	4	-3.21614	0.0200225	down	yes
LOC106357120	27	23	13	0	0	0	-6.92434	3.58e-05	down	yes
LOC106357124	10	4	14	1	0	0	-4.73717	0.0285584	down	yes
LOC106357147	17	17	43	7	2	5	-2.47658	0.014291	down	yes
LOC106357149	1	0	0	9	21	10	5.17832	0.00722041	up	yes
LOC106357204	100	255	146	58	38	37	-1.96441	0.000835963	down	yes
LOC106357209	67	11	47	4	12	8	-2.44657	0.0348214	down	yes
LOC106357224	7	10	11	33	30	37	1.79033	0.00635744	up	yes
LOC106357285	44	44	71	3	2	7	-3.77041	1.61e-07	down	yes
LOC106357309	50	62	58	126	107	153	1.12553	0.00466715	up	yes
LOC106357361	5	14	2	0	0	0	-5.33758	0.0460619	down	yes
LOC106357385	11	21	4	0	0	0	-6.12007	0.00374255	down	yes
LOC106357489	413	291	775	152	126	188	-1.69102	0.000674331	down	yes
LOC106357519	21	27	20	66	96	51	1.59827	0.00961805	up	yes
LOC106357529	796	662	970	314	324	382	-1.30016	4.09e-06	down	yes
LOC106357689	40	37	25	104	128	127	1.74196	0.000233396	up	yes
LOC106357709	22	105	64	13	12	9	-2.52025	0.00282711	down	yes
LOC106357716	25	68	29	8	6	5	-2.74192	0.0012402	down	yes
LOC106357717	401	2196	481	0	0	2	-10.6673	3.02e-14	down	yes
LOC106357730	66	95	91	0	0	0	-8.88118	1.24e-10	down	yes
LOC106357736	479	399	460	220	231	244	-1.00514	0.00105093	down	yes
LOC106357763	106	546	154	31	24	42	-3.12423	9.27e-05	down	yes
LOC106357767	44	23	32	2	3	9	-2.90626	0.00193064	down	yes
LOC106357790	372	451	436	43	52	61	-3.06669	1.91e-24	down	yes
LOC106357791	589	1165	651	43	59	63	-3.92568	5.88e-19	down	yes
LOC106357793	1208	949	1226	140	187	130	-2.93803	4.56e-19	down	yes
LOC106357794	82	103	133	1	0	0	-8.24484	2.21e-09	down	yes
LOC106357795	13	20	19	0	0	1	-5.64086	0.000861055	down	yes
LOC106357797	57	162	60	1	1	1	-6.60446	1.21e-08	down	yes
LOC106357800	18	91	20	4	5	9	-2.91687	0.0105526	down	yes
LOC106357815	23	12	20	32	73	71	1.62011	0.0369386	up	yes
LOC106357854	59	7	0	0	1	0	-6.11901	0.0359885	down	yes
LOC106357874	47	87	65	124	137	178	1.08854	0.0321018	up	yes
LOC106357897	28	63	28	0	0	2	-5.96933	3.95e-05	down	yes
LOC106357899	25	4	18	159	179	147	3.30339	1.44e-06	up	yes
LOC106357915	564	780	402	99	76	70	-2.90838	6.68e-11	down	yes
LOC106357916	52	80	53	16	24	24	-1.59085	0.00654879	down	yes
LOC106357920	153	190	162	77	69	73	-1.26308	0.000261752	down	yes
LOC106357930	5	5	5	105	113	84	4.28442	8.81e-14	up	yes
LOC106357942	8	8	7	64	40	44	2.62662	2.37e-05	up	yes
LOC106357970	355	320	795	136	88	173	-1.91005	0.000306636	down	yes
LOC106357987	94	319	108	47	36	58	-1.95651	0.0107288	down	yes
LOC106357992	94	94	150	1	3	3	-5.62754	1.16e-14	down	yes
LOC106357993	62	224	92	0	0	0	-9.47537	2.64e-10	down	yes
LOC106357994	175	139	220	2	2	2	-6.52096	1.22e-18	down	yes
LOC106357995	650	1339	586	3	3	2	-8.39735	6.91e-30	down	yes
LOC106357996	15	51	13	0	0	0	-7.23314	4.73e-05	down	yes
LOC106357999	31	34	53	2	4	2	-3.91085	1.47e-06	down	yes
LOC106358000	230	311	260	27	29	18	-3.48618	7.66e-19	down	yes
LOC106358001	17	11	9	1	0	0	-5.19042	0.00631765	down	yes
LOC106358003	10	14	5	0	0	0	-5.80124	0.00545264	down	yes
LOC106358006	11	18	10	0	0	0	-6.20841	0.000676986	down	yes
LOC106358007	26	22	19	102	170	48	2.20576	0.00334661	up	yes
LOC106358012	4	13	3	0	0	0	-5.25392	0.0445779	down	yes
LOC106358013	69	101	136	341	341	319	1.68203	7.23e-07	up	yes
LOC106358080	1	8	2	16	23	23	2.4404	0.0484814	up	yes
LOC106358086	192	134	70	32	26	14	-2.5555	0.000351912	down	yes
LOC106358090	0	1	0	55	34	53	6.98504	2.27e-06	up	yes
LOC106358110	12	0	13	86	48	65	2.94441	0.00885513	up	yes
LOC106358115	7	1	1	34	36	21	3.24112	0.00470748	up	yes
LOC106358126	3	10	3	40	37	14	2.45732	0.0273696	up	yes
LOC106358135	47	68	67	14	17	18	-1.93836	8.68e-05	down	yes
LOC106358136	142	308	177	41	23	46	-2.57618	1.51e-06	down	yes
LOC106358194	114	182	119	54	60	58	-1.32963	0.00412196	down	yes
LOC106358254	2216	346	1123	237	262	462	-2.04489	0.0266348	down	yes
LOC106358266	7	6	5	27	28	19	1.98201	0.0192452	up	yes
LOC106358291	8	3	9	143	141	128	4.31947	2.05e-16	up	yes
LOC106358304	101	243	30	18	16	9	-3.20948	0.000987456	down	yes
LOC106358332	123	352	142	0	0	1	-9.22696	2.37e-10	down	yes
LOC106358337	4	0	5	12	27	20	2.68203	0.0465546	up	yes
LOC106358376	120	132	105	324	376	399	1.55751	2.4e-06	up	yes
LOC106358407	591	755	678	283	325	336	-1.15413	4.5e-05	down	yes
LOC106358441	6	11	10	0	0	0	-5.65335	0.00539372	down	yes
LOC106358444	134	190	226	0	0	0	-9.99632	9.91e-14	down	yes
LOC106358446	356	424	592	117	119	100	-2.06015	1.47e-11	down	yes
LOC106358457	15	18	24	70	71	58	1.76674	0.000257086	up	yes
LOC106358474	172	121	156	294	507	416	1.38215	0.00238993	up	yes
LOC106358481	133	172	306	608	599	816	1.70577	2.77e-05	up	yes
LOC106358494	33	20	48	12	9	11	-1.69549	0.0283895	down	yes
LOC106358503	141	156	147	64	77	67	-1.14834	0.00170813	down	yes
LOC106358529	0	0	0	4	12	6	5.27802	0.0271784	up	yes
LOC106358531	0	0	1	194	201	184	9.02131	1.84e-11	up	yes
LOC106358532	0	0	0	26	21	57	7.48769	2.58e-06	up	yes
LOC106358533	1	0	5	506	450	668	8.04286	1.66e-27	up	yes
LOC106358534	31	52	19	123	96	96	1.54934	0.0212031	up	yes
LOC106358535	0	0	0	333	388	377	10.9057	1.08e-16	up	yes
LOC106358536	4	25	1	186	235	60	3.93778	0.00111829	up	yes
LOC106358541	2	9	3	29	30	27	2.56605	0.00548266	up	yes
LOC106358543	49	155	36	6	5	10	-3.5993	5.3e-05	down	yes
LOC106358544	125	130	139	486	473	371	1.70616	1.75e-08	up	yes
LOC106358548	51	21	38	4	4	2	-3.52512	7.21e-05	down	yes
LOC106358549	147	175	271	20	12	7	-3.95046	2.87e-14	down	yes
LOC106358550	91	152	140	0	2	0	-7.61981	3.85e-10	down	yes
LOC106358551	96	85	113	6	4	6	-4.25148	7.32e-15	down	yes
LOC106358552	54	44	73	3	7	4	-3.64687	4.35e-08	down	yes
LOC106358553	203	300	398	37	35	43	-2.99999	2.06e-16	down	yes
LOC106358554	333	267	441	22	24	21	-3.99784	2.44e-27	down	yes
LOC106358555	46	76	61	0	0	0	-8.42311	3.2e-09	down	yes
LOC106358558	97	152	85	0	0	0	-9.30915	3.57e-11	down	yes
LOC106358559	231	206	284	0	0	0	-10.3986	4.5e-15	down	yes
LOC106358560	90	132	231	4	8	1	-5.12085	3.11e-12	down	yes
LOC106358562	144	168	194	3	1	0	-7.02728	4.78e-16	down	yes
LOC106358563	188	39	127	19	7	10	-3.37989	6.27e-05	down	yes
LOC106358564	17	46	21	0	0	0	-7.30839	8.57e-06	down	yes
LOC106358566	12	177	30	5	3	3	-4.37733	0.000548327	down	yes
LOC106358567	356	310	563	8	5	9	-5.83989	3.97e-33	down	yes
LOC106358568	183	356	245	14	6	9	-4.81173	1.72e-19	down	yes
LOC106358570	1810	1789	1546	144	193	181	-3.37737	4.02e-28	down	yes
LOC106358608	64	123	101	33	16	40	-1.74946	0.00396837	down	yes
LOC106358609	16	21	15	1	5	5	-2.30204	0.0425575	down	yes
LOC106358693	22	142	28	2	2	1	-5.3251	1.7e-05	down	yes
LOC106358723	21	10	23	46	41	65	1.43747	0.0409613	up	yes
LOC106358759	7	8	6	0	0	0	-5.31561	0.0168817	down	yes
LOC106358818	6	23	6	0	0	1	-5.093	0.017967	down	yes
LOC106358824	19	14	35	3	3	4	-2.79202	0.00375859	down	yes
LOC106358925	13	12	18	0	0	0	-6.32529	0.00025745	down	yes
LOC106358928	29	2	18	0	0	0	-6.55454	0.00286195	down	yes
LOC106358982	5	8	5	19	28	19	1.82438	0.0499009	up	yes
LOC106358991	6	7	9	0	0	0	-5.35698	0.0137771	down	yes
LOC106359009	130	153	187	16	5	37	-3.0839	2.13e-05	down	yes
LOC106359034	0	1	0	60	42	52	7.10547	1.01e-06	up	yes
LOC106359061	0	0	0	25	56	5	7.26172	0.000186968	up	yes
LOC106359180	28	40	12	4	3	8	-2.51602	0.0201369	down	yes
LOC106359273	10	6	21	54	63	54	2.18955	0.000830088	up	yes
LOC106359387	23	85	21	6	0	1	-4.28226	0.00188173	down	yes
LOC106359452	6	28	11	52	75	67	2.05963	0.0133954	up	yes
LOC106359473	18	110	26	0	0	0	-8.18753	2.31e-06	down	yes
LOC106359484	32	88	37	0	6	3	-4.17415	9.66e-05	down	yes
LOC106359494	74	1	55	0	3	6	-3.93486	0.0453539	down	yes
LOC106359513	167	15	114	0	0	0	-9.14428	8.01e-08	down	yes
LOC106359517	47	89	54	2	9	0	-4.13974	0.000101531	down	yes
LOC106359554	11	7	15	0	0	0	-5.94077	0.00193064	down	yes
LOC106359555	6	8	5	0	0	0	-5.17304	0.0280443	down	yes
LOC106359556	167	244	96	0	0	0	-9.92752	4.38e-12	down	yes
LOC106359600	8	40	17	0	0	0	-6.92771	0.000149126	down	yes
LOC106359624	54	64	75	2	3	7	-4.05709	1.15e-09	down	yes
LOC106359625	50	64	45	0	0	0	-8.23547	1.04e-08	down	yes
LOC106359633	23	15	61	5	6	3	-2.81476	0.0047102	down	yes
LOC106359743	7	19	2	0	0	0	-5.75839	0.0202507	down	yes
LOC106359759	15	40	16	0	0	0	-7.0709	3.22e-05	down	yes
LOC106359772	31	40	29	2	0	4	-4.13412	2.85e-05	down	yes
LOC106359784	33	31	30	3	2	0	-4.28988	2.07e-05	down	yes
LOC106359805	5	6	4	22	28	28	2.31984	0.00374897	up	yes
LOC106359838	24	23	27	3	0	0	-4.6784	0.00033322	down	yes
LOC106359871	47	101	61	0	0	0	-8.6189	2.93e-09	down	yes
LOC106359872	16	32	58	2	1	1	-4.73107	3.32e-05	down	yes
LOC106359927	5	4	23	0	0	0	-5.83019	0.0108345	down	yes
LOC106359930	13	23	40	1	0	1	-5.26266	0.000450565	down	yes
LOC106359941	9	2	9	0	0	0	-5.23133	0.0426396	down	yes
LOC106359966	44	31	57	4	3	2	-3.91535	5.11e-07	down	yes
LOC106359971	38	18	61	1	1	1	-5.31176	1.41e-05	down	yes
LOC106360039	9	5	6	0	0	0	-5.25499	0.0237236	down	yes
LOC106360186	62	14	84	7	3	15	-2.7296	0.0137537	down	yes
LOC106360198	19	23	25	0	0	0	-6.97046	8.65e-06	down	yes
LOC106360234	0	0	0	8	31	8	6.38487	0.00146505	up	yes
LOC106360271	0	0	0	37	28	26	7.31238	1.54e-06	up	yes
LOC106360299	66	108	66	8	9	0	-3.86326	3.18e-05	down	yes
LOC106360303	34	31	7	114	217	68	2.38029	0.0151613	up	yes
LOC106360322	40	43	16	6	6	8	-2.40402	0.0076205	down	yes
LOC106360360	29	22	45	129	123	135	1.97423	1.59e-06	up	yes
LOC106360399	403	223	357	95	117	162	-1.46179	0.00317281	down	yes
LOC106360416	43	35	38	9	7	3	-2.66751	0.000225983	down	yes
LOC106360425	252	490	309	150	88	143	-1.52649	0.00234311	down	yes
LOC106360476	144	192	99	51	55	54	-1.51862	0.00403157	down	yes
LOC106360514	2343	767	1738	451	237	353	-2.2984	0.000127873	down	yes
LOC106360524	136	153	151	318	293	306	1.00533	0.000319352	up	yes
LOC106360534	480	283	481	90	112	144	-1.90548	7.11e-06	down	yes
LOC106360582	22	26	33	2	0	0	-5.38097	0.000153142	down	yes
LOC106360583	12	341	46	0	0	1	-8.59868	5.39e-06	down	yes
LOC106360584	78	71	98	1	1	0	-6.99321	1.08e-08	down	yes
LOC106360587	57	21	44	0	0	0	-7.85745	4.68e-07	down	yes
LOC106360590	23	24	29	0	0	0	-7.15291	3.11e-06	down	yes
LOC106360591	47	41	22	0	0	0	-7.73025	6.93e-07	down	yes
LOC106360593	38	77	45	0	0	0	-8.23663	2.45e-08	down	yes
LOC106360595	14	27	2	0	0	0	-6.39049	0.00465269	down	yes
LOC106360597	30	14	39	0	0	0	-7.27154	6.74e-06	down	yes
LOC106360606	322	931	460	79	37	55	-3.38403	4.3e-09	down	yes
LOC106360610	47	47	61	5	11	4	-2.98962	5.33e-06	down	yes
LOC106360630	220	234	250	0	0	0	-10.37	4.27e-15	down	yes
LOC106360635	75	94	74	19	22	7	-2.38849	0.000153589	down	yes
LOC106360670	0	1	0	13	16	13	5.2381	0.00349271	up	yes
LOC106360693	32	69	39	7	7	8	-2.72729	9.72e-05	down	yes
LOC106360694	38	35	38	1	9	1	-3.36864	0.0016443	down	yes
LOC106360695	598	1096	1005	426	238	414	-1.37177	0.00267618	down	yes
LOC106360711	10	91	9	1	1	1	-5.2716	0.00134488	down	yes
LOC106360728	14	26	17	4	3	1	-2.88219	0.00827904	down	yes
LOC106360730	159	286	218	32	88	104	-1.61601	0.0199813	down	yes
LOC106360735	9145	8957	9469	4292	3663	4908	-1.16194	3.1e-06	down	yes
LOC106360743	65	88	64	33	27	38	-1.2117	0.021061	down	yes
LOC106360744	59	57	43	16	17	13	-1.85787	0.00136463	down	yes
LOC106360783	1	25	5	86	52	70	2.68696	0.0313859	up	yes
LOC106360785	91	119	194	294	282	329	1.1391	0.00532186	up	yes
LOC106360806	161	111	314	71	63	74	-1.51304	0.00654974	down	yes
LOC106360811	371	220	532	29	18	31	-3.88844	3.22e-16	down	yes
LOC106360817	279	412	465	157	55	135	-1.78462	0.00114587	down	yes
LOC106360844	12	17	33	0	0	0	-6.8221	4.86e-05	down	yes
LOC106360847	175	94	152	62	62	49	-1.34248	0.0113606	down	yes
LOC106360857	108	244	219	53	36	71	-1.879	0.000391903	down	yes
LOC106360864	19	18	5	0	0	0	-6.35671	0.00127098	down	yes
LOC106360867	120	303	150	54	57	38	-1.99416	0.000893611	down	yes
LOC106360871	21	43	34	0	0	0	-7.51587	9.01e-07	down	yes
LOC106360873	128	119	209	2	2	1	-6.54124	9.69e-16	down	yes
LOC106360881	5	7	60	160	94	160	2.57268	0.0243325	up	yes
LOC106360885	3	9	18	0	0	0	-5.75234	0.00980476	down	yes
LOC106360887	38	46	39	6	7	6	-2.75119	1.23e-05	down	yes
LOC106360892	10	20	12	4	1	0	-3.12315	0.0451811	down	yes
LOC106360899	7	69	1	0	0	0	-7.21184	0.0038635	down	yes
LOC106360971	178	26	153	12	14	21	-2.99266	0.000941506	down	yes
LOC106360991	126	291	211	66	89	56	-1.60849	0.00340096	down	yes
LOC106361002	17	41	17	0	0	0	-7.1514	1.83e-05	down	yes
LOC106361016	978	913	986	310	280	330	-1.70531	1.23e-12	down	yes
LOC106361017	41	20	28	5	12	3	-2.2116	0.032334	down	yes
LOC106361018	194	319	276	69	110	73	-1.68469	0.000115476	down	yes
LOC106361019	448	337	463	158	173	170	-1.37115	1.4e-05	down	yes
LOC106361035	1279	2983	1533	850	723	862	-1.31186	0.0157265	down	yes
LOC106361040	67	129	113	5	3	3	-4.85294	2.72e-13	down	yes
LOC106361045	132	255	198	87	62	79	-1.40872	0.00193574	down	yes
LOC106361051	0	4	0	15	43	7	3.98364	0.0402122	up	yes
LOC106361052	69	61	103	8	3	10	-3.51726	5.65e-09	down	yes
LOC106361119	0	0	0	7	6	11	5.37943	0.0132554	up	yes
LOC106361190	31	85	47	9	7	5	-3.00422	6.28e-05	down	yes
LOC106361198	9	15	2	0	0	0	-5.66043	0.0208066	down	yes
LOC106361205	189	263	252	109	134	92	-1.11221	0.00586755	down	yes
LOC106361255	12	40	25	0	0	0	-7.16513	1.77e-05	down	yes
LOC106361256	18	66	44	0	0	0	-7.89307	6.09e-07	down	yes
LOC106361288	0	3	0	88	99	106	6.5561	2.03e-10	up	yes
LOC106361322	183	159	171	28	30	32	-2.57246	6.03e-13	down	yes
LOC106361351	200	285	254	95	80	76	-1.60714	1.51e-06	down	yes
LOC106361360	523	645	807	242	245	288	-1.38961	1.14e-07	down	yes
LOC106361363	302	364	554	105	121	109	-1.89028	1.32e-08	down	yes
LOC106361364	15	62	56	0	1	1	-6.07395	3.13e-05	down	yes
LOC106361381	124	120	201	38	35	42	-1.98714	1.98e-07	down	yes
LOC106361391	95	86	75	42	36	33	-1.27291	0.0092686	down	yes
LOC106361440	308	378	486	89	74	165	-1.88656	2.5e-05	down	yes
LOC106361454	124	298	199	0	1	0	-9.2203	4.72e-11	down	yes
LOC106361455	4	62	6	0	0	0	-7.09853	0.00157332	down	yes
LOC106361456	1032	3373	1313	0	1	0	-12.4371	1.55e-18	down	yes
LOC106361457	82	345	109	19	15	10	-3.66317	2.07e-06	down	yes
LOC106361460	105	256	110	0	0	0	-9.80128	1.09e-11	down	yes
LOC106361461	4	16	7	0	0	0	-5.66347	0.0113445	down	yes
LOC106361463	6	13	8	0	0	0	-5.66523	0.00624811	down	yes
LOC106361477	137	57	273	656	677	825	2.19566	0.000578608	up	yes
LOC106361480	79	65	86	35	24	23	-1.54046	0.0014103	down	yes
LOC106361481	122	166	283	84	104	82	-1.09289	0.0399639	down	yes
LOC106361494	150	9	201	0	5	0	-6.16238	0.000120124	down	yes
LOC106361495	21	24	42	5	10	6	-2.06943	0.0115584	down	yes
LOC106361496	7	10	11	0	0	0	-5.70513	0.0039451	down	yes
LOC106361497	25	47	58	0	0	0	-7.90423	1.11e-07	down	yes
LOC106361499	149	191	165	373	473	265	1.09233	0.0251423	up	yes
LOC106361542	5	17	4	0	1	0	-4.66894	0.0486666	down	yes
LOC106361546	11	18	11	0	3	1	-3.3718	0.0261381	down	yes
LOC106361552	308	430	304	137	135	140	-1.40059	8.46e-05	down	yes
LOC106361564	313	220	487	846	739	945	1.27617	0.00250854	up	yes
LOC106361573	47	41	39	16	15	13	-1.59281	0.00793811	down	yes
LOC106361576	153	179	175	63	50	50	-1.69025	3.93e-07	down	yes
LOC106361579	982	4339	1117	351	178	338	-2.96917	0.000102196	down	yes
LOC106361587	2116	2040	3885	1297	976	1366	-1.17297	0.00325213	down	yes
LOC106361591	553	597	965	1753	1260	1919	1.18587	0.00120653	up	yes
LOC106361608	2	0	3	12	21	10	3.08278	0.0363482	up	yes
LOC106361623	53	73	59	0	0	0	-8.44498	2.17e-09	down	yes
LOC106361650	343	407	290	150	142	189	-1.18468	0.0026674	down	yes
LOC106361654	45	3	44	1	3	3	-3.76663	0.0104826	down	yes
LOC106361668	0	0	0	18	20	11	6.42744	0.000214703	up	yes
LOC106361670	106	382	137	22	8	22	-3.66012	1.01e-06	down	yes
LOC106361697	529	394	544	225	215	268	-1.10977	0.000838699	down	yes
LOC106361704	120	65	74	257	218	243	1.38971	0.00584149	up	yes
LOC106361705	7	3	13	112	103	105	3.7672	1.99e-11	up	yes
LOC106361706	95	202	89	35	34	25	-2.1002	0.000576965	down	yes
LOC106361717	4	1	6	51	52	68	3.91544	5.47e-08	up	yes
LOC106361739	313	198	337	742	877	866	1.50039	3.53e-05	up	yes
LOC106361740	60	74	92	32	27	37	-1.27856	0.00457567	down	yes
LOC106361771	1	3	7	21	20	22	2.50453	0.0145665	up	yes
LOC106361954	83	20	96	13	13	11	-2.4673	0.00402332	down	yes
LOC106361970	0	0	0	12	15	15	6.1968	0.000415561	up	yes
LOC106361972	0	0	0	11	8	12	5.75197	0.00298504	up	yes
LOC106362037	8	4	18	0	0	0	-5.77127	0.0076324	down	yes
LOC106362040	0	0	0	22	11	18	6.46906	0.000168466	up	yes
LOC106362065	598	669	717	402	158	338	-1.20527	0.0260441	down	yes
LOC106362140	31	36	50	6	4	6	-2.90995	1.24e-05	down	yes
LOC106362146	60	6	40	1	2	3	-4.22458	0.00146505	down	yes
LOC106362152	21	13	14	1	1	3	-3.34512	0.00722221	down	yes
LOC106362154	15	48	27	0	0	0	-7.39554	5.85e-06	down	yes
LOC106362155	38	53	34	1	11	2	-3.19987	0.0029144	down	yes
LOC106362229	208	245	447	80	85	105	-1.75815	2.11e-05	down	yes
LOC106362329	49	7	16	261	243	237	3.25273	5.29e-05	up	yes
LOC106362356	260	16	5	6	5	4	-4.40498	0.00641318	down	yes
LOC106362373	23	9	28	60	63	75	1.67761	0.0106687	up	yes
LOC106362374	65	51	107	179	174	191	1.25482	0.00386142	up	yes
LOC106362382	36	33	56	101	72	99	1.08042	0.0309175	up	yes
LOC106362399	204	196	60	692	791	282	1.84851	0.0393011	up	yes
LOC106362404	297	112	279	728	715	765	1.6239	0.00291485	up	yes
LOC106362410	79	87	71	171	197	149	1.06753	0.0133954	up	yes
LOC106362416	16	73	28	199	94	173	1.9316	0.0234022	up	yes
LOC106362470	25	18	16	1	1	2	-3.96298	0.000923871	down	yes
LOC106362619	37	11	4	0	0	0	-6.70159	0.00159326	down	yes
LOC106362628	129	404	237	94	87	123	-1.39045	0.0370843	down	yes
LOC106362636	2	3	1	130	122	156	6.0286	4.95e-16	up	yes
LOC106362678	96	313	42	0	0	0	-9.76242	2.02e-09	down	yes
LOC106362680	159	203	242	17	6	26	-3.67837	1.34e-11	down	yes
LOC106362683	19	31	34	0	0	0	-7.28538	2.14e-06	down	yes
LOC106362740	2	1	0	12	44	37	4.87774	0.000394669	up	yes
LOC106362763	1	0	0	12	29	11	5.5606	0.0025774	up	yes
LOC106362806	39	49	74	94	137	115	1.06908	0.0387811	up	yes
LOC106362820	14	5	5	0	0	0	-5.5474	0.0163667	down	yes
LOC106362838	0	0	0	4	13	10	5.56599	0.0114918	up	yes
LOC106362870	318	739	533	225	187	191	-1.44216	0.00231638	down	yes
LOC106362891	35	68	35	6	14	11	-2.21272	0.00399879	down	yes
LOC106362905	20	32	29	127	109	113	2.06062	1.74e-07	up	yes
LOC106363105	4	11	9	0	0	0	-5.47671	0.0132222	down	yes
LOC106363452	198	843	391	0	0	0	-11.3886	5.36e-15	down	yes
LOC106363491	6	17	4	0	0	0	-5.6897	0.0130245	down	yes
LOC106363526	16	29	23	4	6	3	-2.42824	0.00740117	down	yes
LOC106363565	67	14	48	0	0	0	-7.94234	1.65e-06	down	yes
LOC106363573	119	74	102	0	0	0	-9.12685	6.11e-11	down	yes
LOC106363574	7	101	2	0	0	0	-7.72252	0.00103291	down	yes
LOC106363667	204	1471	149	92	60	73	-3.10042	0.00331262	down	yes
LOC106363702	195	239	335	132	111	135	-1.05974	0.00236069	down	yes
LOC106363703	409	477	221	143	88	85	-1.89561	0.000973481	down	yes
LOC106363706	91	149	111	44	48	39	-1.47197	0.00119414	down	yes
LOC106363781	0	0	0	6	8	5	5.05965	0.0352571	up	yes
LOC106363786	257	642	592	57	30	60	-3.38085	1.78e-11	down	yes
LOC106363790	6	3	23	0	0	0	-5.83351	0.0122898	down	yes
LOC106363800	0	0	0	31	30	32	7.34224	9.45e-07	up	yes
LOC106363801	46	53	61	9	8	3	-3.03971	1.51e-06	down	yes
LOC106363858	38	69	55	4	1	3	-4.39163	3.53e-08	down	yes
LOC106363860	1	1	1	6	23	7	3.55521	0.0449834	up	yes
LOC106363879	6	2	0	61	97	5	4.24464	0.0093952	up	yes
LOC106363884	305	695	369	200	190	203	-1.26524	0.0217778	down	yes
LOC106363903	8	8	6	0	0	0	-5.38788	0.0136538	down	yes
LOC106363923	22	32	27	0	0	0	-7.24938	2.28e-06	down	yes
LOC106363925	6	6	18	1	0	0	-4.80372	0.0242285	down	yes
LOC106363959	11	39	15	0	0	0	-6.93805	9.2e-05	down	yes
LOC106363977	70	21	72	0	0	0	-8.2576	1.29e-07	down	yes
LOC106363978	55	4	30	0	0	0	-7.42427	0.000149817	down	yes
LOC106363979	9	5	10	0	0	0	-5.4918	0.010654	down	yes
LOC106363980	18	27	28	0	0	0	-7.08861	5.4e-06	down	yes
LOC106364007	39	18	95	1	0	1	-6.25313	2.35e-05	down	yes
LOC106364008	14	13	28	0	0	0	-6.66018	8.11e-05	down	yes
LOC106364011	15	8	10	0	0	1	-5.01527	0.0103037	down	yes
LOC106364013	316	16	210	0	0	0	-10.019	9.19e-09	down	yes
LOC106364018	12	11	11	0	0	0	-6.0068	0.00111345	down	yes
LOC106364021	27	14	42	0	0	0	-7.26142	7.5e-06	down	yes
LOC106364022	16	53	10	0	0	0	-7.24114	7.71e-05	down	yes
LOC106364024	2	26	2	0	0	0	-5.83927	0.038853	down	yes
LOC106364030	11	5	22	0	0	0	-6.11819	0.00218353	down	yes
LOC106364037	8	14	8	0	0	0	-5.82659	0.00322643	down	yes
LOC106364071	8	20	7	0	0	0	-6.05617	0.00251533	down	yes
LOC106364072	181	77	170	1	11	1	-5.0709	1.64e-07	down	yes
LOC106364075	24	27	10	0	0	0	-6.88147	7.46e-05	down	yes
LOC106364080	73	70	115	2	2	8	-4.47049	1.58e-10	down	yes
LOC106364081	959	145	588	30	57	80	-3.43035	3.41e-05	down	yes
LOC106364082	33	24	64	0	0	0	-7.79527	3.51e-07	down	yes
LOC106364083	54	84	166	0	0	0	-9.10898	2.94e-10	down	yes
LOC106364085	5	8	6	0	0	0	-5.15933	0.0280124	down	yes
LOC106364090	18	96	25	0	0	0	-8.03917	2.83e-06	down	yes
LOC106364097	18	50	7	0	3	3	-3.73132	0.0151933	down	yes
LOC106364140	0	1	0	18	14	9	5.20477	0.00507761	up	yes
LOC106364144	0	1	0	8	7	8	4.36372	0.0465491	up	yes
LOC106364185	24	2	17	0	1	0	-5.39527	0.0151835	down	yes
LOC106364192	83	137	69	0	0	0	-9.10271	1.89e-10	down	yes
LOC106364230	9	11	8	47	89	37	2.58275	0.000367836	up	yes
LOC106364232	3	2	8	35	33	26	2.83496	0.000769077	up	yes
LOC106364262	224	148	134	382	741	373	1.49512	0.0183859	up	yes
LOC106364264	14	17	6	56	76	25	2.01632	0.0353175	up	yes
LOC106364291	88	11	83	0	0	0	-8.42054	8.64e-07	down	yes
LOC106364297	28	6	12	68	41	75	1.89651	0.0454469	up	yes
LOC106364308	38	45	49	0	0	0	-7.94949	3.07e-08	down	yes
LOC106364320	0	1	0	82	56	49	7.39024	3.66e-07	up	yes
LOC106364359	0	0	0	48	51	42	7.94675	3.39e-08	up	yes
LOC106364423	48	112	60	6	9	3	-3.65742	7.67e-07	down	yes
LOC106364476	44	72	72	19	11	6	-2.42	0.000246563	down	yes
LOC106364544	0	0	0	193	183	214	10.0061	5.16e-14	up	yes
LOC106364545	24	21	54	0	0	0	-7.49973	1.77e-06	down	yes
LOC106364547	6	18	21	0	0	0	-6.36411	0.000604388	down	yes
LOC106364603	15	10	37	88	51	58	1.65639	0.0378436	up	yes
LOC106364609	13	57	3	195	228	98	2.75831	0.0248094	up	yes
LOC106364634	68	68	34	151	387	162	1.97244	0.00825879	up	yes
LOC106364637	6	7	8	0	0	0	-5.29569	0.0167018	down	yes
LOC106364768	0	0	0	7	3	17	5.53364	0.0195768	up	yes
LOC106364771	0	0	0	24	21	23	6.89	1.18e-05	up	yes
LOC106364803	55	57	57	0	0	0	-8.31552	3.57e-09	down	yes
LOC106364804	103	99	104	1	2	2	-5.9936	1.31e-13	down	yes
LOC106364833	27	32	11	1	5	1	-3.39822	0.00717545	down	yes
LOC106364921	106	41	117	3	16	13	-3.08621	0.000229699	down	yes
LOC106364933	18	10	22	0	0	2	-4.69993	0.00506782	down	yes
LOC106364952	0	0	0	106	150	101	9.29137	1.76e-11	up	yes
LOC106364953	0	0	0	18	19	18	6.58637	5.85e-05	up	yes
LOC106364979	29	36	21	0	0	0	-7.35744	2.32e-06	down	yes
LOC106364982	113	17	93	0	1	0	-7.76139	2.6e-06	down	yes
LOC106364983	87	40	70	0	0	0	-8.54698	5.5e-09	down	yes
LOC106364986	1301	165	604	0	0	1	-11.0127	1.24e-12	down	yes
LOC106364988	69	16	17	0	0	0	-7.65578	1.71e-05	down	yes
LOC106364990	3	3	1	9	15	39	3.07476	0.0200051	up	yes
LOC106364995	40	28	25	2	0	1	-5.03788	3.63e-05	down	yes
LOC106364997	12	20	6	0	0	0	-6.191	0.00160865	down	yes
LOC106364998	38	50	10	0	0	0	-7.57678	1.28e-05	down	yes
LOC106365002	11	21	3	0	1	0	-5.12236	0.0208784	down	yes
LOC106365032	48	2	42	71	344	377	3.04749	0.0175939	up	yes
LOC106365173	3	8	14	39	48	26	2.17479	0.0115691	up	yes
LOC106365180	25	5	56	0	0	0	-7.28181	0.000120788	down	yes
LOC106365221	2891	13	2075	0	54	24	-6.0457	0.047067	down	yes
LOC106365224	213	170	267	55	40	39	-2.32305	4.21e-10	down	yes
LOC106365225	13	18	15	2	3	1	-2.98596	0.0102541	down	yes
LOC106365236	0	2	0	180	239	149	8.10675	2.44e-11	up	yes
LOC106365247	365	729	514	264	285	231	-1.08877	0.0238428	down	yes
LOC106365253	17	5	20	0	1	0	-5.33079	0.00656833	down	yes
LOC106365308	3544	6	3715	7	61	22	-6.35448	0.00456868	down	yes
LOC106365328	95	196	195	9	0	8	-4.88488	6.04e-10	down	yes
LOC106365348	2	0	1	65	32	88	5.87295	4.2e-07	up	yes
LOC106365353	20	20	13	1	0	0	-5.70043	0.00089157	down	yes
LOC106365367	12	20	3	171	111	168	3.58671	5.56e-07	up	yes
LOC106365392	6	18	7	0	0	0	-5.87311	0.0049626	down	yes
LOC106365487	1	1	0	18	37	2	4.78078	0.0206227	up	yes
LOC106365506	14	18	23	56	56	48	1.50312	0.0045526	up	yes
LOC106365509	66	97	79	0	0	0	-8.82977	2.1e-10	down	yes
LOC106365511	259	334	411	884	1022	691	1.34133	0.000159365	up	yes
LOC106365544	65	109	142	304	294	282	1.45276	0.000185439	up	yes
LOC106365548	9	13	11	40	26	37	1.58637	0.0220984	up	yes
LOC106365638	14	30	16	5	3	5	-2.26926	0.0263007	down	yes
LOC106365641	427	950	826	282	138	234	-1.79541	0.000416252	down	yes
LOC106365652	384	333	510	0	0	1	-10.1991	1.44e-14	down	yes
LOC106365655	85	149	81	55	39	45	-1.24681	0.0393765	down	yes
LOC106365659	8	18	12	38	83	29	1.95178	0.0300079	up	yes
LOC106365668	46	148	61	225	256	252	1.46668	0.0407045	up	yes
LOC106365670	73	120	191	247	278	284	1.06057	0.0425082	up	yes
LOC106365732	1	2	0	303	330	222	8.10565	2.62e-16	up	yes
LOC106365733	5	2	2	44	33	25	3.43431	0.00010674	up	yes
LOC106365736	21	40	26	346	151	348	3.21344	1.35e-09	up	yes
LOC106365770	4786	2459	9968	103	87	99	-5.90574	7.13e-30	down	yes
LOC106365775	377	347	412	29	17	14	-4.29568	1.05e-26	down	yes
LOC106365778	12	33	15	0	0	1	-5.86075	0.000880137	down	yes
LOC106365779	2449	2063	2235	589	488	910	-1.83737	8.14e-07	down	yes
LOC106365801	4129	646	3653	493	603	866	-2.16882	0.0118222	down	yes
LOC106365802	557	319	833	20	0	15	-5.66156	1.52e-09	down	yes
LOC106365803	9	19	17	0	0	0	-6.38663	0.000281161	down	yes
LOC106365804	30	37	66	0	0	0	-7.93234	8.63e-08	down	yes
LOC106365805	18	19	24	4	0	0	-3.97748	0.0050589	down	yes
LOC106365806	50	21	79	0	0	0	-8.1119	1.92e-07	down	yes
LOC106365807	18	16	13	0	1	0	-5.52243	0.00152297	down	yes
LOC106365808	107	121	141	0	0	0	-9.4309	2.59e-12	down	yes
LOC106365809	42	42	52	0	0	0	-7.99295	2.37e-08	down	yes
LOC106365810	410	102	584	0	0	3	-8.55614	2.12e-12	down	yes
LOC106365811	61	33	54	0	0	0	-8.12917	3.37e-08	down	yes
LOC106365814	11	13	10	0	0	0	-6.0085	0.00117976	down	yes
LOC106365817	150	65	222	9	14	11	-3.70955	6.09e-09	down	yes
LOC106365818	173	152	176	0	1	0	-8.92171	3.86e-11	down	yes
LOC106365819	7	12	5	0	0	0	-5.51666	0.0122983	down	yes
LOC106365821	42	65	110	0	0	1	-7.67059	1.53e-07	down	yes
LOC106365823	64	90	114	0	0	0	-8.95646	9.39e-11	down	yes
LOC106365853	125	476	171	26	12	33	-3.51562	1.81e-06	down	yes
LOC106365854	163	191	202	47	50	58	-1.89354	8.38e-10	down	yes
LOC106365862	127	45	109	9	7	11	-3.44742	3.05e-07	down	yes
LOC106365864	22	21	25	0	0	0	-6.99683	7.54e-06	down	yes
LOC106365867	74	113	142	0	0	0	-9.24944	1.94e-11	down	yes
LOC106365868	528	369	840	6	0	10	-6.81028	5.93e-21	down	yes
LOC106365869	0	0	0	20	0	24	6.23328	0.0425082	up	yes
LOC106365870	45	50	54	0	0	0	-8.12719	1.03e-08	down	yes
LOC106365873	73	88	81	4	0	1	-5.65514	6.91e-11	down	yes
LOC106365875	122	78	246	31	1	43	-2.61373	0.0454875	down	yes
LOC106365880	78	99	238	12	0	15	-3.96564	0.000133	down	yes
LOC106365883	382	848	478	0	0	0	-11.6518	1.74e-17	down	yes
LOC106365885	2444	719	1282	27	25	39	-5.70951	4.67e-22	down	yes
LOC106365888	156	169	162	38	2	38	-2.72432	0.00752133	down	yes
LOC106365889	16	28	20	7	4	2	-2.34881	0.019214	down	yes
LOC106365891	6	9	6	0	0	0	-5.31081	0.0179032	down	yes
LOC106365892	90	26	34	0	0	0	-8.19377	4.22e-07	down	yes
LOC106365893	14	11	9	0	0	0	-6.02234	0.0013584	down	yes
LOC106365894	222	532	209	0	0	0	-10.8371	2.72e-14	down	yes
LOC106365896	14	16	11	0	0	0	-6.28465	0.000385406	down	yes
LOC106365897	13	11	76	0	0	0	-7.4599	5.5e-05	down	yes
LOC106365898	127	259	136	46	44	53	-1.93176	0.000163776	down	yes
LOC106365900	75	150	92	30	22	38	-1.87914	0.000667284	down	yes
LOC106365901	419	324	295	0	2	2	-8.09572	5.99e-20	down	yes
LOC106365902	252	263	367	109	88	106	-1.58331	6.36e-08	down	yes
LOC106365909	23	24	16	0	0	0	-6.90944	2.1e-05	down	yes
LOC106365910	26	19	34	0	0	0	-7.20356	3.55e-06	down	yes
LOC106365913	107	164	142	52	28	31	-1.94608	3.27e-05	down	yes
LOC106365922	34	65	45	19	8	23	-1.58989	0.0441925	down	yes
LOC106365946	26	71	55	8	18	14	-1.95697	0.0126251	down	yes
LOC106365952	0	0	0	58	47	62	8.1833	7.66e-09	up	yes
LOC106365961	0	4	0	23	13	21	3.7608	0.0164882	up	yes
LOC106365965	102	210	137	37	45	21	-2.165	0.00017889	down	yes
LOC106365966	78	184	71	47	24	17	-1.98593	0.015491	down	yes
LOC106365968	400	310	774	197	138	302	-1.25069	0.0496974	down	yes
LOC106365970	206	129	330	8	7	8	-4.88252	3.66e-18	down	yes
LOC106365972	53	144	49	1	0	0	-7.90739	2.58e-07	down	yes
LOC106365974	17	17	42	3	4	6	-2.56304	0.00704309	down	yes
LOC106365976	45	40	37	1	0	4	-4.68819	2.57e-06	down	yes
LOC106365980	49	65	56	0	4	2	-4.87367	1.71e-08	down	yes
LOC106365986	169	788	330	7	4	6	-6.2957	8.04e-17	down	yes
LOC106365987	172	561	198	4	0	0	-7.92808	9.22e-13	down	yes
LOC106365988	58	396	98	0	0	0	-10.0265	4.64e-10	down	yes
LOC106365991	103	178	58	3	2	0	-6.16105	7.95e-10	down	yes
LOC106365997	20	43	33	2	5	8	-2.7265	0.00188984	down	yes
LOC106366000	232	178	218	72	65	73	-1.64196	1.41e-06	down	yes
LOC106366002	163	409	283	73	18	56	-2.59686	0.000172069	down	yes
LOC106366005	194	207	305	8	1	8	-5.42072	5.88e-21	down	yes
LOC106366006	171	151	168	0	0	0	-9.85335	2.06e-13	down	yes
LOC106366007	26	62	61	0	0	0	-8.105	5.52e-08	down	yes
LOC106366008	73	194	82	1	0	1	-7.51374	1.18e-08	down	yes
LOC106366009	130	114	204	14	0	5	-4.60417	3.08e-07	down	yes
LOC106366011	13	8	10	0	0	0	-5.88062	0.00236637	down	yes
LOC106366014	199	117	257	0	1	0	-9.0988	5.74e-11	down	yes
LOC106366015	422	174	420	0	0	0	-10.9011	6e-15	down	yes
LOC106366016	3480	16620	3266	5	5	8	-10.4201	1.5e-37	down	yes
LOC106366017	358	919	282	1	0	0	-10.5767	2.69e-13	down	yes
LOC106366019	30	46	45	1	1	0	-5.95968	6.06e-06	down	yes
LOC106366020	321	859	217	0	1	1	-9.527	4.95e-13	down	yes
LOC106366024	18	42	31	0	1	0	-6.44645	4.93e-05	down	yes
LOC106366028	16	25	19	0	0	0	-6.81859	2.63e-05	down	yes
LOC106366029	62	58	186	0	0	0	-9.1098	8.45e-10	down	yes
LOC106366030	59	322	90	0	0	0	-9.7975	5.19e-10	down	yes
LOC106366032	143	212	203	0	0	0	-10.0268	7.75e-14	down	yes
LOC106366033	100	40	44	0	0	0	-8.47997	3.29e-08	down	yes
LOC106366034	64	78	42	0	0	0	-8.45942	6.88e-09	down	yes
LOC106366035	273	267	277	0	0	0	-10.59	1.09e-15	down	yes
LOC106366036	11	33	18	0	0	0	-6.86075	6.68e-05	down	yes
LOC106366037	251	148	447	0	0	0	-10.6021	3.97e-14	down	yes
LOC106366038	47	114	54	2	3	2	-4.99835	9.21e-09	down	yes
LOC106366040	106	81	104	12	4	11	-3.49588	2.9e-10	down	yes
LOC106366041	221	191	366	14	15	44	-3.459	4.14e-09	down	yes
LOC106366042	171	167	186	0	1	0	-8.98371	2.29e-11	down	yes
LOC106366043	425	336	562	14	8	14	-5.24591	1.23e-34	down	yes
LOC106366044	310	360	437	4	6	4	-6.34594	4.08e-36	down	yes
LOC106366045	878	613	815	3	1	2	-8.64959	3.28e-33	down	yes
LOC106366046	27	22	36	10	8	13	-1.50279	0.0486666	down	yes
LOC106366047	77	87	112	1	0	2	-6.56829	9.49e-11	down	yes
LOC106366048	72	12	152	0	0	0	-8.74012	3.83e-07	down	yes
LOC106366050	56	61	124	0	2	0	-6.92272	8.23e-08	down	yes
LOC106366051	40	32	65	0	1	0	-7.0245	2.45e-06	down	yes
LOC106366052	63	71	115	0	0	0	-8.84568	2.27e-10	down	yes
LOC106366053	14	6	25	0	0	0	-6.36838	0.000775382	down	yes
LOC106366054	128	84	342	4	4	5	-5.41119	9.28e-13	down	yes
LOC106366055	5	18	11	0	0	0	-5.9853	0.0030131	down	yes
LOC106366057	82	157	109	1	0	0	-8.39025	2.47e-09	down	yes
LOC106366058	141	125	141	0	0	1	-8.6228	2.29e-10	down	yes
LOC106366060	45	46	66	0	1	1	-6.33417	6.48e-07	down	yes
LOC106366061	3	28	7	0	0	0	-6.16154	0.00720271	down	yes
LOC106366062	15	102	28	0	1	0	-7.13304	4.55e-05	down	yes
LOC106366063	748	850	1417	4	1	2	-8.77729	1.77e-37	down	yes
LOC106366064	142	159	269	10	5	8	-4.66005	1.72e-19	down	yes
LOC106366065	54	62	106	0	0	2	-6.82448	8.88e-08	down	yes
LOC106366066	293	115	535	1	1	0	-8.8918	9.18e-12	down	yes
LOC106366067	897	2795	948	0	3	2	-9.91988	1.09e-25	down	yes
LOC106366069	28	25	93	0	0	0	-8.03654	4.69e-07	down	yes
LOC106366070	148	265	208	0	0	0	-10.1841	6.28e-14	down	yes
LOC106366071	24	16	46	3	1	2	-3.86477	0.000218482	down	yes
LOC106366072	607	365	974	1	0	0	-10.8488	2.56e-15	down	yes
LOC106366073	129	119	192	0	0	0	-9.6757	9.02e-13	down	yes
LOC106366075	441	458	445	0	0	0	-11.309	5.94e-18	down	yes
LOC106366076	83	104	183	0	0	0	-9.40741	1.33e-11	down	yes
LOC106366077	102	68	155	0	0	0	-9.2338	5.17e-11	down	yes
LOC106366078	302	287	322	0	1	0	-9.78257	1.53e-13	down	yes
LOC106366079	309	236	249	1	0	0	-9.59789	1.21e-12	down	yes
LOC106366080	69	52	16	0	0	0	-8.07078	1.01e-06	down	yes
LOC106366081	59	60	62	0	0	0	-8.4137	1.89e-09	down	yes
LOC106366082	397	996	366	0	0	2	-9.85749	1.18e-14	down	yes
LOC106366083	311	235	274	0	0	0	-10.6015	2.13e-15	down	yes
LOC106366084	66	101	133	0	0	0	-9.11374	5.14e-11	down	yes
LOC106366085	2221	1976	2985	0	0	0	-13.7096	1.88e-26	down	yes
LOC106366086	40	41	48	0	0	0	-7.91851	3.64e-08	down	yes
LOC106366090	2712	2545	5530	95	89	113	-5.20285	3.7e-44	down	yes
LOC106366094	274	623	279	104	9	55	-2.88848	0.00291826	down	yes
LOC106366095	25	10	51	1	0	0	-6.3315	0.000268306	down	yes
LOC106366096	167	184	152	7	12	8	-4.27973	5.88e-19	down	yes
LOC106366098	457	416	943	273	167	207	-1.5084	0.00212102	down	yes
LOC106366099	97	115	72	36	40	27	-1.53018	0.0052591	down	yes
LOC106366102	246	45	219	1	0	0	-8.95002	7.69e-09	down	yes
LOC106366103	187	76	303	0	0	0	-10.0251	6.51e-12	down	yes
LOC106366104	35	25	1	0	0	0	-6.92845	0.0027142	down	yes
LOC106366105	40	165	26	1	0	1	-6.93883	6.16e-06	down	yes
LOC106366141	46	53	70	0	1	0	-7.33544	2.92e-07	down	yes
LOC106366143	32	38	50	6	7	13	-2.25098	0.000609486	down	yes
LOC106366154	114	92	152	8	12	8	-3.71437	7.8e-14	down	yes
LOC106366156	35	9	14	0	0	0	-6.81921	0.000227784	down	yes
LOC106366157	21	7	45	0	0	0	-7.05202	0.000103757	down	yes
LOC106366158	199	195	318	0	0	3	-7.92945	1.73e-15	down	yes
LOC106366159	138	176	203	9	2	4	-5.15179	3.54e-19	down	yes
LOC106366163	62	53	94	0	0	0	-8.60008	1.03e-09	down	yes
LOC106366164	145	238	107	16	2	16	-3.94228	4.27e-07	down	yes
LOC106366165	19	3	16	0	0	0	-6.16788	0.00373027	down	yes
LOC106366166	129	177	116	0	0	0	-9.64475	2.3e-12	down	yes
LOC106366192	2	1	0	112	116	97	6.70271	3.18e-11	up	yes
LOC106366202	146	202	279	53	62	54	-1.91731	2.85e-07	down	yes
LOC106366203	639	615	1181	334	212	411	-1.38142	0.00352425	down	yes
LOC106366216	41	64	46	13	15	12	-1.97002	0.000673269	down	yes
LOC106366229	4	0	2	31	37	28	3.93988	0.000100062	up	yes
LOC106366230	10	21	12	0	0	0	-6.34052	0.000425007	down	yes
LOC106366238	0	0	1	11	6	13	4.73796	0.0208066	up	yes
LOC106366243	3	2	2	33	26	28	3.57691	5.37e-05	up	yes
LOC106366253	4	10	6	0	0	0	-5.22937	0.0279368	down	yes
LOC106366254	4	2	9	55	39	50	3.23254	7.6e-06	up	yes
LOC106366256	15	13	39	70	64	67	1.5731	0.0190626	up	yes
LOC106366258	205	158	310	105	99	120	-1.09088	0.0122048	down	yes
LOC106366261	1	1	3	22	7	13	3.03695	0.0360273	up	yes
LOC106366265	70	119	53	23	14	29	-1.95729	0.0038635	down	yes
LOC106366278	0	1	0	7	9	14	4.74217	0.0200279	up	yes
LOC106366309	25	85	29	9	15	10	-2.08736	0.0296434	down	yes
LOC106366310	25	172	36	3	2	1	-5.33984	6.57e-06	down	yes
LOC106366327	84	90	47	210	370	136	1.62998	0.0296695	up	yes
LOC106366328	102	81	69	287	272	423	1.87998	8.99e-06	up	yes
LOC106366371	1	1	3	40	50	57	4.8392	8.9e-08	up	yes
LOC106366374	6	64	2	0	1	0	-6.14954	0.00979954	down	yes
LOC106366375	232	239	204	86	89	100	-1.36167	7.07e-05	down	yes
LOC106366403	310	541	351	112	141	142	-1.66235	6.03e-05	down	yes
LOC106366412	42	28	43	0	2	0	-5.86768	1.71e-05	down	yes
LOC106366413	3614	29126	4211	58	46	43	-8.04336	1.82e-21	down	yes
LOC106366414	31	25	25	0	0	0	-7.265	2.36e-06	down	yes
LOC106366415	28	236	44	6	12	11	-3.47051	0.00133915	down	yes
LOC106366416	252	729	303	2	1	3	-7.80788	2.05e-19	down	yes
LOC106366420	139	137	163	52	53	52	-1.53327	1.85e-06	down	yes
LOC106366448	310	409	402	2019	2397	945	2.22452	7.79e-06	up	yes
LOC106366457	300	189	480	838	658	855	1.24694	0.0119904	up	yes
LOC106366462	585	410	767	1420	1468	1726	1.34569	0.000139487	up	yes
LOC106366469	6	6	6	27	22	25	1.98408	0.0110517	up	yes
LOC106366476	196	143	190	367	378	429	1.09051	0.00133707	up	yes
LOC106366480	4	4	3	15	25	18	2.34434	0.0183437	up	yes
LOC106366484	112	207	114	323	336	364	1.17737	0.0184329	up	yes
LOC106366492	298	428	325	144	155	131	-1.34362	0.00017889	down	yes
LOC106366495	115	255	91	55	37	47	-1.80635	0.00799533	down	yes
LOC106366518	55	45	48	136	157	134	1.47041	0.00015608	up	yes
LOC106366520	0	0	1	10	13	7	4.75848	0.0193215	up	yes
LOC106366522	227	181	278	547	441	590	1.15105	0.000396179	up	yes
LOC106366527	70	143	95	266	539	344	1.85881	0.000704008	up	yes
LOC106366528	223	185	305	508	484	563	1.08243	0.000700721	up	yes
LOC106366532	72	85	96	195	242	244	1.38333	1.28e-05	up	yes
LOC106366565	5	9	3	61	50	34	3.02984	6.17e-05	up	yes
LOC106366566	51	75	52	241	191	210	1.79035	2.01e-06	up	yes
LOC106366568	0	1	2	65	38	101	6.04058	1.31e-07	up	yes
LOC106366569	70	64	83	308	266	266	1.90392	6.61e-11	up	yes
LOC106366571	0	0	0	207	339	96	10.151	4.43e-12	up	yes
LOC106366575	3721	2230	3825	8309	9717	9052	1.41743	0.000168431	up	yes
LOC106366576	43	35	62	248	148	207	2.06284	7.02e-07	up	yes
LOC106366577	110	78	140	229	254	250	1.1178	0.00470383	up	yes
LOC106366585	2	13	6	84	50	93	3.38064	7.6e-06	up	yes
LOC106366590	202	675	315	93	44	89	-2.46169	0.000183748	down	yes
LOC106366593	54	78	40	2	1	0	-5.9124	1.93e-07	down	yes
LOC106366594	27	23	19	0	3	0	-4.58146	0.00095927	down	yes
LOC106366596	39	68	28	144	128	100	1.39285	0.0370678	up	yes
LOC106366603	103	78	149	2	1	1	-6.40325	2.82e-12	down	yes
LOC106366607	66	170	116	0	0	0	-9.36013	5.42e-11	down	yes
LOC106366608	605	1109	1115	320	270	375	-1.59102	1.35e-05	down	yes
LOC106366611	348	330	432	195	164	173	-1.10872	6.44e-05	down	yes
LOC106366612	62	101	89	0	0	0	-8.88074	1.7e-10	down	yes
LOC106366615	240	440	387	3	5	8	-6.10415	4.9e-28	down	yes
LOC106366617	224	394	141	9	8	8	-5.00484	1.96e-15	down	yes
LOC106366623	30	26	34	237	179	247	2.82589	5.53e-16	up	yes
LOC106366648	54	53	59	0	0	0	-8.28668	4.05e-09	down	yes
LOC106366649	68	45	36	1	3	3	-4.49851	4.1e-07	down	yes
LOC106366678	0	1	0	17	45	13	6.0936	0.000600554	up	yes
LOC106366679	9	16	29	58	53	48	1.54461	0.0232194	up	yes
LOC106366683	1635	849	1622	525	775	699	-1.09112	0.0435633	down	yes
LOC106366686	69	45	61	9	6	6	-3.12146	2.92e-07	down	yes
LOC106366705	118	184	59	55	30	32	-1.71464	0.0309175	down	yes
LOC106366725	2	7	2	289	207	516	6.45012	2.68e-19	up	yes
LOC106366744	233	132	282	442	475	550	1.13499	0.0164891	up	yes
LOC106366753	10	118	7	3	6	1	-3.81241	0.0218821	down	yes
LOC106366786	8	8	19	57	49	53	2.15814	0.000312422	up	yes
LOC106366825	17	41	27	3	4	2	-3.28131	0.000447209	down	yes
LOC106366828	79	135	131	53	44	70	-1.09275	0.0310179	down	yes
LOC106366841	139	118	229	38	15	37	-2.47345	4e-06	down	yes
LOC106366843	67	122	80	10	8	15	-3.08909	3.75e-08	down	yes
LOC106366899	1	1	1	34	33	38	5.07734	5.86e-06	up	yes
LOC106366919	13	9	9	45	64	54	2.3336	7.59e-05	up	yes
LOC106366923	2	2	2	87	78	88	5.34609	2.3e-12	up	yes
LOC106366927	0	0	0	52	56	65	8.23648	5.43e-09	up	yes
LOC106366954	20	81	17	396	500	404	3.39427	3.72e-06	up	yes
LOC106366955	184	338	201	108	90	122	-1.24004	0.0131022	down	yes
LOC106366956	136	140	153	65	46	88	-1.1702	0.00870745	down	yes
LOC106366957	202	148	310	71	44	79	-1.80681	0.000130865	down	yes
LOC106366960	17	11	24	44	44	55	1.41703	0.0238626	up	yes
LOC106366976	34	36	36	162	162	195	2.23532	1.88e-11	up	yes
LOC106366981	70	45	43	0	0	0	-8.24246	2.12e-08	down	yes
LOC106366983	71	94	87	2	5	3	-4.70349	8.94e-13	down	yes
LOC106366989	1	1	0	29	38	30	5.54408	4.88e-05	up	yes
LOC106366990	122	113	178	393	364	431	1.48331	4.31e-07	up	yes
LOC106367031	7	12	8	0	0	0	-5.66903	0.00531492	down	yes
LOC106367073	832	347	591	113	112	134	-2.37931	1.02e-06	down	yes
LOC106367089	105	61	80	43	30	41	-1.18344	0.0496307	down	yes
LOC106367092	32	9	10	2	1	0	-4.19405	0.0114098	down	yes
LOC106367140	30	44	38	106	113	109	1.50116	0.000134228	up	yes
LOC106367166	10	10	29	33	76	61	1.79365	0.0349422	up	yes
LOC106367168	383	381	814	1190	1191	1163	1.15251	0.0101809	up	yes
LOC106367171	16	105	33	229	441	142	2.36594	0.0192679	up	yes
LOC106367179	335	219	774	1196	1358	1212	1.50228	0.0144522	up	yes
LOC106367180	490	819	1214	2156	1316	1921	1.07391	0.0418761	up	yes
LOC106367183	65	98	78	563	593	245	2.49937	2e-06	up	yes
LOC106367197	28	46	51	88	169	103	1.50141	0.00964703	up	yes
LOC106367217	56	36	114	177	229	146	1.41593	0.0343493	up	yes
LOC106367223	19	0	22	0	0	0	-6.25365	0.0418547	down	yes
LOC106367242	7	14	7	0	0	0	-5.72806	0.0053987	down	yes
LOC106367312	25	15	20	0	1	0	-5.86954	0.000435435	down	yes
LOC106367567	12	18	5	0	1	0	-5.11514	0.0125971	down	yes
LOC106367599	73	174	109	348	476	383	1.71751	0.000581736	up	yes
LOC106367621	12	34	18	121	92	93	2.20594	0.000144418	up	yes
LOC106367646	5	5	10	38	26	30	2.19738	0.0030652	up	yes
LOC106367682	125	19	73	16	6	26	-2.28248	0.0499765	down	yes
LOC106367721	32	77	55	17	22	14	-1.66651	0.0175183	down	yes
LOC106367911	44	46	42	1	9	8	-2.93221	0.000392292	down	yes
LOC106367934	18	133	28	0	0	0	-8.4049	1.67e-06	down	yes
LOC106367995	31	42	83	9	4	5	-3.12826	2.5e-05	down	yes
LOC106368005	189	200	262	539	518	332	1.05836	0.0138034	up	yes
LOC106368006	770	581	1044	2495	2565	1418	1.40576	0.00348084	up	yes
LOC106368011	492	190	839	2712	2864	1462	2.20252	0.00145225	up	yes
LOC106368015	23	1	15	0	0	0	-6.22205	0.0110517	down	yes
LOC106368022	31	54	106	25	21	23	-1.47225	0.0496448	down	yes
LOC106368024	71	65	80	2	2	3	-5.0012	1.04e-11	down	yes
LOC106368025	87	193	131	58	48	60	-1.35872	0.011444	down	yes
LOC106368026	363	169	268	124	127	90	-1.29712	0.0288797	down	yes
LOC106368031	9	4	15	55	61	57	2.59692	3.86e-05	up	yes
LOC106368033	1	0	1	19	19	33	5.09325	0.000550313	up	yes
LOC106368045	38	29	70	11	4	5	-2.8015	0.000317407	down	yes
LOC106368053	19	29	27	5	4	11	-1.96315	0.0265111	down	yes
LOC106368054	103	287	139	33	40	25	-2.48036	5.47e-05	down	yes
LOC106368074	17	19	24	66	59	50	1.5027	0.00331333	up	yes
LOC106368078	75	63	151	9	22	11	-2.78883	1.99e-05	down	yes
LOC106368081	297	225	244	106	141	148	-1.02284	0.0207159	down	yes
LOC106368119	1	0	0	65	61	63	7.40397	1.74e-07	up	yes
LOC106368135	3	2	14	67	26	124	3.50425	0.000734565	up	yes
LOC106368136	19	21	51	0	3	0	-4.91147	0.000393146	down	yes
LOC106368170	217	454	344	23	25	22	-3.90038	4.21e-19	down	yes
LOC106368172	76	25	185	4	6	8	-3.98813	1.24e-05	down	yes
LOC106368178	2	3	4	11	25	23	2.67761	0.0126028	up	yes
LOC106368183	157	128	160	7	11	12	-3.94768	1.14e-17	down	yes
LOC106368187	625	336	676	180	224	232	-1.41435	0.00209567	down	yes
LOC106368204	167	176	258	98	106	85	-1.08899	0.00353539	down	yes
LOC106368207	10	7	2	0	0	0	-5.22104	0.0489859	down	yes
LOC106368211	1580	1089	1426	0	1	2	-10.4795	6.85e-28	down	yes
LOC106368212	115	111	69	1	1	0	-7.2845	8.28e-09	down	yes
LOC106368213	95	273	19	16	32	8	-2.8656	0.0252222	down	yes
LOC106368214	402	499	294	52	128	57	-2.39241	6e-05	down	yes
LOC106368216	823	1765	571	3	2	4	-8.5383	1.16e-28	down	yes
LOC106368217	156	83	63	1	3	1	-6.01114	5.71e-10	down	yes
LOC106368218	139	98	97	34	62	31	-1.45795	0.0241539	down	yes
LOC106368221	132	257	116	36	52	26	-2.20475	0.000418094	down	yes
LOC106368222	56	32	60	0	0	0	-8.11866	3.19e-08	down	yes
LOC106368223	541	148	429	0	6	6	-6.60811	6.62e-14	down	yes
LOC106368224	52	51	30	0	0	0	-7.99593	9.68e-08	down	yes
LOC106368227	241	214	139	5	7	10	-4.84271	5.41e-17	down	yes
LOC106368228	889	396	902	1	0	1	-10.152	5.7e-17	down	yes
LOC106368231	486	548	405	40	77	22	-3.42084	3.89e-09	down	yes
LOC106368232	34	55	22	1	0	0	-6.76865	2.05e-05	down	yes
LOC106368233	7	10	8	0	1	0	-4.59434	0.0284697	down	yes
LOC106368235	149	136	75	0	0	0	-9.4394	3.86e-11	down	yes
LOC106368237	13	30	8	1	1	0	-4.74486	0.00639324	down	yes
LOC106368249	6	19	2	0	0	0	-5.70249	0.0242604	down	yes
LOC106368250	228	288	153	2	1	2	-7.1449	4.39e-17	down	yes
LOC106368252	24	40	17	0	0	0	-7.27266	7.29e-06	down	yes
LOC106368254	14	9	3	0	0	0	-5.67372	0.0142224	down	yes
LOC106368255	39	49	25	9	10	10	-2.03882	0.00544725	down	yes
LOC106368259	62	109	115	238	144	240	1.07838	0.0360273	up	yes
LOC106368274	59	58	62	113	123	139	1.011	0.00794077	up	yes
LOC106368294	38	48	76	16	17	14	-1.80941	0.00143029	down	yes
LOC106368321	46	65	61	128	115	127	1.05587	0.00592746	up	yes
LOC106368333	15	11	12	0	0	0	-6.17288	0.000608002	down	yes
LOC106368359	20	24	34	5	3	7	-2.41998	0.00289265	down	yes
LOC106368409	61	109	77	30	36	20	-1.56669	0.00823073	down	yes
LOC106368420	112	40	83	0	1	0	-7.84425	1.74e-07	down	yes
LOC106368421	1082	610	640	223	103	286	-2.03075	0.000747103	down	yes
LOC106368428	102	24	86	1	10	5	-3.77759	0.000250923	down	yes
LOC106368440	14	29	42	76	62	82	1.34944	0.0314854	up	yes
LOC106368459	0	0	0	2	18	16	5.97937	0.00921152	up	yes
LOC106368467	1	0	0	75	69	76	7.62208	5.36e-08	up	yes
LOC106368480	106	153	141	0	0	0	-9.54951	1.79e-12	down	yes
LOC106368499	45	59	34	225	136	234	2.0295	2.62e-05	up	yes
LOC106368501	60	81	74	187	330	204	1.70527	0.000200788	up	yes
LOC106368502	24	54	21	7	6	2	-2.78297	0.00474897	down	yes
LOC106368503	79	142	103	0	0	0	-9.24906	2.93e-11	down	yes
LOC106368505	25	75	42	5	9	4	-3.01799	0.000294521	down	yes
LOC106368515	238	253	370	162	124	135	-1.06933	0.00190235	down	yes
LOC106368608	18	20	18	0	0	0	-6.72388	3.47e-05	down	yes
LOC106368609	8	30	11	1	0	0	-5.56888	0.00364991	down	yes
LOC106368611	182	171	198	7	12	17	-3.99323	5.8e-19	down	yes
LOC106368671	51	144	34	27	18	9	-2.15584	0.034993	down	yes
LOC106368681	39	10	59	1	1	2	-4.78505	0.00014579	down	yes
LOC106368684	1	0	1	145	183	143	7.83635	5.52e-11	up	yes
LOC106368688	6	2	7	22	19	21	2.001	0.0403228	up	yes
LOC106368697	256	210	27	12	14	15	-3.71732	0.00010494	down	yes
LOC106368703	26	51	75	15	14	25	-1.51524	0.0483825	down	yes
LOC106368780	121	374	125	48	82	50	-1.84048	0.0212246	down	yes
LOC106368790	773	1392	1056	75	73	68	-3.9463	4.02e-30	down	yes
LOC106368804	16	23	8	148	185	89	3.09873	1.67e-06	up	yes
LOC106368813	3	38	6	113	127	125	2.89507	0.00746871	up	yes
LOC106368814	53	43	72	1	0	8	-4.2878	3.57e-05	down	yes
LOC106368819	4	10	6	160	133	129	4.35021	1.13e-16	up	yes
LOC106368820	1	1	0	218	132	211	8.06907	1.69e-11	up	yes
LOC106368821	4	4	10	351	367	343	5.84737	2.5e-33	up	yes
LOC106368822	33	5	64	382	218	392	3.26497	0.000138035	up	yes
LOC106368838	6	14	16	54	57	56	2.18288	0.000135003	up	yes
LOC106368841	171	187	265	80	85	103	-1.2561	0.000208317	down	yes
LOC106368844	14	17	21	50	37	39	1.23351	0.0487358	up	yes
LOC106368847	24	15	38	92	86	104	1.83711	0.000275679	up	yes
LOC106368974	556	430	427	153	125	218	-1.59076	0.000130803	down	yes
LOC106368977	653	438	656	106	129	119	-2.35737	4e-12	down	yes
LOC106368978	732	742	724	218	132	264	-1.9105	3.7e-07	down	yes
LOC106368981	172	74	132	0	7	6	-4.92817	7.87e-09	down	yes
LOC106368982	21	44	25	1	0	0	-6.4447	5.35e-05	down	yes
LOC106368983	70	51	47	15	30	16	-1.52703	0.0373368	down	yes
LOC106368984	112	116	146	49	47	22	-1.7003	0.00123448	down	yes
LOC106368988	201	146	174	15	16	10	-3.72784	4.26e-16	down	yes
LOC106368991	21	23	7	120	91	94	2.48877	0.000131224	up	yes
LOC106368993	1	5	3	29	26	21	3.03821	0.00125418	up	yes
LOC106369003	524	1582	450	77	34	59	-3.99063	2.89e-09	down	yes
LOC106369004	60	51	56	211	238	243	1.99276	4.97e-10	up	yes
LOC106369018	61	78	115	4	6	4	-4.20725	6.74e-12	down	yes
LOC106369048	175	467	266	83	40	91	-2.14704	0.000458756	down	yes
LOC106369050	140	234	203	0	0	0	-10.0756	8.79e-14	down	yes
LOC106369084	4	7	6	36	51	39	2.84814	2.48e-05	up	yes
LOC106369089	45	65	41	149	151	106	1.36916	0.00738748	up	yes
LOC106369095	137	256	106	0	0	0	-9.89424	4.45e-12	down	yes
LOC106369099	287	304	474	10	9	6	-5.4427	1.22e-32	down	yes
LOC106369110	14	21	22	96	88	86	2.20107	2.15e-07	up	yes
LOC106369120	105	181	173	353	370	325	1.15386	0.00207797	up	yes
LOC106369132	2	0	3	32	38	42	4.44419	4.42e-06	up	yes
LOC106369138	21	19	33	106	92	112	2.04544	7.23e-07	up	yes
LOC106369154	1	0	1	35	37	43	5.79546	1.17e-05	up	yes
LOC106369165	207	302	52	67	32	51	-2.01549	0.0363789	down	yes
LOC106369211	6	32	8	1	0	0	-5.48272	0.00812516	down	yes
LOC106369230	130	497	328	80	28	50	-2.63769	0.00019179	down	yes
LOC106369231	35	43	38	14	20	12	-1.38334	0.0405787	down	yes
LOC106369258	5	3	5	18	20	25	2.22228	0.0137547	up	yes
LOC106369261	100	116	119	44	40	23	-1.69124	0.000338302	down	yes
LOC106369262	385	613	522	277	233	258	-1.03433	0.00300658	down	yes
LOC106369270	22	28	29	204	199	225	2.94168	4.74e-19	up	yes
LOC106369281	0	2	0	11	22	12	4.44503	0.0125961	up	yes
LOC106369310	236	340	338	150	125	144	-1.17131	0.000184422	down	yes
LOC106369317	153	146	215	77	54	45	-1.58461	0.00016519	down	yes
LOC106369333	126	168	286	64	27	29	-2.29214	7.73e-05	down	yes
LOC106369335	133	221	220	52	38	21	-2.40281	2.84e-06	down	yes
LOC106369357	19	51	49	0	0	0	-7.77862	4.57e-07	down	yes
LOC106369371	20	61	23	0	0	0	-7.62041	3.3e-06	down	yes
LOC106369426	9	6	5	77	40	80	3.2205	1.25e-06	up	yes
LOC106369460	2	4	0	34	36	26	3.93	0.000128092	up	yes
LOC106369527	5	0	40	119	137	146	3.22179	0.027631	up	yes
LOC106369557	2	8	5	40	132	44	3.83012	3.18e-05	up	yes
LOC106369575	43	96	32	0	0	0	-8.35048	7.18e-08	down	yes
LOC106369629	60	42	112	13	33	8	-1.98398	0.0336531	down	yes
LOC106369667	77	91	200	28	13	38	-2.24152	0.000689779	down	yes
LOC106369788	689	2206	581	386	162	309	-2.10295	0.00961934	down	yes
LOC106369794	5	24	21	2	1	2	-3.34654	0.0164891	down	yes
LOC106369897	14	7	17	78	54	73	2.38243	2.21e-05	up	yes
LOC106370057	43	40	50	12	17	14	-1.67658	0.00294316	down	yes
LOC106370069	7	5	7	44	32	56	2.73587	3.44e-05	up	yes
LOC106370073	0	1	0	16	8	20	5.28839	0.00428181	up	yes
LOC106370180	18	13	14	0	0	0	-6.41817	0.000200911	down	yes
LOC106370181	93	103	113	6	5	1	-4.73123	4.78e-14	down	yes
LOC106370186	0	0	0	100	22	36	8.10059	7.19e-07	up	yes
LOC106370191	7	24	2	0	0	0	-5.99355	0.014093	down	yes
LOC106370251	27	17	49	146	146	143	2.20131	7.23e-06	up	yes
LOC106370258	0	0	0	10	8	11	5.65707	0.00418556	up	yes
LOC106370292	72	195	94	4	17	3	-3.94253	7.82e-06	down	yes
LOC106370311	13	11	2	44	93	33	2.6204	0.0130051	up	yes
LOC106370322	2	2	7	33	17	33	2.88895	0.00262702	up	yes
LOC106370327	0	0	0	290	297	277	10.5603	1.16e-15	up	yes
LOC106370329	31	41	34	134	125	128	1.81394	6.8e-07	up	yes
LOC106370331	36	18	35	68	70	81	1.24253	0.0362642	up	yes
LOC106370342	38	45	12	123	159	85	1.86271	0.0252902	up	yes
LOC106370344	0	3	0	10	16	13	3.64224	0.0413749	up	yes
LOC106370359	10	11	26	166	40	181	3.00943	0.000179147	up	yes
LOC106370369	4	15	4	0	0	0	-5.44895	0.0266348	down	yes
LOC106370371	47	36	44	1	8	5	-3.23439	7.8e-05	down	yes
LOC106370384	32	14	34	119	113	112	2.05505	4.96e-05	up	yes
LOC106370396	8	7	14	53	154	61	3.19587	2.1e-05	up	yes
LOC106370408	0	0	0	9	14	8	5.76793	0.0035045	up	yes
LOC106370416	2147	1	1266	1	45	15	-5.8644	0.0437476	down	yes
LOC106370419	52	37	17	12	6	11	-1.98043	0.0427865	down	yes
LOC106370439	99	58	89	150	245	199	1.21614	0.0241837	up	yes
LOC106370476	4	52	1	0	0	0	-6.77464	0.0106562	down	yes
LOC106370522	7	6	34	0	0	0	-6.38206	0.00190766	down	yes
LOC106370529	59	64	40	0	0	1	-7.32102	6.94e-07	down	yes
LOC106370545	35	2	47	0	0	0	-7.27887	0.000452844	down	yes
LOC106370562	53	47	60	114	134	97	1.06329	0.0186926	up	yes
LOC106370622	31	24	33	1	4	10	-2.61783	0.00917339	down	yes
LOC106370631	7	23	23	0	2	2	-3.74749	0.00859454	down	yes
LOC106370669	4	2	3	12	20	15	2.33108	0.0414194	up	yes
LOC106370696	66	116	71	292	302	174	1.5515	0.00416998	up	yes
LOC106370718	20	47	16	3	4	3	-3.12169	0.00222273	down	yes
LOC106370728	28	23	5	101	155	45	2.33235	0.0265434	up	yes
LOC106370729	0	0	0	2	6	15	5.31018	0.04317	up	yes
LOC106370738	34	77	52	12	0	8	-3.0921	0.00597066	down	yes
LOC106370742	3	20	4	0	0	0	-5.67806	0.0238536	down	yes
LOC106370782	35	222	39	0	0	0	-9.13703	6.78e-08	down	yes
LOC106370840	369	1058	542	129	96	140	-2.48982	2.94e-06	down	yes
LOC106370842	36	111	4	0	0	0	-8.19807	3.61e-05	down	yes
LOC106370843	22	21	25	0	0	0	-6.99683	7.54e-06	down	yes
LOC106370858	8	21	13	59	82	73	2.30433	8.83e-05	up	yes
LOC106370859	38	41	47	107	128	114	1.42386	0.000136564	up	yes
LOC106370864	93	35	160	6	6	1	-4.47606	6.91e-07	down	yes
LOC106370866	0	0	0	54	32	63	8.0126	4.93e-08	up	yes
LOC106370870	93	71	165	359	296	305	1.51974	0.000574938	up	yes
LOC106370874	4	3	2	193	201	184	5.95006	8.29e-22	up	yes
LOC106370889	0	0	0	27	28	46	7.45411	9.44e-07	up	yes
LOC106370890	68	81	64	22	27	18	-1.72527	0.000670571	down	yes
LOC106370900	106	148	98	308	206	268	1.08349	0.0200468	up	yes
LOC106370902	88	73	155	21	19	14	-2.57154	5.78e-07	down	yes
LOC106370904	0	0	4	20	20	13	3.75106	0.0158486	up	yes
LOC106370913	848	1182	1129	443	300	449	-1.45972	4.04e-06	down	yes
LOC106370929	279	368	375	110	72	103	-1.89359	3.15e-09	down	yes
LOC106370932	20	51	23	98	108	118	1.7252	0.005019	up	yes
LOC106370956	19	49	41	127	120	132	1.76059	0.000388301	up	yes
LOC106370966	158	214	117	73	89	49	-1.27689	0.0443129	down	yes
LOC106370967	4	4	2	25	20	27	2.77768	0.00182164	up	yes
LOC106370971	81	103	81	19	20	21	-2.20299	5.43e-07	down	yes
LOC106370974	101	83	133	25	21	23	-2.24354	6.61e-08	down	yes
LOC106370983	259	255	313	125	166	128	-1.02468	0.00374602	down	yes
LOC106370993	34	0	102	0	2	2	-5.0582	0.0215025	down	yes
LOC106370995	76	140	72	331	283	325	1.63836	0.000480565	up	yes
LOC106370996	173	311	283	106	69	108	-1.48542	0.000518043	down	yes
LOC106371004	148	79	259	33	23	46	-2.28285	0.000253262	down	yes
LOC106371005	361	608	446	151	148	162	-1.67216	2.03e-06	down	yes
LOC106371011	1377	833	2441	695	624	751	-1.19072	0.0350644	down	yes
LOC106371021	72	80	36	142	170	194	1.34049	0.0325461	up	yes
LOC106371027	14	319	40	7	4	5	-4.6109	0.000321745	down	yes
LOC106371034	2	3	1	20	26	15	3.29051	0.00283304	up	yes
LOC106371050	7	14	11	2	1	1	-3.04573	0.0426667	down	yes
LOC106371057	52	160	61	0	0	0	-9.01241	2.58e-09	down	yes
LOC106371059	18	23	21	1	0	1	-5.01168	0.00060947	down	yes
LOC106371065	141	503	120	5	2	4	-6.1971	1.41e-12	down	yes
LOC106371081	844	1638	1498	763	365	721	-1.15367	0.0429801	down	yes
LOC106371084	1	8	8	44	19	36	2.51387	0.0120428	up	yes
LOC106371087	0	0	0	13	15	16	6.26275	0.000294465	up	yes
LOC106371089	5	10	22	1	1	2	-3.21075	0.0425849	down	yes
LOC106371096	2	29	2	0	0	0	-5.97721	0.0322705	down	yes
LOC106371130	807	794	648	283	362	481	-1.07255	0.0163758	down	yes
LOC106371145	115	83	106	289	392	330	1.67759	5.02e-06	up	yes
LOC106371146	0	0	0	94	117	72	8.957	1.58e-10	up	yes
LOC106371161	197	130	194	63	62	54	-1.59611	8.03e-05	down	yes
LOC106371169	60	51	158	24	5	32	-2.1628	0.0277369	down	yes
LOC106371171	43	52	52	12	6	7	-2.60817	1.08e-05	down	yes
LOC106371192	34	25	25	144	116	133	2.15807	1.54e-07	up	yes
LOC106371198	247	500	116	83	105	92	-1.70943	0.0370331	down	yes
LOC106371199	32	10	15	1	2	0	-4.33007	0.00444494	down	yes
LOC106371214	264	260	293	128	127	123	-1.1643	2.67e-05	down	yes
LOC106371215	0	0	0	20	12	11	6.23042	0.000515017	up	yes
LOC106371234	59	34	54	134	207	168	1.73787	0.000281256	up	yes
LOC106371276	120	1	116	756	888	639	3.22276	0.0204414	up	yes
LOC106371314	82	137	20	8	4	19	-3.07131	0.00511384	down	yes
LOC106371330	486	518	602	247	269	252	-1.11092	5.62e-06	down	yes
LOC106371334	1	0	0	111	92	101	8.08854	4.37e-09	up	yes
LOC106371347	68	494	8	4	10	36	-3.62606	0.0317139	down	yes
LOC106371361	10	11	9	37	38	58	2.08407	0.00081757	up	yes
LOC106371414	0	0	0	12	13	16	6.1585	0.000493118	up	yes
LOC106371416	0	0	0	4	9	6	5.06058	0.0403228	up	yes
LOC106371420	39	45	62	1	7	7	-3.31799	1.22e-05	down	yes
LOC106371422	11	22	40	4	7	7	-2.02374	0.0498556	down	yes
LOC106371424	29	19	40	108	70	99	1.60959	0.00193064	up	yes
LOC106371425	35	20	43	117	148	146	2.02531	8.88e-06	up	yes
LOC106371436	28	0	34	0	1	0	-5.885	0.0280926	down	yes
LOC106371438	131	37	1	1	5	3	-4.38516	0.0131233	down	yes
LOC106371440	11007	7844	10697	5182	2992	5633	-1.16681	0.00968649	down	yes
LOC106371460	48	61	117	233	200	230	1.53488	0.000665385	up	yes
LOC106371462	13	6	32	56	56	58	1.73035	0.0416692	up	yes
LOC106371464	692	1242	779	2427	1772	2279	1.19332	0.00704333	up	yes
LOC106371486	28	31	18	7	6	5	-2.17134	0.0106589	down	yes
LOC106371510	68	88	116	0	0	0	-8.97894	7.2e-11	down	yes
LOC106371511	0	0	0	6	5	10	5.1854	0.0257874	up	yes
LOC106371520	0	5	1	16	43	27	3.80155	0.00333855	up	yes
LOC106371531	72	70	92	0	0	0	-8.77391	1.91e-10	down	yes
LOC106371562	8	17	6	0	0	0	-5.88511	0.00428181	down	yes
LOC106371565	291	320	211	138	142	148	-1.01607	0.0273696	down	yes
LOC106371608	253	207	322	131	115	124	-1.12483	0.00083508	down	yes
LOC106371610	71	80	133	237	254	268	1.3897	0.000123705	up	yes
LOC106371611	530	260	333	120	139	131	-1.60565	0.00167272	down	yes
LOC106371621	376	294	369	72	92	74	-2.18054	7.44e-11	down	yes
LOC106371641	221	190	423	151	132	135	-1.01712	0.0481944	down	yes
LOC106371646	3	7	3	71	56	52	3.72847	4.05e-08	up	yes
LOC106371648	455	1141	193	163	64	114	-2.49	0.00480742	down	yes
LOC106371649	259	188	389	121	84	111	-1.44089	0.00100848	down	yes
LOC106371661	12	10	18	1	0	2	-3.78395	0.0119288	down	yes
LOC106371666	247	270	305	114	92	101	-1.47077	9.19e-08	down	yes
LOC106371684	243	186	367	102	73	144	-1.36308	0.00676144	down	yes
LOC106371719	180	58	355	36	9	53	-2.6275	0.00834924	down	yes
LOC106371730	2183	1649	3253	1213	896	1405	-1.05259	0.0170819	down	yes
LOC106371735	86	44	204	8	17	6	-3.41458	3.25e-05	down	yes
LOC106371821	54	204	69	0	0	0	-9.27212	1.57e-09	down	yes
LOC106371822	9	87	16	0	5	1	-4.26033	0.0106577	down	yes
LOC106371823	713	484	501	118	283	159	-1.66324	0.0052448	down	yes
LOC106371824	84	157	97	25	37	20	-2.09107	0.00022891	down	yes
LOC106371825	21	196	31	3	8	0	-4.53132	0.00183835	down	yes
LOC106371827	308	366	398	33	57	45	-3.0319	6.56e-18	down	yes
LOC106371828	4	7	6	0	0	0	-4.99011	0.0455103	down	yes
LOC106371829	80	40	99	3	4	6	-4.11988	1.19e-08	down	yes
LOC106371830	125	654	133	11	9	12	-4.90629	4.13e-09	down	yes
LOC106371831	87	145	136	2	6	6	-4.75767	5.3e-15	down	yes
LOC106371832	130	143	67	5	27	9	-3.11893	0.000261977	down	yes
LOC106371856	128	153	148	32	47	50	-1.78646	3.45e-06	down	yes
LOC106371860	94	408	127	25	18	25	-3.27516	1.07e-05	down	yes
LOC106371862	895	996	990	404	489	501	-1.10153	3.83e-05	down	yes
LOC106371867	1567	1009	1068	416	380	421	-1.66126	1.79e-05	down	yes
LOC106371877	116	105	106	22	34	32	-1.95421	5.78e-06	down	yes
LOC106371880	51	76	71	7	4	4	-3.7693	8.45e-10	down	yes
LOC106371884	39	47	33	118	107	124	1.4866	0.000363294	up	yes
LOC106371905	30	138	69	18	3	14	-2.81712	0.00470875	down	yes
LOC106371910	129	128	188	301	321	324	1.04907	0.000586007	up	yes
LOC106371930	145	108	169	322	336	323	1.16988	0.000518043	up	yes
LOC106371932	86	89	123	174	249	222	1.0763	0.00616052	up	yes
LOC106371953	7	12	18	0	1	1	-4.2286	0.0158853	down	yes
LOC106371961	38	40	69	175	209	213	1.99158	9.36e-08	up	yes
LOC106372005	401	663	551	1070	1393	1008	1.06277	0.0110517	up	yes
LOC106372016	938	1102	752	2037	2320	1714	1.05571	0.015385	up	yes
LOC106372040	181	64	99	10	25	21	-2.70304	0.0002324	down	yes
LOC106372063	47	64	56	19	25	17	-1.50025	0.00612383	down	yes
LOC106372094	56	139	110	282	246	286	1.37639	0.00534456	up	yes
LOC106372097	17	26	106	258	188	247	2.24509	0.00571712	up	yes
LOC106372098	2	2	3	21	10	13	2.60495	0.0329419	up	yes
LOC106372143	13	18	41	95	76	92	1.85668	0.00164938	up	yes
LOC106372157	0	0	4	92	96	89	6.0923	1.16e-10	up	yes
LOC106372160	40	16	56	410	489	480	3.58896	3.15e-13	up	yes
LOC106372169	0	2	2	13	28	10	3.6644	0.012222	up	yes
LOC106372179	484	360	371	938	1152	711	1.1425	0.0171934	up	yes
LOC106372189	115	216	108	999	1476	758	2.82748	4.27e-08	up	yes
LOC106372203	46	124	52	6	1	2	-4.69062	3.4e-07	down	yes
LOC106372250	129	153	99	299	518	239	1.41386	0.0215426	up	yes
LOC106372261	69	48	66	155	99	182	1.18516	0.0218821	up	yes
LOC106372347	52	147	123	39	44	40	-1.41748	0.0276083	down	yes
LOC106372350	111	268	220	66	89	89	-1.33072	0.0164579	down	yes
LOC106372359	11	13	29	4	0	3	-2.94339	0.0300468	down	yes
LOC106372367	85	59	72	166	131	163	1.02392	0.0219424	up	yes
LOC106372419	162	51	75	452	226	466	1.88146	0.0119245	up	yes
LOC106372451	261	533	148	40	16	26	-3.61253	1.87e-07	down	yes
LOC106372467	360	794	486	210	207	179	-1.50993	0.00165083	down	yes
LOC106372468	297	463	257	62	39	52	-2.8053	3.57e-10	down	yes
LOC106372552	26	13	18	41	103	60	1.78066	0.0240446	up	yes
LOC106372564	82	133	117	238	195	255	1.00106	0.010978	up	yes
LOC106372571	23	23	23	3	1	6	-2.8567	0.00291826	down	yes
LOC106372573	129	113	124	277	302	274	1.16412	0.000248007	up	yes
LOC106372576	71	142	93	23	27	29	-2.00653	9.07e-05	down	yes
LOC106372577	5	14	6	0	0	0	-5.56104	0.0124502	down	yes
LOC106372581	49	31	56	1	0	0	-7.03181	2.29e-06	down	yes
LOC106372582	30	48	34	4	7	4	-2.95135	6.13e-05	down	yes
LOC106372584	0	0	0	121	154	143	9.51328	2.08e-12	up	yes
LOC106372585	1	2	1	63	62	60	5.48112	3.49e-09	up	yes
LOC106372596	7	23	11	0	0	0	-6.26706	0.00106384	down	yes
LOC106372606	26	28	64	101	82	108	1.28336	0.0314345	up	yes
LOC106372619	21	34	23	4	7	2	-2.63168	0.00425207	down	yes
LOC106372624	13	20	14	44	56	47	1.593	0.0071445	up	yes
LOC106372626	1433	410	1395	3409	3176	2775	1.47923	0.0380717	up	yes
LOC106372628	71	41	122	236	210	257	1.56009	0.00343626	up	yes
LOC106372630	577	490	939	1682	1403	1985	1.30229	0.000471874	up	yes
LOC106372660	29	39	31	119	111	138	1.83586	1.73e-06	up	yes
LOC106372668	26	29	17	0	0	0	-7.10482	9.34e-06	down	yes
LOC106372671	115	146	159	583	593	551	1.99669	2.28e-15	up	yes
LOC106372703	10	76	20	7	5	0	-3.18404	0.0484814	down	yes
LOC106372782	9	12	7	0	1	1	-3.87612	0.0418746	down	yes
LOC106372835	45	46	101	3	5	7	-3.69613	1.73e-07	down	yes
LOC106373032	145	311	321	5	6	2	-5.92313	1.82e-20	down	yes
LOC106373095	89	17	68	0	0	0	-8.3702	2.79e-07	down	yes
LOC106373132	46	107	56	1	14	18	-2.72323	0.0119989	down	yes
LOC106373160	0	0	0	97	104	46	8.76423	1.98e-09	up	yes
LOC106373207	7	9	23	1	0	3	-3.30297	0.048645	down	yes
LOC106373308	20	41	16	1	1	0	-5.3333	0.000452218	down	yes
LOC106373342	119	105	90	48	57	55	-1.04214	0.0365181	down	yes
LOC106373488	1	1	1	13	11	13	3.57097	0.014879	up	yes
LOC106373525	774	230	391	1	6	4	-7.07524	3.62e-18	down	yes
LOC106373762	50	24	34	6	9	5	-2.50099	0.00180117	down	yes
LOC106373810	18	44	19	0	0	1	-6.29875	0.000158944	down	yes
LOC106373844	11	8	10	137	157	134	3.83234	3.98e-17	up	yes
LOC106373865	29	11	45	179	45	237	2.3902	0.0105259	up	yes
LOC106373910	4	17	8	0	1	0	-4.80102	0.0296976	down	yes
LOC106374012	0	0	0	18	6	4	5.61241	0.0152791	up	yes
LOC106374020	0	0	0	10	5	7	5.25819	0.0205099	up	yes
LOC106374028	0	0	0	27	11	31	6.89764	4.15e-05	up	yes
LOC106374043	0	5	0	12	39	63	4.43367	0.00482609	up	yes
LOC106374092	11	22	4	0	0	0	-6.15931	0.00349003	down	yes
LOC106374138	11	15	7	0	0	0	-5.97987	0.00209874	down	yes
LOC106374182	25	30	40	68	84	77	1.23226	0.0086805	up	yes
LOC106374199	6	1	4	21	18	23	2.42814	0.0208066	up	yes
LOC106374200	0	0	0	27	25	20	6.97704	9.02e-06	up	yes
LOC106374204	10	26	3	0	0	0	-6.23656	0.00484826	down	yes
LOC106374205	38	60	7	0	0	0	-7.68004	2.63e-05	down	yes
LOC106374215	27	25	28	2	1	1	-4.37825	3.64e-05	down	yes
LOC106374219	3	5	0	28	43	13	3.31705	0.0115834	up	yes
LOC106374231	0	0	0	29	51	5	7.24166	0.000162319	up	yes
LOC106374275	70	74	104	226	290	230	1.5542	7.03e-06	up	yes
LOC106374294	0	0	0	10	11	5	5.51523	0.0102874	up	yes
LOC106374299	0	0	0	14	10	25	6.40416	0.000317356	up	yes
LOC106374326	25	1	30	0	0	1	-5.73996	0.0122191	down	yes
LOC106374362	27	18	21	9	4	5	-1.94418	0.038265	down	yes
LOC106374385	0	0	0	26	20	13	6.69167	6.64e-05	up	yes
LOC106374403	6	5	11	0	0	0	-5.34215	0.0174545	down	yes
LOC106374417	0	3	1	15	26	5	3.50331	0.0454976	up	yes
LOC106374510	1	1	0	43	124	47	6.69654	1.45e-06	up	yes
LOC106374663	37	109	18	0	0	0	-8.30098	9.47e-07	down	yes
LOC106374713	3	16	0	94	67	50	3.38725	0.00951132	up	yes
LOC106374716	11	7	15	0	0	0	-5.94077	0.00193064	down	yes
LOC106374783	10	27	21	0	0	0	-6.75213	7.58e-05	down	yes
LOC106374808	0	0	0	10	13	3	5.52305	0.0174134	up	yes
LOC106374829	18	0	38	1	0	0	-5.6992	0.0396558	down	yes
LOC106374850	21	1	51	0	0	0	-7.03568	0.00202391	down	yes
LOC106374858	90	31	62	0	0	0	-8.44931	2.76e-08	down	yes
LOC106374864	9	16	12	2	0	1	-3.68128	0.0183374	down	yes
LOC106374935	109	333	157	0	0	0	-10.1383	2.27e-12	down	yes
LOC106374971	18	0	21	0	0	0	-6.18096	0.0470663	down	yes
LOC106375028	374	139	145	54	65	36	-2.18198	0.00276289	down	yes
LOC106375031	9	6	12	0	0	0	-5.65294	0.00563344	down	yes
LOC106375065	3	9	2	28	31	19	2.4177	0.0206364	up	yes
LOC106375095	12	40	6	0	0	0	-6.7996	0.000607595	down	yes
LOC106375100	5	8	5	0	0	0	-5.08886	0.0362295	down	yes
LOC106375228	5	0	1	30	22	27	3.62328	0.00253484	up	yes
LOC106375237	71	133	113	45	38	54	-1.25788	0.012175	down	yes
LOC106375238	175	211	263	106	87	108	-1.151	0.000278701	down	yes
LOC106375239	39	56	82	14	16	11	-2.13123	0.000194218	down	yes
LOC106375242	92	230	224	47	52	53	-1.87111	0.00025902	down	yes
LOC106375251	47	4	18	445	164	75	3.20545	0.00656425	up	yes
LOC106375304	101	51	59	145	181	199	1.232	0.0434893	up	yes
LOC106375312	83	18	76	5	7	17	-2.68066	0.00772742	down	yes
LOC106375329	41	450	97	38	28	48	-2.43358	0.0327203	down	yes
LOC106375358	41	39	53	14	23	15	-1.39401	0.0267087	down	yes
LOC106375402	95	94	205	7	5	14	-3.94782	1.12e-10	down	yes
LOC106375416	275	214	395	3	13	6	-5.35497	7.5e-20	down	yes
LOC106375426	39	0	70	1	0	0	-6.6705	0.00746246	down	yes
LOC106375434	134	345	172	64	55	78	-1.78618	0.00221898	down	yes
LOC106375450	4	38	11	0	1	0	-5.67537	0.00693606	down	yes
LOC106375471	14	50	8	2	0	1	-4.6745	0.00406787	down	yes
LOC106375472	450	457	576	248	151	239	-1.26977	0.000231859	down	yes
LOC106375474	86	127	91	3	3	1	-5.49646	2.8e-13	down	yes
LOC106375475	31	15	57	2	2	2	-4.11983	7.77e-05	down	yes
LOC106375476	640	691	775	0	1	1	-10.0905	5.26e-19	down	yes
LOC106375477	853	684	1124	0	2	1	-9.83363	5.84e-25	down	yes
LOC106375478	33	169	65	1	1	0	-7.1064	6.67e-07	down	yes
LOC106375480	102	124	191	2	9	8	-4.4809	1.04e-13	down	yes
LOC106375481	70	60	234	0	0	0	-9.35202	5.37e-10	down	yes
LOC106375482	126	82	105	0	0	0	-9.21397	3.26e-11	down	yes
LOC106375483	45	16	106	1	14	11	-2.6731	0.0437556	down	yes
LOC106375526	60	48	80	2	0	1	-6.01457	1.84e-08	down	yes
LOC106375561	50	71	50	24	12	17	-1.7545	0.00374085	down	yes
LOC106375567	28	22	12	2	0	1	-4.46868	0.00144432	down	yes
LOC106375610	187	129	266	403	362	435	1.00501	0.0225553	up	yes
LOC106375710	17	19	24	2	4	2	-2.94449	0.00242071	down	yes
LOC106375719	74	80	135	216	412	207	1.51763	0.00771286	up	yes
LOC106375758	61	99	93	0	0	1	-7.9217	1.73e-08	down	yes
LOC106375789	13	7	40	106	71	101	2.21198	0.00531184	up	yes
LOC106375795	83	80	185	387	372	439	1.76652	5.48e-05	up	yes
LOC106375815	2	0	0	165	153	205	7.96856	1.74e-11	up	yes
LOC106375833	51	38	158	14	6	17	-2.74142	0.00112622	down	yes
LOC106375903	385	18	58	11	12	6	-4.13341	0.00112327	down	yes
LOC106375922	28	37	57	0	0	0	-7.81344	1.28e-07	down	yes
LOC106375938	3	8	1	30	54	24	3.10767	0.00318302	up	yes
LOC106375946	9	9	7	0	1	0	-4.60833	0.0281813	down	yes
LOC106375975	21	4	60	133	206	119	2.45574	0.01873	up	yes
LOC106376046	35	44	30	6	4	3	-3.13245	3.32e-05	down	yes
LOC106376072	0	1	0	382	365	373	9.97126	3.85e-14	up	yes
LOC106376094	21	1	7	0	0	0	-5.83293	0.0304056	down	yes
LOC106376097	5	10	7	0	0	0	-5.36678	0.0159322	down	yes
LOC106376124	36	57	32	1	10	7	-2.85487	0.00262387	down	yes
LOC106376134	80	95	90	1	1	0	-7.10275	5.19e-09	down	yes
LOC106376196	144	19	243	1	0	0	-8.57518	2.83e-07	down	yes
LOC106376228	160	169	205	7	9	9	-4.4634	2.43e-24	down	yes
LOC106376231	740	428	852	183	179	223	-1.83836	3.64e-06	down	yes
LOC106376241	14	6	2	0	0	0	-5.44728	0.0370661	down	yes
LOC106376245	250	266	139	670	606	409	1.2839	0.0340245	up	yes
LOC106376252	22	14	30	1	5	8	-2.28126	0.0458491	down	yes
LOC106376253	5	52	7	0	0	0	-6.92655	0.00132489	down	yes
LOC106376260	156	168	135	70	37	71	-1.4417	0.00327768	down	yes
LOC106376262	15	14	19	5	2	4	-2.17686	0.038258	down	yes
LOC106376268	8	11	21	85	54	108	2.59389	1.27e-05	up	yes
LOC106376284	164	130	238	2775	2046	2855	3.80881	2.28e-33	up	yes
LOC106376288	3	6	11	0	0	0	-5.18291	0.0357125	down	yes
LOC106376309	38	81	33	162	148	138	1.49275	0.0175183	up	yes
LOC106376331	311	387	174	4	13	3	-5.51413	2.19e-14	down	yes
LOC106376333	0	0	3	11	21	18	4.06654	0.010775	up	yes
LOC106376336	33	24	33	1078	954	1121	5.07491	1.28e-63	up	yes
LOC106376337	10	32	16	96	120	123	2.497	2.1e-05	up	yes
LOC106376357	163	3	170	0	0	0	-9.29642	0.00175796	down	yes
LOC106376397	31	33	35	85	82	89	1.31808	0.00102034	up	yes
LOC106376402	16	18	17	2	4	2	-2.72252	0.00893455	down	yes
LOC106376450	20	15	14	0	1	0	-5.58376	0.00126241	down	yes
LOC106376470	437	564	426	204	178	219	-1.31248	7.19e-05	down	yes
LOC106376492	703	579	1175	320	407	475	-1.06088	0.0216787	down	yes
LOC106376494	10	24	20	67	61	63	1.78242	0.00125033	up	yes
LOC106376503	328	513	919	1688	1689	1727	1.52866	0.000802367	up	yes
LOC106376505	6822	3752	4064	298	892	526	-3.16402	8.7e-08	down	yes
LOC106376532	10	38	28	0	0	0	-7.13605	2.57e-05	down	yes
LOC106376576	0	0	0	5	5	9	5.04253	0.0384661	up	yes
LOC106376582	28	67	35	10	7	7	-2.49407	0.000987726	down	yes
LOC106376597	313	182	394	3	4	8	-5.93664	2.28e-22	down	yes
LOC106376598	74	70	79	2	0	0	-6.85676	3.13e-08	down	yes
LOC106376600	45	67	75	8	7	7	-3.12546	2.03e-08	down	yes
LOC106376601	177	663	303	128	78	130	-1.82469	0.0107691	down	yes
LOC106376602	213	154	147	43	31	56	-2.0675	1.12e-05	down	yes
LOC106376624	48	1	58	1	0	0	-6.67302	0.00199322	down	yes
LOC106376638	141	206	174	47	42	57	-1.89079	2.06e-07	down	yes
LOC106376686	9	27	2	0	0	0	-6.20132	0.00855934	down	yes
LOC106376698	8	19	15	61	75	41	2.0435	0.0021044	up	yes
LOC106376740	44	84	34	0	2	1	-5.82358	1.03e-06	down	yes
LOC106376750	41	23	32	0	0	0	-7.5112	1.01e-06	down	yes
LOC106376760	23	8	33	69	90	88	1.91691	0.00558772	up	yes
LOC106376818	549	516	558	169	196	178	-1.63511	1.37e-09	down	yes
LOC106376820	442	416	410	0	0	0	-11.2288	1.4e-17	down	yes
LOC106376823	74	66	81	25	35	20	-1.51122	0.00361681	down	yes
LOC106376829	58	93	82	0	0	0	-8.76819	3.28e-10	down	yes
LOC106376830	64	140	150	51	40	55	-1.30856	0.01999	down	yes
LOC106376832	11	114	11	0	0	2	-6.18222	0.00127098	down	yes
LOC106376842	0	0	0	8	27	17	6.51572	0.000365511	up	yes
LOC106376843	102	63	153	21	27	31	-2.04258	0.000163776	down	yes
LOC106376874	517	550	420	33	88	51	-3.16981	4.92e-10	down	yes
LOC106376884	96	81	73	23	32	17	-1.85778	0.000758828	down	yes
LOC106376890	19	33	32	0	0	0	-7.28927	2.21e-06	down	yes
LOC106376894	44	76	73	3	3	1	-4.82137	1.02e-09	down	yes
LOC106376897	136	129	104	4	1	1	-6.01505	3.54e-14	down	yes
LOC106376902	86	70	26	9	3	23	-2.51107	0.0242946	down	yes
LOC106376903	13	19	16	60	66	59	1.89783	0.000122323	up	yes
LOC106376904	303	107	344	14	12	7	-4.55406	1.52e-12	down	yes
LOC106376905	123	187	138	64	59	68	-1.28799	0.00169295	down	yes
LOC106376915	8	10	5	81	56	81	3.17387	4.01e-08	up	yes
LOC106376924	43	126	99	14	3	5	-3.64438	5.51e-06	down	yes
LOC106376942	63	75	84	271	220	275	1.73736	2.12e-09	up	yes
LOC106376943	9	6	15	79	67	60	2.7458	8.45e-07	up	yes
LOC106376944	35	87	100	364	225	446	2.19033	4.48e-05	up	yes
LOC106376946	43	55	62	128	151	149	1.37679	9.7e-05	up	yes
LOC106376950	214	111	567	0	0	1	-9.68972	6.82e-11	down	yes
LOC106376991	95	369	127	40	78	46	-1.89822	0.0282686	down	yes
LOC106376992	0	1	0	364	0	467	9.50907	0.0277988	up	yes
LOC106376994	6	42	3	0	2	0	-4.72828	0.0465076	down	yes
LOC106377002	74	121	106	26	31	40	-1.68269	0.000244757	down	yes
LOC106377019	1325	1779	2322	675	789	549	-1.45523	3.44e-05	down	yes
LOC106377043	30	69	23	8	9	12	-2.14919	0.0152618	down	yes
LOC106377044	18	21	24	1	0	0	-5.91888	0.000245423	down	yes
LOC106377046	13	47	27	0	0	0	-7.34292	9.65e-06	down	yes
LOC106377049	0	0	0	16	15	14	6.29683	0.000247541	up	yes
LOC106377062	0	0	0	4	29	9	6.22276	0.00420301	up	yes
LOC106377090	25	33	36	68	77	59	1.07801	0.0392802	up	yes
LOC106377129	0	0	0	142	155	207	9.7766	4.46e-13	up	yes
LOC106377140	5	13	9	63	57	51	2.61934	1.1e-05	up	yes
LOC106377151	0	0	1	13	14	12	5.13005	0.0049626	up	yes
LOC106377169	71	239	104	29	21	27	-2.48502	0.000224788	down	yes
LOC106377172	1	4	1	23	17	35	3.57521	0.00105841	up	yes
LOC106377173	241	270	102	63	64	68	-1.74778	0.00637403	down	yes
LOC106377174	571	1281	1009	446	262	435	-1.37167	0.00754511	down	yes
LOC106377180	2	0	1	27	86	47	5.691	4.29e-06	up	yes
LOC106377191	2	7	4	84	56	88	4.07858	8.63e-10	up	yes
LOC106377196	41	66	52	16	24	15	-1.57621	0.0101814	down	yes
LOC106377217	83	70	71	0	0	0	-8.73046	3.85e-10	down	yes
LOC106377218	7	14	2	0	0	0	-5.47723	0.0316528	down	yes
LOC106377241	43	128	74	22	16	16	-2.22846	0.000875022	down	yes
LOC106377295	0	4	0	39	41	39	4.83668	1.83e-05	up	yes
LOC106377300	75	122	19	0	1	1	-6.85783	4.79e-06	down	yes
LOC106377352	956	1094	1055	540	345	510	-1.21557	0.000175068	down	yes
LOC106377370	93	183	220	68	41	61	-1.57357	0.00245306	down	yes
LOC106377394	1	6	4	29	50	26	3.22938	0.000462607	up	yes
LOC106377395	0	0	0	112	162	60	9.20395	2.75e-10	up	yes
LOC106377405	12	14	14	34	53	48	1.7066	0.00506782	up	yes
LOC106377412	132	113	86	38	34	37	-1.68114	0.000456588	down	yes
LOC106377413	481	532	607	52	61	42	-3.42824	1.74e-29	down	yes
LOC106377414	219	298	95	55	77	48	-1.84973	0.0106081	down	yes
LOC106377415	37	93	31	9	6	18	-2.37228	0.00974974	down	yes
LOC106377416	45	161	72	4	3	1	-5.16609	1.44e-08	down	yes
LOC106377418	31	53	35	122	157	60	1.4686	0.0467795	up	yes
LOC106377420	8	40	12	4	0	2	-3.39311	0.0333663	down	yes
LOC106377451	41	25	50	0	0	0	-7.76017	2.28e-07	down	yes
LOC106377452	139	509	346	0	0	0	-10.8485	3.51e-14	down	yes
LOC106377455	46	71	48	0	0	0	-8.28381	9.11e-09	down	yes
LOC106377458	13	8	23	1	0	0	-5.3789	0.003622	down	yes
LOC106377462	1000	1	750	0	0	0	-11.7023	0.00193064	down	yes
LOC106377463	15	22	9	0	0	0	-6.46137	0.000340065	down	yes
LOC106377465	14	2	13	0	0	0	-5.7714	0.014032	down	yes
LOC106377505	138	227	227	14	28	29	-3.09795	2.03e-11	down	yes
LOC106377535	81	462	112	0	2	1	-7.82778	5.99e-10	down	yes
LOC106377536	38	9	35	0	0	0	-7.27269	2.63e-05	down	yes
LOC106377538	4	17	6	0	0	0	-5.66959	0.0130352	down	yes
LOC106377539	106	209	213	3	5	3	-5.61359	3.72e-18	down	yes
LOC106377541	11	28	11	0	0	0	-6.56667	0.00029174	down	yes
LOC106377544	49	145	40	0	0	0	-8.80136	1.93e-08	down	yes
LOC106377545	33	73	19	1	0	0	-6.94381	2.62e-05	down	yes
LOC106377546	56	151	85	0	2	0	-7.23227	4.32e-08	down	yes
LOC106377547	101	189	148	11	16	16	-3.39457	1.9e-12	down	yes
LOC106377549	151	199	192	34	52	45	-2.0949	1.53e-08	down	yes
LOC106377550	25	78	47	13	16	7	-2.09236	0.0132889	down	yes
LOC106377552	15	58	21	0	0	0	-7.47055	1.1e-05	down	yes
LOC106377553	40	57	91	7	9	8	-2.98898	7.02e-07	down	yes
LOC106377554	291	153	364	8	56	10	-3.45717	0.000193087	down	yes
LOC106377680	29	107	44	9	24	15	-1.95167	0.046651	down	yes
LOC106377686	53	67	77	14	15	9	-2.41184	2.28e-06	down	yes
LOC106377745	0	0	0	23	20	17	6.71299	3.51e-05	up	yes
LOC106377753	17	8	15	0	1	0	-5.27872	0.0045772	down	yes
LOC106377756	6	18	21	0	0	0	-6.36411	0.000604388	down	yes
LOC106377773	26	51	35	6	11	11	-2.05023	0.005568	down	yes
LOC106377800	42	14	1	0	0	0	-6.84816	0.00437133	down	yes
LOC106377811	60	84	66	1	1	0	-6.76913	6.18e-08	down	yes
LOC106377815	8	11	10	0	0	0	-5.76607	0.00304807	down	yes
LOC106377821	91	102	196	1	0	0	-8.51731	1.24e-09	down	yes
LOC106377825	1349	1654	1818	23	17	28	-6.19735	6.11e-86	down	yes
LOC106377828	726	1359	541	1	0	1	-10.4379	2.28e-17	down	yes
LOC106377850	278	78	299	715	595	721	1.5817	0.0259662	up	yes
LOC106377856	9	4	18	0	0	1	-4.86342	0.0239511	down	yes
LOC106377859	8	59	20	0	4	1	-4.15099	0.00764135	down	yes
LOC106377891	144	259	166	45	30	50	-2.25047	1.24e-06	down	yes
LOC106378009	0	1	0	9	9	6	4.43263	0.0425082	up	yes
[truncated: 4,310 more rows]
