# Supplementary material for: Exploration into Natural Variation Genes Associated with Determinate and Capitulum-like Inflorescence in Brassica napus
Source: Int J Mol Sci. 2023 Aug 17;24(16):12902. doi: 10.3390/ijms241612902 (PMC10454214; doi:10.3390/ijms241612902)
Supplement: Supplementary file 1 [file ijms-24-12902-s001.zip › Table S3. qRT-PCR-information.xlsx]

## Sheet: Sheet1
Serinal Number	ID	Primers
1	LOC106410443	YC1-F:CAGGCCTATGTTGTTGTCGG;YC1-R:ACGTCCTCAATTGCCACAAC
2	LOC106366064	YC2-F:CCGTTCTCTCCCACAACTCT;YC2-R:AGGAGAAGAACACGGGTCAG
3	LOC106387486	YC3-F:CTCCTCCTGGCTCAGTTTCA;YC3-R:GGACCACTTCTCTCAGCCAT
4	LOC106367073	YC4-F:ACCAACTTCCCATAGCCCAA;YC4-R:CACGAACTTTGACTCAGGGC
5	LOC106388603	YC5-F:ACGACAGAGGTACAAAGCGA;YC5-R:GGAACACTTTAACCGCAGCA
6	LOC106427340	YC6-F:GGCGTGGTGAAGATGTTGTT;YC6-R:AGACTTCGAACCCTTTCCGT
7	LOC106435642	YC7-F:ATGGGATCTGCGTTCTCCAT;YC7-R:TTGCCACAACCCACTCATTG
8	LOC106418315	YC8-F:CGGTGGTGGTGAACATGTAC;YC8-R:GCTCTTCCTCACGCTATCCT
9	LOC106369099	YC9-F:AACCAAACCGTCATGCTGTC;YC9-R:AGAGAGGACAAAGGGTTCGG
10	LOC106366462	YC10-F:ACGGTTCCTAGCATCGACAT;YC10-R:ATGAGCACGCTGTTGTTCTG
11	LOC106380754	YC11-F:ACATGTACCGTCATTTGCCG;YC11-R:CAGCAGAGAGGAACGAAGGA
12	LOC106366005	YC12-F:ATTAGGACACGAAGGGCACA;YC12-R:TGGCTTGGGACTGTTATGGT
13	LOC106351787	YC13-F:CGTGGCAGCTTGGTATAGGA;YC13-R:CGTTCCGGTTTTGAGATCCC
14	LOC106366623	YC14-F:CTCTCAGGATTTGGCTTGCG;YC14-R:TAAAGTCGTTGTGAGTGGCG
15	LOC106432754	YC15-F:CTGCTCCCACTTCCTCTGAA;YC15-R:CATCGGTATGGCTCCAGAGT
16	LOC106451783	YC16-F:ATGACTGGCGTGACATAGCT;YC16-R:GGTGGTTGAACAGAGGCAAG
17	LOC106405123	YC17-F:CAGCAGCATCAAATCCAGCA;YC17-R:TCGTTCCTCCTCATTGCCAT
18	BncTFL1	YC18-F:ATGGAGAATATGGGAACTAGAG;YC18-R:GATGGACATAGACGTAATTAACG
19	BncAP1	YC19-F:CCGAGACTCAAACACAATCCT;YC19-R:TAATTCCAAAGCTAATAAAAATAAAA
20	β-actin	ACT-F:TGGCGTAGAGGGAGAGAACA;ACT-R:TAACCCAAAGGCCAACAGAGA
