# Supplementary material for: Exploration into Natural Variation Genes Associated with Determinate and Capitulum-like Inflorescence in Brassica napus
Source: Int J Mol Sci. 2023 Aug 17;24(16):12902. doi: 10.3390/ijms241612902 (PMC10454214; doi:10.3390/ijms241612902)
Supplement: Supplementary file 1 [file ijms-24-12902-s001.zip › Table S4. The annotated information of DEGs.xlsx]

## Sheet: Sheet1
Serinal Number	Gene	Up/Down	Significant	GO:biological_process	GO:cellular_component	GO:molecular_function	KEGG:KO	KEGG:Description
1	LOC106409424	down	yes	GO:2001240|negative regulation of extrinsic apoptotic signaling pathway in absence of ligand;	GO:0016023|cytoplasmic membrane-bounded vesicle;GO:0005769|early endosome;GO:0055037|recycling endosome;	GO:0005524|ATP binding;GO:0035091|phosphatidylinositol binding;GO:0004674|protein serine/threonine kinase activity;	K13304	SGK3; serum/glucocorticoid-regulated kinase 3 [EC:2.7.11.1]
2	LOC106445739	up	yes	GO:2000693|positive regulation of seed maturation;GO:0045893|positive regulation of transcription, DNA-templated;GO:0006351|transcription, DNA-templated;	GO:0005634|nucleus;	GO:0045735|nutrient reservoir activity;GO:0046982|protein heterodimerization activity;GO:0043565|sequence-specific DNA binding;GO:0003700|transcription factor activity, sequence-specific DNA binding;	.	.
3	LOC106448298	up	yes	GO:2000693|positive regulation of seed maturation;GO:0045893|positive regulation of transcription, DNA-templated;GO:0006351|transcription, DNA-templated;	GO:0005634|nucleus;	GO:0045735|nutrient reservoir activity;GO:0046982|protein heterodimerization activity;GO:0043565|sequence-specific DNA binding;GO:0003700|transcription factor activity, sequence-specific DNA binding;	.	.
4	LOC106400369	up	yes	GO:1990299|Bub1-Bub3 complex localization to kinetochore;GO:0051301|cell division;GO:0034613|cellular protein localization;GO:0007127|meiosis I;GO:0007067|mitotic nuclear division;GO:0007094|mitotic spindle assembly checkpoint;GO:0018107|peptidyl-threonine phosphorylation;GO:0072480|signal transduction involved in mitotic spindle assembly checkpoint;	GO:0000778|condensed nuclear chromosome kinetochore;GO:0005829|cytosol;GO:0044732|mitotic spindle pole body;GO:0005634|nucleus;	GO:0005524|ATP binding;GO:0004674|protein serine/threonine kinase activity;	K08866	TTK, MPS1; serine/threonine-protein kinase TTK/MPS1 [EC:2.7.12.1]
5	LOC106421534	up	yes	GO:1903959|regulation of anion transmembrane transport;GO:0044070|regulation of anion transport;GO:0055085|transmembrane transport;	GO:0009941|chloroplast envelope;GO:0034426|etioplast membrane;GO:0031359|integral component of chloroplast outer membrane;GO:0046930|pore complex;	GO:0015288|porin activity;GO:0008308|voltage-gated anion channel activity;	.	.
6	LOC106390486	up	yes	GO:1903955|positive regulation of protein targeting to mitochondrion;	GO:0005739|mitochondrion;	GO:0008289|lipid binding;	.	.
7	LOC106451790	up	yes	GO:1903955|positive regulation of protein targeting to mitochondrion;	GO:0005739|mitochondrion;	GO:0008289|lipid binding;	.	.
8	LOC106348012	down	yes	GO:1903857|negative regulation of cytokinin dehydrogenase activity;GO:1903070|negative regulation of ER-associated ubiquitin-dependent protein catabolic process;GO:0010584|pollen exine formation;GO:1902183|regulation of shoot apical meristem development;GO:0015739|sialic acid transport;GO:0015789|UDP-N-acetylgalactosamine transport;GO:1990569|UDP-N-acetylglucosamine transmembrane transport;	GO:0005783|endoplasmic reticulum;GO:0000139|Golgi membrane;GO:0016021|integral component of membrane;	GO:0015136|sialic acid transmembrane transporter activity;GO:0005351|sugar:proton symporter activity;GO:0005463|UDP-N-acetylgalactosamine transmembrane transporter activity;	K15272	SLC35A1_2_3; solute carrier family 35 (UDP-sugar transporter), member A1/2/3
9	LOC106371649	up	yes	GO:1902742|apoptotic process involved in development;GO:0061564|axon development;GO:0030576|Cajal body organization;GO:0071364|cellular response to epidermal growth factor stimulus;GO:0042023|DNA endoreduplication;GO:0001833|inner cell mass cell proliferation;GO:0000226|microtubule cytoskeleton organization;GO:0006397|mRNA processing;GO:2000672|negative regulation of motor neuron apoptotic proces…	GO:0030424|axon;GO:0015030|Cajal body;GO:0005737|cytoplasm;GO:0097504|Gemini of coiled bodies;GO:0030426|growth cone;GO:0043025|neuronal cell body;GO:0005730|nucleolus;GO:0005654|nucleoplasm;GO:0005634|nucleus;GO:0043204|perikaryon;GO:0048471|perinuclear region of cytoplasm;GO:0032797|SMN complex;	GO:0030971|receptor tyrosine kinase binding;GO:0031369|translation initiation factor binding;GO:0008270|zinc ion binding;	K06874	K06874; zinc finger protein
10	LOC106437796	up	yes	GO:1902609|(R)-2-hydroxy-alpha-linolenic acid biosynthetic process;GO:0050832|defense response to fungus;GO:0031407|oxylipin metabolic process;GO:2000377|regulation of reactive oxygen species metabolic process;GO:0009737|response to abscisic acid;GO:0009409|response to cold;GO:0009269|response to desiccation;GO:0009620|response to fungus;GO:0009751|response to salicylic acid;GO:0009651|response t…	GO:0031969|chloroplast membrane;GO:0005783|endoplasmic reticulum;GO:0043231|intracellular membrane-bounded organelle;GO:0012511|monolayer-surrounded lipid storage body;GO:0005773|vacuole;	GO:0005509|calcium ion binding;GO:1990137|plant seed peroxidase activity;	K17991	PXG; peroxygenase [EC:1.11.2.3]
11	LOC106399459	down	yes	GO:1902603|carnitine transmembrane transport;GO:0010150|leaf senescence;	GO:0016021|integral component of membrane;GO:0005886|plasma membrane;	GO:0005524|ATP binding;GO:0015226|carnitine transmembrane transporter activity;	.	.
12	LOC106361576	up	yes	GO:1902476|chloride transmembrane transport;GO:0006821|chloride transport;GO:0006813|potassium ion transport;GO:0006814|sodium ion transport;	GO:0005768|endosome;GO:0005794|Golgi apparatus;GO:0016021|integral component of membrane;GO:0005886|plasma membrane;GO:0005802|trans-Golgi network;	GO:0008511|sodium:potassium:chloride symporter activity;	.	.
13	LOC106351787	up	yes	GO:1902184|negative regulation of shoot apical meristem development;	GO:0080008|Cul4-RING E3 ubiquitin ligase complex;	.	.	.
14	LOC106381436	up	yes	GO:1902184|negative regulation of shoot apical meristem development;	GO:0080008|Cul4-RING E3 ubiquitin ligase complex;	.	.	.
15	LOC106366956	up	yes	GO:1901962|S-adenosyl-L-methionine transmembrane transport;GO:0015805|S-adenosyl-L-methionine transport;	GO:0016021|integral component of membrane;GO:0005743|mitochondrial inner membrane;	GO:0000095|S-adenosyl-L-methionine transmembrane transporter activity;	K15111	SLC25A26; solute carrier family 25 (mitochondrial S-adenosylmethionine transporter), member 26
16	LOC106421564	up	yes	GO:1901684|arsenate ion transmembrane transport;GO:0035435|phosphate ion transmembrane transport;GO:0006817|phosphate ion transport;	GO:0005887|integral component of plasma membrane;GO:0005886|plasma membrane;	GO:0015114|phosphate ion transmembrane transporter activity;GO:0015415|phosphate ion transmembrane-transporting ATPase activity;GO:0015293|symporter activity;	K08176	PHO84; MFS transporter, PHS family, inorganic phosphate transporter
17	LOC106417748	down	yes	GO:1901671|positive regulation of superoxide dismutase activity;GO:0006457|protein folding;GO:0046686|response to cadmium ion;GO:0009409|response to cold;	GO:0048046|apoplast;GO:0009507|chloroplast;GO:0009941|chloroplast envelope;GO:0009570|chloroplast stroma;GO:0009535|chloroplast thylakoid membrane;GO:0005739|mitochondrion;GO:0009536|plastid;GO:0009579|thylakoid;	GO:0005524|ATP binding;GO:0005507|copper ion binding;	K04078	groES, HSPE1; chaperonin GroES
18	LOC106347844	up	yes	GO:1901349|glucosinolate transport;GO:0090449|phloem glucosinolate loading;GO:0080167|response to karrikin;	GO:0016021|integral component of membrane;GO:0005886|plasma membrane;GO:0009506|plasmodesma;	GO:0090448|glucosinolate:proton symporter activity;	.	.
19	LOC106411192	down	yes	GO:1901349|glucosinolate transport;GO:0090449|phloem glucosinolate loading;GO:0080167|response to karrikin;	GO:0016021|integral component of membrane;GO:0005886|plasma membrane;GO:0009506|plasmodesma;	GO:0090448|glucosinolate:proton symporter activity;	.	.
20	LOC106386727	up	yes	GO:1900871|chloroplast mRNA modification;GO:0009658|chloroplast organization;	GO:0009507|chloroplast;GO:0009570|chloroplast stroma;	GO:0008270|zinc ion binding;	.	.
21	LOC106433773	down	yes	GO:1900871|chloroplast mRNA modification;GO:0009658|chloroplast organization;	GO:0009507|chloroplast;GO:0009570|chloroplast stroma;	GO:0008270|zinc ion binding;	.	.
22	LOC106432953	up	yes	GO:0098779|mitophagy in response to mitochondrial depolarization;GO:0070842|aggresome assembly;GO:0034605|cellular response to heat;GO:0070301|cellular response to hydrogen peroxide;GO:0071218|cellular response to misfolded protein;GO:0035967|cellular response to topologically incorrect protein;GO:0016575|histone deacetylation;GO:0070846|Hsp90 deacetylation;GO:0006886|intracellular protein transp…	GO:0016235|aggresome;GO:0030424|axon;GO:0005901|caveola;GO:0031252|cell leading edge;GO:0005737|cytoplasm;GO:0005881|cytoplasmic microtubule;GO:0005829|cytosol;GO:0030425|dendrite;GO:0000118|histone deacetylase complex;GO:0016234|inclusion body;GO:0005874|microtubule;GO:0005875|microtubule associated complex;GO:0005654|nucleoplasm;GO:0005634|nucleus;GO:0043204|perikaryon;GO:0048471|perinuclear re…	GO:0043014|alpha-tubulin binding;GO:0008013|beta-catenin binding;GO:0001047|core promoter binding;GO:0070840|dynein complex binding;GO:0019899|enzyme binding;GO:0004407|histone deacetylase activity;GO:0042826|histone deacetylase binding;GO:0051879|Hsp90 protein binding;GO:0008017|microtubule binding;GO:0051787|misfolded protein binding;GO:0032041|NAD-dependent histone deacetylase activity (H3-K14…	K11407	HDAC6; histone deacetylase 6 [EC:3.5.1.98]
23	LOC106361360	up	yes	GO:0098779|mitophagy in response to mitochondrial depolarization;GO:0030263|apoptotic chromosome condensation;GO:0006915|apoptotic process;GO:0006921|cellular component disassembly involved in execution phase of apoptosis;GO:0030218|erythrocyte differentiation;GO:0006397|mRNA processing;GO:0048025|negative regulation of mRNA splicing, via spliceosome;GO:0043065|positive regulation of apoptotic pr…	GO:0061574|ASAP complex;GO:0005737|cytoplasm;GO:0005829|cytosol;GO:0016607|nuclear speck;GO:0005730|nucleolus;GO:0005654|nucleoplasm;GO:0005634|nucleus;GO:0005886|plasma membrane;	GO:0016887|ATPase activity;GO:0019899|enzyme binding;GO:0003676|nucleic acid binding;GO:0000166|nucleotide binding;GO:0044822|poly(A) RNA binding;	K12875	ACIN1, ACINUS; apoptotic chromatin condensation inducer in the nucleus
24	LOC106390420	down	yes	GO:0098779|mitophagy in response to mitochondrial depolarization;GO:0030263|apoptotic chromosome condensation;GO:0006915|apoptotic process;GO:0006921|cellular component disassembly involved in execution phase of apoptosis;GO:0030218|erythrocyte differentiation;GO:0006397|mRNA processing;GO:0048025|negative regulation of mRNA splicing, via spliceosome;GO:0043065|positive regulation of apoptotic pr…	GO:0061574|ASAP complex;GO:0005737|cytoplasm;GO:0005829|cytosol;GO:0016607|nuclear speck;GO:0005730|nucleolus;GO:0005654|nucleoplasm;GO:0005634|nucleus;GO:0005886|plasma membrane;	GO:0016887|ATPase activity;GO:0019899|enzyme binding;GO:0003676|nucleic acid binding;GO:0000166|nucleotide binding;GO:0044822|poly(A) RNA binding;	K12875	ACIN1, ACINUS; apoptotic chromatin condensation inducer in the nucleus
25	LOC106371510	up	yes	GO:0098779|mitophagy in response to mitochondrial depolarization;GO:0006914|autophagy;GO:0010508|positive regulation of autophagy;GO:0002092|positive regulation of receptor internalization;GO:0015031|protein transport;GO:0042594|response to starvation;GO:0042147|retrograde transport, endosome to Golgi;	GO:0005776|autophagosome;GO:0031410|cytoplasmic vesicle;GO:0010008|endosome membrane;GO:0030904|retromer complex;	GO:0035612|AP-2 adaptor complex binding;GO:0005096|GTPase activator activity;	K18469	TBC1D5; TBC1 domain family member 5
26	LOC106352572	down	yes	GO:0098656|anion transmembrane transport;GO:0015700|arsenite transport;GO:0098655|cation transmembrane transport;GO:0006812|cation transport;	GO:0005887|integral component of plasma membrane;	GO:0015446|arsenite-transmembrane transporting ATPase activity;	.	.
27	LOC106396156	up	yes	GO:0098656|anion transmembrane transport;GO:0008643|carbohydrate transport;GO:1990570|GDP-mannose transmembrane transport;GO:0015784|GDP-mannose transport;GO:0006486|protein glycosylation;	GO:0005794|Golgi apparatus;GO:0000139|Golgi membrane;GO:0016021|integral component of membrane;	GO:0015297|antiporter activity;GO:0005458|GDP-mannose transmembrane transporter activity;GO:0005338|nucleotide-sugar transmembrane transporter activity;	K15356	VRG4, GONST1; GDP-mannose transporter
28	LOC106379202	up	yes	GO:0098656|anion transmembrane transport;GO:0008643|carbohydrate transport;GO:0015780|nucleotide-sugar transport;	GO:0005794|Golgi apparatus;GO:0000139|Golgi membrane;GO:0016021|integral component of membrane;	GO:0015297|antiporter activity;	.	.
29	LOC106410428	up	yes	GO:0098656|anion transmembrane transport;GO:0008643|carbohydrate transport;GO:0015780|nucleotide-sugar transport;	GO:0000139|Golgi membrane;GO:0016021|integral component of membrane;	GO:0015297|antiporter activity;	.	.
30	LOC106375975	down	yes	GO:0098655|cation transmembrane transport;GO:0006812|cation transport;	GO:0016021|integral component of membrane;GO:0005886|plasma membrane;	GO:0005227|calcium activated cation channel activity;	.	.
31	LOC106349347	up	yes	GO:0098542|defense response to other organism;GO:0044550|secondary metabolite biosynthetic process;	GO:0016021|integral component of membrane;GO:0016020|membrane;	GO:0020037|heme binding;GO:0005506|iron ion binding;GO:0016709|oxidoreductase activity, acting on paired donors, with incorporation or reduction of molecular oxygen, NAD(P)H as one donor, and incorporation of one atom of oxygen;	K00517	E1.14.-.-
32	LOC106349433	up	yes	GO:0098542|defense response to other organism;GO:0044550|secondary metabolite biosynthetic process;	GO:0016021|integral component of membrane;GO:0016020|membrane;	GO:0020037|heme binding;GO:0005506|iron ion binding;GO:0016709|oxidoreductase activity, acting on paired donors, with incorporation or reduction of molecular oxygen, NAD(P)H as one donor, and incorporation of one atom of oxygen;	K00517	E1.14.-.-
33	LOC106349434	up	yes	GO:0098542|defense response to other organism;GO:0044550|secondary metabolite biosynthetic process;	GO:0016021|integral component of membrane;GO:0016020|membrane;	GO:0020037|heme binding;GO:0005506|iron ion binding;GO:0016709|oxidoreductase activity, acting on paired donors, with incorporation or reduction of molecular oxygen, NAD(P)H as one donor, and incorporation of one atom of oxygen;	.	.
34	LOC106360186	up	yes	GO:0098542|defense response to other organism;GO:0044550|secondary metabolite biosynthetic process;	GO:0016021|integral component of membrane;GO:0016020|membrane;	GO:0020037|heme binding;GO:0005506|iron ion binding;GO:0016709|oxidoreductase activity, acting on paired donors, with incorporation or reduction of molecular oxygen, NAD(P)H as one donor, and incorporation of one atom of oxygen;	K00517	E1.14.-.-
35	LOC106411430	up	yes	GO:0098542|defense response to other organism;GO:0044550|secondary metabolite biosynthetic process;	GO:0016021|integral component of membrane;GO:0016020|membrane;	GO:0020037|heme binding;GO:0005506|iron ion binding;GO:0016709|oxidoreductase activity, acting on paired donors, with incorporation or reduction of molecular oxygen, NAD(P)H as one donor, and incorporation of one atom of oxygen;	K00517	E1.14.-.-
36	LOC106415481	up	yes	GO:0098542|defense response to other organism;GO:0044550|secondary metabolite biosynthetic process;	GO:0016021|integral component of membrane;GO:0016020|membrane;	GO:0020037|heme binding;GO:0005506|iron ion binding;GO:0016709|oxidoreductase activity, acting on paired donors, with incorporation or reduction of molecular oxygen, NAD(P)H as one donor, and incorporation of one atom of oxygen;	K00517	E1.14.-.-
37	LOC106432895	up	yes	GO:0098542|defense response to other organism;GO:0044550|secondary metabolite biosynthetic process;	GO:0016021|integral component of membrane;GO:0016020|membrane;	GO:0020037|heme binding;GO:0005506|iron ion binding;GO:0016709|oxidoreductase activity, acting on paired donors, with incorporation or reduction of molecular oxygen, NAD(P)H as one donor, and incorporation of one atom of oxygen;	K00517	E1.14.-.-
38	LOC106437474	up	yes	GO:0098542|defense response to other organism;GO:0044550|secondary metabolite biosynthetic process;	GO:0016021|integral component of membrane;GO:0016020|membrane;	GO:0020037|heme binding;GO:0005506|iron ion binding;GO:0016709|oxidoreductase activity, acting on paired donors, with incorporation or reduction of molecular oxygen, NAD(P)H as one donor, and incorporation of one atom of oxygen;	K00517	E1.14.-.-
39	LOC106348517	up	yes	GO:0098542|defense response to other organism;GO:0044550|secondary metabolite biosynthetic process;	GO:0016021|integral component of membrane;GO:0005886|plasma membrane;	GO:0020037|heme binding;GO:0005506|iron ion binding;GO:0016709|oxidoreductase activity, acting on paired donors, with incorporation or reduction of molecular oxygen, NAD(P)H as one donor, and incorporation of one atom of oxygen;	K00517	E1.14.-.-
40	LOC106440059	up	yes	GO:0098542|defense response to other organism;GO:0042343|indole glucosinolate metabolic process;GO:0044550|secondary metabolite biosynthetic process;	GO:0005783|endoplasmic reticulum;GO:0016021|integral component of membrane;GO:0016020|membrane;	GO:0020037|heme binding;GO:0005506|iron ion binding;GO:0004497|monooxygenase activity;GO:0016709|oxidoreductase activity, acting on paired donors, with incorporation or reduction of molecular oxygen, NAD(P)H as one donor, and incorporation of one atom of oxygen;	K00517	E1.14.-.-
41	LOC106391682	down	yes	GO:0098542|defense response to other organism;GO:0019761|glucosinolate biosynthetic process;GO:0009625|response to insect;	GO:0005789|endoplasmic reticulum membrane;GO:0016021|integral component of membrane;GO:0016020|membrane;	GO:0020037|heme binding;GO:0005506|iron ion binding;GO:0016709|oxidoreductase activity, acting on paired donors, with incorporation or reduction of molecular oxygen, NAD(P)H as one donor, and incorporation of one atom of oxygen;	K12156	CYP83A1; cytochrome P450, family 83, subfamily A, polypeptide 1 [EC:1.14.-.-]
42	LOC106447562	down	yes	GO:0098542|defense response to other organism;GO:0019761|glucosinolate biosynthetic process;GO:0009625|response to insect;	GO:0005789|endoplasmic reticulum membrane;GO:0016021|integral component of membrane;GO:0016020|membrane;	GO:0020037|heme binding;GO:0005506|iron ion binding;GO:0016709|oxidoreductase activity, acting on paired donors, with incorporation or reduction of molecular oxygen, NAD(P)H as one donor, and incorporation of one atom of oxygen;	K12156	CYP83A1; cytochrome P450, family 83, subfamily A, polypeptide 1 [EC:1.14.-.-]
43	LOC106362065	up	yes	GO:0098542|defense response to other organism;GO:0010286|heat acclimation;GO:0044550|secondary metabolite biosynthetic process;	GO:0016021|integral component of membrane;GO:0016020|membrane;	GO:0020037|heme binding;GO:0005506|iron ion binding;GO:0016709|oxidoreductase activity, acting on paired donors, with incorporation or reduction of molecular oxygen, NAD(P)H as one donor, and incorporation of one atom of oxygen;	.	.
44	LOC106402142	up	yes	GO:0098542|defense response to other organism;GO:0010286|heat acclimation;GO:0044550|secondary metabolite biosynthetic process;	GO:0016021|integral component of membrane;GO:0016020|membrane;	GO:0020037|heme binding;GO:0005506|iron ion binding;GO:0016709|oxidoreductase activity, acting on paired donors, with incorporation or reduction of molecular oxygen, NAD(P)H as one donor, and incorporation of one atom of oxygen;	.	.
45	LOC106450839	down	yes	GO:0097502|mannosylation;GO:0006490|oligosaccharide-lipid intermediate biosynthetic process;GO:0009832|plant-type cell wall biogenesis;GO:0006487|protein N-linked glycosylation;GO:0009737|response to abscisic acid;GO:0006970|response to osmotic stress;	GO:0005783|endoplasmic reticulum;GO:0005789|endoplasmic reticulum membrane;GO:0016021|integral component of membrane;	GO:0004377|GDP-Man:Man3GlcNAc2-PP-Dol alpha-1,2-mannosyltransferase activity;	K03844	ALG11; alpha-1,2-mannosyltransferase [EC:2.4.1.131]
46	LOC106415989	down	yes	GO:0097502|mannosylation;GO:0006486|protein glycosylation;	GO:0005783|endoplasmic reticulum;GO:0005789|endoplasmic reticulum membrane;GO:0016021|integral component of membrane;GO:0016020|membrane;	GO:0004578|chitobiosyldiphosphodolichol beta-mannosyltransferase activity;GO:0000030|mannosyltransferase activity;	K03842	ALG1; beta-1,4-mannosyltransferase [EC:2.4.1.142]
47	LOC106416106	down	yes	GO:0097502|mannosylation;GO:0006486|protein glycosylation;	GO:0005783|endoplasmic reticulum;GO:0005789|endoplasmic reticulum membrane;GO:0016021|integral component of membrane;GO:0016020|membrane;	GO:0004578|chitobiosyldiphosphodolichol beta-mannosyltransferase activity;GO:0000030|mannosyltransferase activity;	K03842	ALG1; beta-1,4-mannosyltransferase [EC:2.4.1.142]
48	LOC106366005	up	yes	GO:0090603|sieve element differentiation;GO:0090602|sieve element enucleation;GO:0006351|transcription, DNA-templated;	GO:0005634|nucleus;	GO:0003677|DNA binding;GO:0003700|transcription factor activity, sequence-specific DNA binding;	.	.
49	LOC106369110	down	yes	GO:0090502|RNA phosphodiester bond hydrolysis, endonucleolytic;GO:0080188|RNA-directed DNA methylation;	GO:0005655|nucleolar ribonuclease P complex;	GO:0008168|methyltransferase activity;GO:0004526|ribonuclease P activity;	.	.
50	LOC106440135	up	yes	GO:0090502|RNA phosphodiester bond hydrolysis, endonucleolytic;	.	GO:0004521|endoribonuclease activity;GO:0046872|metal ion binding;GO:0003723|RNA binding;	.	.
51	LOC106345764	up	yes	GO:0090305|nucleic acid phosphodiester bond hydrolysis;	GO:0005737|cytoplasm;GO:0005634|nucleus;	GO:0008408|3'-5' exonuclease activity;GO:0003677|DNA binding;GO:0046872|metal ion binding;	.	.
52	LOC106386616	down	yes	GO:0090305|nucleic acid phosphodiester bond hydrolysis;	GO:0005737|cytoplasm;GO:0005634|nucleus;	GO:0008408|3'-5' exonuclease activity;GO:0003677|DNA binding;GO:0046872|metal ion binding;	.	.
53	LOC106403411	up	yes	GO:0090116|C-5 methylation of cytosine;GO:0050832|defense response to fungus;GO:0006306|DNA methylation;GO:0016458|gene silencing;GO:0051567|histone H3-K9 methylation;GO:0006346|methylation-dependent chromatin silencing;	GO:0005634|nucleus;	GO:0003886|DNA (cytosine-5-)-methyltransferase activity;GO:0003677|DNA binding;	.	.
54	LOC106366075	up	yes	GO:0086014|atrial cardiac muscle cell action potential;GO:0086066|atrial cardiac muscle cell to AV node cell communication;GO:0003283|atrial septum development;GO:0007411|axon guidance;GO:0060048|cardiac muscle contraction;GO:0006874|cellular calcium ion homeostasis;GO:0034613|cellular protein localization;GO:0086046|membrane depolarization during SA node cell action potential;GO:1901021|positive…	GO:0031672|A band;GO:0016324|apical plasma membrane;GO:0016323|basolateral plasma membrane;GO:0043034|costamere;GO:0005856|cytoskeleton;GO:0005829|cytosol;GO:0005887|integral component of plasma membrane;GO:0014704|intercalated disc;GO:0005622|intracellular;GO:0031430|M band;GO:0097481|neuronal postsynaptic density;GO:0048471|perinuclear region of cytoplasm;GO:0005886|plasma membrane;GO:0045211|p…	GO:0051117|ATPase binding;GO:0019899|enzyme binding;GO:0044325|ion channel binding;GO:0015459|potassium channel regulator activity;GO:0030674|protein binding, bridging;GO:0019901|protein kinase binding;GO:0030507|spectrin binding;	K10380	ANK; ankyrin
55	LOC106382201	down	yes	GO:0086014|atrial cardiac muscle cell action potential;GO:0086066|atrial cardiac muscle cell to AV node cell communication;GO:0003283|atrial septum development;GO:0007411|axon guidance;GO:0060048|cardiac muscle contraction;GO:0006874|cellular calcium ion homeostasis;GO:0034613|cellular protein localization;GO:0086046|membrane depolarization during SA node cell action potential;GO:1901021|positive…	GO:0031672|A band;GO:0016324|apical plasma membrane;GO:0016323|basolateral plasma membrane;GO:0043034|costamere;GO:0005856|cytoskeleton;GO:0005829|cytosol;GO:0005887|integral component of plasma membrane;GO:0014704|intercalated disc;GO:0005622|intracellular;GO:0031430|M band;GO:0097481|neuronal postsynaptic density;GO:0048471|perinuclear region of cytoplasm;GO:0005886|plasma membrane;GO:0045211|p…	GO:0051117|ATPase binding;GO:0019899|enzyme binding;GO:0044325|ion channel binding;GO:0015459|potassium channel regulator activity;GO:0030674|protein binding, bridging;GO:0019901|protein kinase binding;GO:0030507|spectrin binding;	K10380	ANK; ankyrin
56	LOC106411183	up	yes	GO:0086014|atrial cardiac muscle cell action potential;GO:0086066|atrial cardiac muscle cell to AV node cell communication;GO:0003283|atrial septum development;GO:0007411|axon guidance;GO:0060048|cardiac muscle contraction;GO:0006874|cellular calcium ion homeostasis;GO:0034613|cellular protein localization;GO:0086046|membrane depolarization during SA node cell action potential;GO:1901021|positive…	GO:0031672|A band;GO:0016324|apical plasma membrane;GO:0016323|basolateral plasma membrane;GO:0043034|costamere;GO:0005856|cytoskeleton;GO:0005829|cytosol;GO:0005887|integral component of plasma membrane;GO:0014704|intercalated disc;GO:0005622|intracellular;GO:0031430|M band;GO:0097481|neuronal postsynaptic density;GO:0048471|perinuclear region of cytoplasm;GO:0005886|plasma membrane;GO:0045211|p…	GO:0051117|ATPase binding;GO:0019899|enzyme binding;GO:0044325|ion channel binding;GO:0015459|potassium channel regulator activity;GO:0030674|protein binding, bridging;GO:0019901|protein kinase binding;GO:0030507|spectrin binding;	K10380	ANK; ankyrin
57	LOC106452262	up	yes	GO:0086014|atrial cardiac muscle cell action potential;GO:0086066|atrial cardiac muscle cell to AV node cell communication;GO:0003283|atrial septum development;GO:0007411|axon guidance;GO:0060048|cardiac muscle contraction;GO:0006874|cellular calcium ion homeostasis;GO:0034613|cellular protein localization;GO:0086046|membrane depolarization during SA node cell action potential;GO:1901021|positive…	GO:0031672|A band;GO:0016324|apical plasma membrane;GO:0016323|basolateral plasma membrane;GO:0043034|costamere;GO:0005856|cytoskeleton;GO:0005829|cytosol;GO:0005887|integral component of plasma membrane;GO:0014704|intercalated disc;GO:0005622|intracellular;GO:0031430|M band;GO:0097481|neuronal postsynaptic density;GO:0048471|perinuclear region of cytoplasm;GO:0005886|plasma membrane;GO:0045211|p…	GO:0051117|ATPase binding;GO:0019899|enzyme binding;GO:0044325|ion channel binding;GO:0015459|potassium channel regulator activity;GO:0030674|protein binding, bridging;GO:0019901|protein kinase binding;GO:0030507|spectrin binding;	K10380	ANK; ankyrin
58	LOC106370384	down	yes	GO:0080186|developmental vegetative growth;GO:0007275|multicellular organismal development;GO:0046939|nucleotide phosphorylation;GO:0040008|regulation of growth;	GO:0005634|nucleus;	GO:0004017|adenylate kinase activity;GO:0005524|ATP binding;GO:0016887|ATPase activity;	K18532	AK6, FAP7; adenylate kinase [EC:2.7.4.3]
59	LOC106384830	up	yes	GO:0080182|histone H3-K4 trimethylation;GO:0034427|nuclear-transcribed mRNA catabolic process, exonucleolytic, 3'-5';GO:0051571|positive regulation of histone H3-K4 methylation;GO:2001162|positive regulation of histone H3-K79 methylation;GO:0031062|positive regulation of histone methylation;GO:0032968|positive regulation of transcription elongation from RNA polymerase II promoter;GO:0045944|posit…	GO:0016593|Cdc73/Paf1 complex;GO:0005737|cytoplasm;GO:0005634|nucleus;GO:0055087|Ski complex;GO:0035327|transcriptionally active chromatin;	.	K12602	WDR61, REC14, SKI8; WD repeat-containing protein 61
60	LOC106401560	up	yes	GO:0080169|cellular response to boron-containing substance deprivation;GO:0016036|cellular response to phosphate starvation;GO:0009873|ethylene-activated signaling pathway;GO:0045892|negative regulation of transcription, DNA-templated;GO:0010200|response to chitin;GO:0006351|transcription, DNA-templated;	GO:0005634|nucleus;	GO:0043565|sequence-specific DNA binding;GO:0003700|transcription factor activity, sequence-specific DNA binding;GO:0044212|transcription regulatory region DNA binding;	.	.
61	LOC106450701	up	yes	GO:0080167|response to karrikin;	GO:0005783|endoplasmic reticulum;GO:0005789|endoplasmic reticulum membrane;GO:0016021|integral component of membrane;GO:0005886|plasma membrane;	.	.	.
62	LOC106348994	up	yes	GO:0080167|response to karrikin;	GO:0005576|extracellular region;	.	.	.
63	LOC106345693	up	yes	GO:0080167|response to karrikin;	.	GO:0016746|transferase activity, transferring acyl groups;	.	.
64	LOC106364423	up	yes	GO:0080167|response to karrikin;	.	GO:0016746|transferase activity, transferring acyl groups;	.	.
65	LOC106432023	up	yes	GO:0080167|response to karrikin;	.	GO:0016874|ligase activity;GO:0004842|ubiquitin-protein transferase activity;GO:0008270|zinc ion binding;	K16282	RHA2; E3 ubiquitin-protein ligase RHA2 [EC:2.3.2.27]
66	LOC106453202	down	yes	GO:0080167|response to karrikin;	.	GO:0016746|transferase activity, transferring acyl groups;	.	.
67	LOC106366069	up	yes	GO:0080156|mitochondrial mRNA modification;GO:0009409|response to cold;	GO:0005739|mitochondrion;	GO:0005524|ATP binding;GO:0005507|copper ion binding;GO:0003723|RNA binding;	K12741	HNRNPA1_3; heterogeneous nuclear ribonucleoprotein A1/A3
68	LOC106382193	down	yes	GO:0080156|mitochondrial mRNA modification;GO:0009409|response to cold;	GO:0005739|mitochondrion;	GO:0005524|ATP binding;GO:0005507|copper ion binding;GO:0003723|RNA binding;	K12741	HNRNPA1_3; heterogeneous nuclear ribonucleoprotein A1/A3
69	LOC106363667	up	yes	GO:0080153|negative regulation of reductive pentose-phosphate cycle;GO:0019253|reductive pentose-phosphate cycle;GO:0009744|response to sucrose;	GO:0009507|chloroplast;GO:0009941|chloroplast envelope;GO:0009570|chloroplast stroma;GO:0043234|protein complex;	GO:0005507|copper ion binding;GO:0016151|nickel cation binding;	.	.
70	LOC106392331	up	yes	GO:0080153|negative regulation of reductive pentose-phosphate cycle;GO:0019253|reductive pentose-phosphate cycle;GO:0009744|response to sucrose;	GO:0009507|chloroplast;GO:0009941|chloroplast envelope;GO:0009570|chloroplast stroma;GO:0043234|protein complex;	GO:0005507|copper ion binding;GO:0016151|nickel cation binding;	.	.
71	LOC106446575	down	yes	GO:0080147|root hair cell development;	GO:0005783|endoplasmic reticulum;GO:0005788|endoplasmic reticulum lumen;GO:0005796|Golgi lumen;	GO:0005506|iron ion binding;GO:0031418|L-ascorbic acid binding;GO:0004656|procollagen-proline 4-dioxygenase activity;	K00472	E1.14.11.2; prolyl 4-hydroxylase [EC:1.14.11.2]
72	LOC106353401	up	yes	GO:0080144|amino acid homeostasis;GO:0048658|anther wall tapetum development;GO:0005975|carbohydrate metabolic process;GO:0006006|glucose metabolic process;GO:0006096|glycolytic process;GO:0009555|pollen development;GO:0080022|primary root development;GO:0009735|response to cytokinin;	GO:0009570|chloroplast stroma;GO:0016020|membrane;GO:0009536|plastid;	GO:0005507|copper ion binding;GO:0004365|glyceraldehyde-3-phosphate dehydrogenase (NAD+) (phosphorylating) activity;GO:0051287|NAD binding;GO:0050661|NADP binding;GO:0008270|zinc ion binding;	K00134	GAPDH, gapA; glyceraldehyde 3-phosphate dehydrogenase [EC:1.2.1.12]
73	LOC106353821	up	yes	GO:0080055|low-affinity nitrate transport;GO:0042128|nitrate assimilation;GO:0015706|nitrate transport;	GO:0016021|integral component of membrane;GO:0005886|plasma membrane;	GO:0080054|low-affinity nitrate transmembrane transporter activity;GO:0015293|symporter activity;	.	.
74	LOC106368421	up	yes	GO:0080037|negative regulation of cytokinin-activated signaling pathway;GO:0016567|protein ubiquitination;GO:2000762|regulation of phenylpropanoid metabolic process;	GO:0005829|cytosol;GO:0005634|nucleus;	.	.	.
75	LOC106352011	up	yes	GO:0080027|response to herbivore;GO:0051762|sesquiterpene biosynthetic process;GO:0016106|sesquiterpenoid biosynthetic process;	GO:0005737|cytoplasm;	GO:0080016|(-)-E-beta-caryophyllene synthase activity;GO:0080017|alpha-humulene synthase activity;GO:0000287|magnesium ion binding;	K14184	TPS21; alpha-humulene/beta-caryophyllene synthase [EC:4.2.3.104 4.2.3.57]
76	LOC106439910	down	yes	GO:0080009|mRNA methylation;GO:0001510|RNA methylation;	GO:0009507|chloroplast;GO:0016607|nuclear speck;GO:0005634|nucleus;	GO:0016422|mRNA (2'-O-methyladenosine-N6-)-methyltransferase activity;GO:0003723|RNA binding;	K05925	METTL3_14; mRNA (2'-O-methyladenosine-N6-)-methyltransferase [EC:2.1.1.62]
77	LOC106348812	down	yes	GO:0080001|mucilage extrusion from seed coat;GO:0048359|mucilage metabolic process involved in seed coat development;GO:0010214|seed coat development;	GO:0048046|apoplast;GO:0005618|cell wall;GO:0005576|extracellular region;GO:0009505|plant-type cell wall;	GO:0004252|serine-type endopeptidase activity;	.	.
78	LOC106348814	up	yes	GO:0080001|mucilage extrusion from seed coat;GO:0048359|mucilage metabolic process involved in seed coat development;GO:0010214|seed coat development;	GO:0048046|apoplast;GO:0005618|cell wall;GO:0005576|extracellular region;GO:0009505|plant-type cell wall;	GO:0004252|serine-type endopeptidase activity;	.	.
79	LOC106366310	up	yes	GO:0080001|mucilage extrusion from seed coat;GO:0048359|mucilage metabolic process involved in seed coat development;GO:0010214|seed coat development;	GO:0048046|apoplast;GO:0005618|cell wall;GO:0005576|extracellular region;GO:0009505|plant-type cell wall;	GO:0004252|serine-type endopeptidase activity;	.	.
80	LOC106376992	down	yes	GO:0080001|mucilage extrusion from seed coat;GO:0048359|mucilage metabolic process involved in seed coat development;GO:0010214|seed coat development;	GO:0048046|apoplast;GO:0005618|cell wall;GO:0005576|extracellular region;GO:0009505|plant-type cell wall;	GO:0004252|serine-type endopeptidase activity;	.	.
81	LOC106441016	down	yes	GO:0080001|mucilage extrusion from seed coat;GO:0048359|mucilage metabolic process involved in seed coat development;GO:0010214|seed coat development;	GO:0048046|apoplast;GO:0005618|cell wall;GO:0005576|extracellular region;GO:0009505|plant-type cell wall;	GO:0004252|serine-type endopeptidase activity;	.	.
82	LOC106402467	down	yes	GO:0075342|disruption by symbiont of host cell PML body;GO:0039648|modulation by virus of host protein ubiquitination;GO:0045732|positive regulation of protein catabolic process;GO:0000209|protein polyubiquitination;GO:0019046|release from viral latency;GO:0034340|response to type I interferon;GO:0039593|suppression by virus of host exit from mitosis;GO:0039548|suppression by virus of host IRF3 a…	GO:0030430|host cell cytoplasm;GO:0042025|host cell nucleus;GO:0019033|viral tegument;	GO:0003677|DNA binding;GO:0016874|ligase activity;GO:0004842|ubiquitin-protein transferase activity;GO:0008270|zinc ion binding;	.	.
83	LOC106447445	down	yes	GO:0072583|clathrin-mediated endocytosis;GO:0006886|intracellular protein transport;	GO:0009504|cell plate;GO:0009941|chloroplast envelope;GO:0030132|clathrin coat of coated pit;GO:0030130|clathrin coat of trans-Golgi network vesicle;GO:0030125|clathrin vesicle coat;GO:0005856|cytoskeleton;GO:0009524|phragmoplast;GO:0005886|plasma membrane;	GO:0032050|clathrin heavy chain binding;GO:0005198|structural molecule activity;	.	.
84	LOC106371932	down	yes	GO:0072583|clathrin-mediated endocytosis;	GO:0030136|clathrin-coated vesicle;GO:0005769|early endosome;GO:0005794|Golgi apparatus;GO:0016021|integral component of membrane;	GO:0032050|clathrin heavy chain binding;	.	.
85	LOC106406262	up	yes	GO:0072583|clathrin-mediated endocytosis;	GO:0030136|clathrin-coated vesicle;GO:0005769|early endosome;GO:0005794|Golgi apparatus;GO:0016021|integral component of membrane;	GO:0032050|clathrin heavy chain binding;	.	.
86	LOC106433904	up	yes	GO:0072583|clathrin-mediated endocytosis;	GO:0030136|clathrin-coated vesicle;GO:0005769|early endosome;GO:0005794|Golgi apparatus;GO:0016021|integral component of membrane;	GO:0032050|clathrin heavy chain binding;	.	.
87	LOC106372552	down	yes	GO:0072488|ammonium transmembrane transport;	GO:0016021|integral component of membrane;GO:0005886|plasma membrane;GO:0009506|plasmodesma;	GO:0008519|ammonium transmembrane transporter activity;GO:0015398|high-affinity secondary active ammonium transmembrane transporter activity;	K03320	amt, AMT, MEP; ammonium transporter, Amt family
88	LOC106407120	down	yes	GO:0072488|ammonium transmembrane transport;	GO:0016021|integral component of membrane;GO:0005886|plasma membrane;GO:0009506|plasmodesma;	GO:0008519|ammonium transmembrane transporter activity;GO:0015398|high-affinity secondary active ammonium transmembrane transporter activity;	K03320	amt, AMT, MEP; ammonium transporter, Amt family
89	LOC106394424	up	yes	GO:0071897|DNA biosynthetic process;GO:0015074|DNA integration;GO:0006310|DNA recombination;GO:0090501|RNA phosphodiester bond hydrolysis;GO:0006278|RNA-dependent DNA replication;GO:0032197|transposition, RNA-mediated;GO:0019076|viral release from host cell;	GO:0005737|cytoplasm;GO:0005634|nucleus;GO:0000943|retrotransposon nucleocapsid;	GO:0004190|aspartic-type endopeptidase activity;GO:0005524|ATP binding;GO:0003677|DNA binding;GO:0003887|DNA-directed DNA polymerase activity;GO:0008233|peptidase activity;GO:0004540|ribonuclease activity;GO:0003723|RNA binding;GO:0003964|RNA-directed DNA polymerase activity;GO:0004523|RNA-DNA hybrid ribonuclease activity;GO:0008270|zinc ion binding;	K07497	K07497; putative transposase
90	LOC106403380	up	yes	GO:0071897|DNA biosynthetic process;GO:0015074|DNA integration;GO:0006310|DNA recombination;GO:0090501|RNA phosphodiester bond hydrolysis;GO:0006278|RNA-dependent DNA replication;GO:0032197|transposition, RNA-mediated;GO:0019076|viral release from host cell;	GO:0005737|cytoplasm;GO:0005634|nucleus;GO:0000943|retrotransposon nucleocapsid;	GO:0004190|aspartic-type endopeptidase activity;GO:0005524|ATP binding;GO:0003677|DNA binding;GO:0003887|DNA-directed DNA polymerase activity;GO:0008233|peptidase activity;GO:0004540|ribonuclease activity;GO:0003723|RNA binding;GO:0003964|RNA-directed DNA polymerase activity;GO:0004523|RNA-DNA hybrid ribonuclease activity;GO:0008270|zinc ion binding;	K07497	K07497; putative transposase
91	LOC106445982	down	yes	GO:0071897|DNA biosynthetic process;GO:0015074|DNA integration;GO:0006310|DNA recombination;GO:0090501|RNA phosphodiester bond hydrolysis;GO:0006278|RNA-dependent DNA replication;GO:0032197|transposition, RNA-mediated;GO:0019076|viral release from host cell;	GO:0005737|cytoplasm;GO:0005634|nucleus;GO:0000943|retrotransposon nucleocapsid;	GO:0004190|aspartic-type endopeptidase activity;GO:0005524|ATP binding;GO:0003677|DNA binding;GO:0003887|DNA-directed DNA polymerase activity;GO:0008233|peptidase activity;GO:0004540|ribonuclease activity;GO:0003723|RNA binding;GO:0003964|RNA-directed DNA polymerase activity;GO:0004523|RNA-DNA hybrid ribonuclease activity;GO:0008270|zinc ion binding;	K07497	K07497; putative transposase
92	LOC106358723	down	yes	GO:0071897|DNA biosynthetic process;	.	GO:0005524|ATP binding;GO:0046872|metal ion binding;GO:0004797|thymidine kinase activity;	.	.
93	LOC106428695	up	yes	GO:0071897|DNA biosynthetic process;	.	GO:0005524|ATP binding;GO:0046872|metal ion binding;GO:0004797|thymidine kinase activity;	.	.
94	LOC106392374	up	yes	GO:0071836|nectar secretion;GO:0005982|starch metabolic process;GO:0005987|sucrose catabolic process;	GO:0048046|apoplast;GO:0005618|cell wall;	GO:0004575|sucrose alpha-glucosidase activity;	K01193	E3.2.1.26, sacA; beta-fructofuranosidase [EC:3.2.1.26]
95	LOC106353201	up	yes	GO:0071805|potassium ion transmembrane transport;GO:0042391|regulation of membrane potential;GO:0009620|response to fungus;	GO:0005887|integral component of plasma membrane;GO:0005886|plasma membrane;	GO:0030552|cAMP binding;GO:0005261|cation channel activity;GO:0030553|cGMP binding;GO:0005249|voltage-gated potassium channel activity;	.	.
96	LOC106401938	up	yes	GO:0071805|potassium ion transmembrane transport;GO:0042391|regulation of membrane potential;	GO:0005887|integral component of plasma membrane;GO:0005886|plasma membrane;	GO:0042802|identical protein binding;GO:0005242|inward rectifier potassium channel activity;	.	.
97	LOC106363959	up	yes	GO:0071805|potassium ion transmembrane transport;GO:0042391|regulation of membrane potential;	GO:0005887|integral component of plasma membrane;	GO:0005249|voltage-gated potassium channel activity;	.	.
98	LOC106390440	up	yes	GO:0071805|potassium ion transmembrane transport;GO:0042391|regulation of membrane potential;	GO:0005887|integral component of plasma membrane;	GO:0030552|cAMP binding;GO:0030553|cGMP binding;GO:0005249|voltage-gated potassium channel activity;	K05391	CNGF; cyclic nucleotide gated channel, other eukaryote
99	LOC106385276	up	yes	GO:0071786|endoplasmic reticulum tubular network organization;	GO:0071782|endoplasmic reticulum tubular network;GO:0071458|integral component of cytoplasmic side of endoplasmic reticulum membrane;GO:0005774|vacuolar membrane;	.	.	.
100	LOC106384086	down	yes	GO:0071786|endoplasmic reticulum tubular network organization;	GO:0012505|endomembrane system;GO:0005783|endoplasmic reticulum;GO:0005789|endoplasmic reticulum membrane;GO:0071782|endoplasmic reticulum tubular network;GO:0005794|Golgi apparatus;GO:0071458|integral component of cytoplasmic side of endoplasmic reticulum membrane;GO:0005886|plasma membrane;	.	.	.
101	LOC106438802	up	yes	GO:0071786|endoplasmic reticulum tubular network organization;	GO:0012505|endomembrane system;GO:0005783|endoplasmic reticulum;GO:0005789|endoplasmic reticulum membrane;GO:0071782|endoplasmic reticulum tubular network;GO:0005794|Golgi apparatus;GO:0071458|integral component of cytoplasmic side of endoplasmic reticulum membrane;GO:0005886|plasma membrane;	.	.	.
102	LOC106384983	down	yes	GO:0071560|cellular response to transforming growth factor beta stimulus;GO:0046777|protein autophosphorylation;	GO:0005737|cytoplasm;GO:0005798|Golgi-associated vesicle;GO:0016020|membrane;GO:0048471|perinuclear region of cytoplasm;	GO:0005524|ATP binding;GO:0004715|non-membrane spanning protein tyrosine kinase activity;GO:0004674|protein serine/threonine kinase activity;GO:0001077|transcriptional activator activity, RNA polymerase II core promoter proximal region sequence-specific binding;	K08856	STK16; serine/threonine kinase 16 [EC:2.7.11.1]
103	LOC106380522	up	yes	GO:0071560|cellular response to transforming growth factor beta stimulus;GO:0045944|positive regulation of transcription from RNA polymerase II promoter;GO:0046777|protein autophosphorylation;GO:0006366|transcription from RNA polymerase II promoter;	GO:0005798|Golgi-associated vesicle;GO:0016020|membrane;GO:0048471|perinuclear region of cytoplasm;	GO:0005524|ATP binding;GO:0004715|non-membrane spanning protein tyrosine kinase activity;GO:0004672|protein kinase activity;GO:0004674|protein serine/threonine kinase activity;GO:0001077|transcriptional activator activity, RNA polymerase II core promoter proximal region sequence-specific binding;	K08856	STK16; serine/threonine kinase 16 [EC:2.7.11.1]
104	LOC106436882	up	yes	GO:0071555|cell wall organization;GO:0097502|mannosylation;GO:0010192|mucilage biosynthetic process;GO:0048359|mucilage metabolic process involved in seed coat development;	GO:0005794|Golgi apparatus;GO:0000139|Golgi membrane;GO:0016021|integral component of membrane;	GO:0047259|glucomannan 4-beta-mannosyltransferase activity;GO:0051753|mannan synthase activity;	K13680	CSLA; beta-mannan synthase [EC:2.4.1.32]
105	LOC106394132	down	yes	GO:0071555|cell wall organization;GO:0046686|response to cadmium ion;GO:0045493|xylan catabolic process;GO:0010411|xyloglucan metabolic process;	GO:0048046|apoplast;GO:0005618|cell wall;GO:0009507|chloroplast;GO:0009505|plant-type cell wall;GO:0009506|plasmodesma;	GO:0061634|alpha-D-xyloside xylohydrolase;GO:0046556|alpha-L-arabinofuranosidase activity;GO:0030246|carbohydrate binding;GO:0009044|xylan 1,4-beta-xylosidase activity;GO:0080176|xyloglucan 1,6-alpha-xylosidase activity;	K15925	XYL1; alpha-D-xyloside xylohydrolase [EC:3.2.1.177]
106	LOC106346233	down	yes	GO:0071555|cell wall organization;GO:0045490|pectin catabolic process;	GO:0005576|extracellular region;	GO:0030246|carbohydrate binding;GO:0016837|carbon-oxygen lyase activity, acting on polysaccharides;	K18195	RGL4, rhiE; rhamnogalacturonan endolyase [EC:4.2.2.23]
107	LOC106396283	down	yes	GO:0071555|cell wall organization;GO:0045489|pectin biosynthetic process;GO:0006979|response to oxidative stress;	GO:0000139|Golgi membrane;GO:0016021|integral component of membrane;	GO:0047262|polygalacturonate 4-alpha-galacturonosyltransferase activity;	.	.
108	LOC106354439	down	yes	GO:0071555|cell wall organization;GO:0045489|pectin biosynthetic process;	GO:0005768|endosome;GO:0005794|Golgi apparatus;GO:0000139|Golgi membrane;GO:0016021|integral component of membrane;GO:0005802|trans-Golgi network;	GO:0016757|transferase activity, transferring glycosyl groups;	.	.
109	LOC106380423	up	yes	GO:0071555|cell wall organization;GO:0045489|pectin biosynthetic process;	GO:0005768|endosome;GO:0005794|Golgi apparatus;GO:0000139|Golgi membrane;GO:0016021|integral component of membrane;GO:0005802|trans-Golgi network;	GO:0016757|transferase activity, transferring glycosyl groups;	.	.
110	LOC106446195	up	yes	GO:0071555|cell wall organization;GO:0045489|pectin biosynthetic process;	GO:0005768|endosome;GO:0005794|Golgi apparatus;GO:0000139|Golgi membrane;GO:0016021|integral component of membrane;GO:0005802|trans-Golgi network;	GO:0016757|transferase activity, transferring glycosyl groups;	.	.
111	LOC106450964	down	yes	GO:0071555|cell wall organization;GO:0045489|pectin biosynthetic process;	GO:0005768|endosome;GO:0005794|Golgi apparatus;GO:0000139|Golgi membrane;GO:0016021|integral component of membrane;GO:0005802|trans-Golgi network;	GO:0047262|polygalacturonate 4-alpha-galacturonosyltransferase activity;	K13648	GAUT; alpha-1,4-galacturonosyltransferase [EC:2.4.1.43]
112	LOC106345232	up	yes	GO:0071555|cell wall organization;GO:0030245|cellulose catabolic process;	GO:0005576|extracellular region;	GO:0008810|cellulase activity;	.	.
113	LOC106365511	down	yes	GO:0071555|cell wall organization;GO:0030245|cellulose catabolic process;	GO:0005576|extracellular region;	GO:0008810|cellulase activity;	.	.
114	LOC106380425	up	yes	GO:0071555|cell wall organization;GO:0030244|cellulose biosynthetic process;GO:0097502|mannosylation;GO:0009409|response to cold;GO:0048767|root hair elongation;	GO:0005768|endosome;GO:0005794|Golgi apparatus;GO:0030173|integral component of Golgi membrane;GO:0005886|plasma membrane;GO:0005802|trans-Golgi network;	GO:0016760|cellulose synthase (UDP-forming) activity;GO:0051753|mannan synthase activity;	.	.
115	LOC106368228	up	yes	GO:0071555|cell wall organization;GO:0030244|cellulose biosynthetic process;GO:0071669|plant-type cell wall organization or biogenesis;GO:0009555|pollen development;GO:0046686|response to cadmium ion;GO:0009651|response to salt stress;GO:0033356|UDP-L-arabinose metabolic process;	GO:0005618|cell wall;GO:0005829|cytosol;GO:0022626|cytosolic ribosome;GO:0005794|Golgi apparatus;GO:0016020|membrane;	GO:0016866|intramolecular transferase activity;GO:0052691|UDP-arabinopyranose mutase activity;	K13379	RGP, UTM; reversibly glycosylated polypeptide / UDP-arabinopyranose mutase [EC:2.4.1.- 5.4.99.30]
116	LOC106445557	up	yes	GO:0071555|cell wall organization;GO:0030244|cellulose biosynthetic process;GO:0071669|plant-type cell wall organization or biogenesis;GO:0009555|pollen development;GO:0046686|response to cadmium ion;GO:0009651|response to salt stress;GO:0033356|UDP-L-arabinose metabolic process;	GO:0005618|cell wall;GO:0005829|cytosol;GO:0022626|cytosolic ribosome;GO:0005794|Golgi apparatus;GO:0016020|membrane;	GO:0016866|intramolecular transferase activity;GO:0052691|UDP-arabinopyranose mutase activity;	K13379	RGP, UTM; reversibly glycosylated polypeptide / UDP-arabinopyranose mutase [EC:2.4.1.- 5.4.99.30]
117	LOC106444607	down	yes	GO:0071555|cell wall organization;GO:0030244|cellulose biosynthetic process;GO:0030245|cellulose catabolic process;GO:0043622|cortical microtubule organization;GO:0042538|hyperosmotic salinity response;GO:0009735|response to cytokinin;GO:0048367|shoot system development;GO:0009826|unidimensional cell growth;	GO:0009504|cell plate;GO:0005769|early endosome;GO:0005768|endosome;GO:0005794|Golgi apparatus;GO:0016021|integral component of membrane;GO:0005886|plasma membrane;GO:0005802|trans-Golgi network;	GO:0008810|cellulase activity;	.	.
118	LOC106372005	down	yes	GO:0071555|cell wall organization;GO:0030244|cellulose biosynthetic process;GO:0009651|response to salt stress;	GO:0005829|cytosol;GO:0005794|Golgi apparatus;GO:0009506|plasmodesma;	GO:0016866|intramolecular transferase activity;	K13379	RGP, UTM; reversibly glycosylated polypeptide / UDP-arabinopyranose mutase [EC:2.4.1.- 5.4.99.30]
119	LOC106377825	up	yes	GO:0071555|cell wall organization;GO:0030244|cellulose biosynthetic process;GO:0006952|defense response;GO:0009833|plant-type primary cell wall biogenesis;GO:0009834|plant-type secondary cell wall biogenesis;	GO:0005768|endosome;GO:0005794|Golgi apparatus;GO:0016021|integral component of membrane;GO:0005886|plasma membrane;GO:0009506|plasmodesma;GO:0005802|trans-Golgi network;	GO:0016760|cellulose synthase (UDP-forming) activity;GO:0008270|zinc ion binding;	K10999	CESA; cellulose synthase A [EC:2.4.1.12]
120	LOC106382983	down	yes	GO:0071555|cell wall organization;GO:0030244|cellulose biosynthetic process;GO:0006952|defense response;GO:0009833|plant-type primary cell wall biogenesis;GO:0009834|plant-type secondary cell wall biogenesis;	GO:0005768|endosome;GO:0005794|Golgi apparatus;GO:0016021|integral component of membrane;GO:0005886|plasma membrane;GO:0009506|plasmodesma;GO:0005802|trans-Golgi network;	GO:0016760|cellulose synthase (UDP-forming) activity;GO:0008270|zinc ion binding;	K10999	CESA; cellulose synthase A [EC:2.4.1.12]
121	LOC106345800	up	yes	GO:0071555|cell wall organization;GO:0030244|cellulose biosynthetic process;	GO:0005783|endoplasmic reticulum;GO:0005789|endoplasmic reticulum membrane;GO:0000139|Golgi membrane;GO:0016021|integral component of membrane;GO:0005886|plasma membrane;	GO:0016760|cellulose synthase (UDP-forming) activity;	.	.
122	LOC106392800	up	yes	GO:0071555|cell wall organization;GO:0019953|sexual reproduction;GO:0006949|syncytium formation;	GO:0005618|cell wall;GO:0005576|extracellular region;GO:0016020|membrane;GO:0009506|plasmodesma;	.	.	.
123	LOC106430227	up	yes	GO:0071555|cell wall organization;GO:0019305|dTDP-rhamnose biosynthetic process;GO:0010253|UDP-rhamnose biosynthetic process;	GO:0048046|apoplast;GO:0005829|cytosol;GO:0005886|plasma membrane;GO:0009506|plasmodesma;	GO:0008830|dTDP-4-dehydrorhamnose 3,5-epimerase activity;GO:0008831|dTDP-4-dehydrorhamnose reductase activity;GO:0010489|UDP-4-keto-6-deoxy-glucose-3,5-epimerase activity;GO:0010490|UDP-4-keto-rhamnose-4-keto-reductase activity;	K12451	UER1; 3,5-epimerase/4-reductase [EC:5.1.3.- 1.1.1.-]
124	LOC106366415	up	yes	GO:0071555|cell wall organization;GO:0010417|glucuronoxylan biosynthetic process;GO:0010413|glucuronoxylan metabolic process;GO:0045489|pectin biosynthetic process;GO:0045492|xylan biosynthetic process;	GO:0005794|Golgi apparatus;GO:0000139|Golgi membrane;GO:0016021|integral component of membrane;	GO:0047262|polygalacturonate 4-alpha-galacturonosyltransferase activity;	K13648	GAUT; alpha-1,4-galacturonosyltransferase [EC:2.4.1.43]
125	LOC106420991	down	yes	GO:0071555|cell wall organization;GO:0010417|glucuronoxylan biosynthetic process;GO:0010413|glucuronoxylan metabolic process;GO:0045489|pectin biosynthetic process;GO:0045492|xylan biosynthetic process;	GO:0005794|Golgi apparatus;GO:0000139|Golgi membrane;GO:0016021|integral component of membrane;	GO:0047262|polygalacturonate 4-alpha-galacturonosyltransferase activity;	K13648	GAUT; alpha-1,4-galacturonosyltransferase [EC:2.4.1.43]
126	LOC106353459	up	yes	GO:0071555|cell wall organization;GO:0010345|suberin biosynthetic process;GO:0042761|very long-chain fatty acid biosynthetic process;	GO:0005783|endoplasmic reticulum;GO:0005789|endoplasmic reticulum membrane;GO:0016021|integral component of membrane;	GO:0020037|heme binding;GO:0005506|iron ion binding;GO:0004497|monooxygenase activity;GO:0016705|oxidoreductase activity, acting on paired donors, with incorporation or reduction of molecular oxygen;	K15402	CYP86B1; fatty acid omega-hydroxylase [EC:1.14.-.-]
127	LOC106390287	up	yes	GO:0071555|cell wall organization;GO:0010345|suberin biosynthetic process;GO:0042761|very long-chain fatty acid biosynthetic process;	GO:0005783|endoplasmic reticulum;GO:0005789|endoplasmic reticulum membrane;GO:0016021|integral component of membrane;	GO:0020037|heme binding;GO:0005506|iron ion binding;GO:0004497|monooxygenase activity;GO:0016705|oxidoreductase activity, acting on paired donors, with incorporation or reduction of molecular oxygen;	K15402	CYP86B1; fatty acid omega-hydroxylase [EC:1.14.-.-]
128	LOC106413458	down	yes	GO:0071555|cell wall organization;GO:0010345|suberin biosynthetic process;GO:0042761|very long-chain fatty acid biosynthetic process;	GO:0005783|endoplasmic reticulum;GO:0005789|endoplasmic reticulum membrane;GO:0016021|integral component of membrane;	GO:0020037|heme binding;GO:0005506|iron ion binding;GO:0004497|monooxygenase activity;GO:0016705|oxidoreductase activity, acting on paired donors, with incorporation or reduction of molecular oxygen;	K15402	CYP86B1; fatty acid omega-hydroxylase [EC:1.14.-.-]
129	LOC106434240	up	yes	GO:0071555|cell wall organization;GO:0010345|suberin biosynthetic process;GO:0042761|very long-chain fatty acid biosynthetic process;	GO:0005783|endoplasmic reticulum;GO:0005789|endoplasmic reticulum membrane;GO:0016021|integral component of membrane;	GO:0020037|heme binding;GO:0005506|iron ion binding;GO:0004497|monooxygenase activity;GO:0016705|oxidoreductase activity, acting on paired donors, with incorporation or reduction of molecular oxygen;	K15402	CYP86B1; fatty acid omega-hydroxylase [EC:1.14.-.-]
130	LOC106434247	down	yes	GO:0071555|cell wall organization;GO:0010345|suberin biosynthetic process;GO:0042761|very long-chain fatty acid biosynthetic process;	GO:0005783|endoplasmic reticulum;GO:0005789|endoplasmic reticulum membrane;GO:0016021|integral component of membrane;	GO:0020037|heme binding;GO:0005506|iron ion binding;GO:0004497|monooxygenase activity;GO:0016705|oxidoreductase activity, acting on paired donors, with incorporation or reduction of molecular oxygen;	K15402	CYP86B1; fatty acid omega-hydroxylase [EC:1.14.-.-]
131	LOC106434252	down	yes	GO:0071555|cell wall organization;GO:0010345|suberin biosynthetic process;GO:0042761|very long-chain fatty acid biosynthetic process;	GO:0005783|endoplasmic reticulum;GO:0005789|endoplasmic reticulum membrane;GO:0016021|integral component of membrane;	GO:0020037|heme binding;GO:0005506|iron ion binding;GO:0004497|monooxygenase activity;GO:0016705|oxidoreductase activity, acting on paired donors, with incorporation or reduction of molecular oxygen;	K15402	CYP86B1; fatty acid omega-hydroxylase [EC:1.14.-.-]
132	LOC106434261	up	yes	GO:0071555|cell wall organization;GO:0010345|suberin biosynthetic process;GO:0042761|very long-chain fatty acid biosynthetic process;	GO:0005783|endoplasmic reticulum;GO:0005789|endoplasmic reticulum membrane;GO:0016021|integral component of membrane;	GO:0020037|heme binding;GO:0005506|iron ion binding;GO:0004497|monooxygenase activity;GO:0016705|oxidoreductase activity, acting on paired donors, with incorporation or reduction of molecular oxygen;	K15402	CYP86B1; fatty acid omega-hydroxylase [EC:1.14.-.-]
133	LOC106433855	up	yes	GO:0071555|cell wall organization;GO:0009294|DNA mediated transformation;GO:0097502|mannosylation;GO:0009617|response to bacterium;	GO:0000139|Golgi membrane;GO:0016021|integral component of membrane;	GO:0047259|glucomannan 4-beta-mannosyltransferase activity;GO:0051753|mannan synthase activity;	K13680	CSLA; beta-mannan synthase [EC:2.4.1.32]
134	LOC106399496	up	yes	GO:0071555|cell wall organization;GO:0007275|multicellular organismal development;GO:1901348|positive regulation of secondary cell wall biogenesis;GO:0006355|regulation of transcription, DNA-templated;GO:0006351|transcription, DNA-templated;GO:0048759|xylem vessel member cell differentiation;	GO:0005634|nucleus;	GO:0043565|sequence-specific DNA binding;GO:0003700|transcription factor activity, sequence-specific DNA binding;	.	.
135	LOC106346234	down	yes	GO:0071555|cell wall organization;GO:0000272|polysaccharide catabolic process;	GO:0005576|extracellular region;	GO:0030246|carbohydrate binding;GO:0016829|lyase activity;	.	.
136	LOC106368688	down	yes	GO:0071555|cell wall organization;GO:0000272|polysaccharide catabolic process;	GO:0005576|extracellular region;	GO:0030246|carbohydrate binding;GO:0016829|lyase activity;	K18195	RGL4, rhiE; rhamnogalacturonan endolyase [EC:4.2.2.23]
137	LOC106348554	up	yes	GO:0071555|cell wall organization;	GO:0000139|Golgi membrane;GO:0016021|integral component of membrane;	GO:0016757|transferase activity, transferring glycosyl groups;	.	.
138	LOC106361381	up	yes	GO:0071555|cell wall organization;	GO:0000139|Golgi membrane;GO:0016021|integral component of membrane;	GO:0016757|transferase activity, transferring glycosyl groups;	.	.
139	LOC106407469	up	yes	GO:0071555|cell wall organization;	GO:0000139|Golgi membrane;GO:0016021|integral component of membrane;	GO:0016757|transferase activity, transferring glycosyl groups;	.	.
140	LOC106410860	up	yes	GO:0071555|cell wall organization;	GO:0000139|Golgi membrane;GO:0016021|integral component of membrane;	GO:0016757|transferase activity, transferring glycosyl groups;	.	.
141	LOC106416153	down	yes	GO:0071555|cell wall organization;	GO:0000139|Golgi membrane;GO:0016021|integral component of membrane;	GO:0016757|transferase activity, transferring glycosyl groups;	.	.
142	LOC106440277	up	yes	GO:0071555|cell wall organization;	GO:0000139|Golgi membrane;GO:0016021|integral component of membrane;	GO:0016757|transferase activity, transferring glycosyl groups;	.	.
143	LOC106431993	up	yes	GO:0071497|cellular response to freezing;GO:0034605|cellular response to heat;GO:0009873|ethylene-activated signaling pathway;GO:0045893|positive regulation of transcription, DNA-templated;GO:0009753|response to jasmonic acid;GO:0009751|response to salicylic acid;GO:0006351|transcription, DNA-templated;	GO:0005634|nucleus;	GO:0003700|transcription factor activity, sequence-specific DNA binding;GO:0044212|transcription regulatory region DNA binding;	.	.
144	LOC106365367	down	yes	GO:0071493|cellular response to UV-B;GO:0006952|defense response;GO:0032502|developmental process;GO:0006412|translation;	GO:0009507|chloroplast;GO:0005737|cytoplasm;GO:0005829|cytosol;GO:0022625|cytosolic large ribosomal subunit;GO:0022626|cytosolic ribosome;GO:0005730|nucleolus;GO:0005634|nucleus;GO:0005840|ribosome;GO:0005774|vacuolar membrane;GO:0005773|vacuole;	GO:0003735|structural constituent of ribosome;	K02866	RP-L10e, RPL10; large subunit ribosomal protein L10e
145	LOC106397034	down	yes	GO:0071493|cellular response to UV-B;GO:0006952|defense response;GO:0032502|developmental process;GO:0006412|translation;	GO:0009507|chloroplast;GO:0005737|cytoplasm;GO:0005829|cytosol;GO:0022625|cytosolic large ribosomal subunit;GO:0022626|cytosolic ribosome;GO:0005730|nucleolus;GO:0005634|nucleus;GO:0005840|ribosome;GO:0005774|vacuolar membrane;GO:0005773|vacuole;	GO:0003735|structural constituent of ribosome;	K02866	RP-L10e, RPL10; large subunit ribosomal protein L10e
146	LOC106446718	up	yes	GO:0071486|cellular response to high light intensity;GO:0071484|cellular response to light intensity;GO:0034599|cellular response to oxidative stress;GO:0071457|cellular response to ozone;GO:0071472|cellular response to salt stress;GO:0071329|cellular response to sucrose stimulus;GO:0071493|cellular response to UV-B;GO:0035195|gene silencing by miRNA;GO:0046688|response to copper ion;GO:0010039|r…	GO:0048046|apoplast;GO:0009507|chloroplast;GO:0009570|chloroplast stroma;GO:0005737|cytoplasm;GO:0009579|thylakoid;	GO:0005507|copper ion binding;GO:0004784|superoxide dismutase activity;GO:0008270|zinc ion binding;	K04565	SOD1; superoxide dismutase, Cu-Zn family [EC:1.15.1.1]
147	LOC106455063	up	yes	GO:0071483|cellular response to blue light;GO:0071490|cellular response to far red light;GO:0034605|cellular response to heat;GO:0071486|cellular response to high light intensity;GO:0071491|cellular response to red light;GO:0071492|cellular response to UV-A;GO:0010117|photoprotection;GO:0015979|photosynthesis;GO:0010030|positive regulation of seed germination;GO:0010380|regulation of chlorophyll …	GO:0009535|chloroplast thylakoid membrane;GO:0016021|integral component of membrane;GO:0009522|photosystem I;GO:0009523|photosystem II;	.	.	.
148	LOC106366017	up	yes	GO:0071483|cellular response to blue light;GO:0009658|chloroplast organization;GO:0006352|DNA-templated transcription, initiation;GO:0010207|photosystem II assembly;GO:0045893|positive regulation of transcription, DNA-templated;GO:2001141|regulation of RNA biosynthetic process;GO:0010218|response to far red light;GO:0010114|response to red light;	GO:0009507|chloroplast;GO:0005739|mitochondrion;	GO:0003677|DNA binding;GO:0001053|plastid sigma factor activity;GO:0003700|transcription factor activity, sequence-specific DNA binding;GO:0016987|sigma factor activity;	K03093	SIGMA70; RNA polymerase sigma factor
149	LOC106406114	down	yes	GO:0071482|cellular response to light stimulus;GO:0042631|cellular response to water deprivation;GO:0009854|oxidative photosynthetic carbon pathway;	GO:0005777|peroxisome;	GO:0008465|glycerate dehydrogenase activity;GO:0051287|NAD binding;	K15893	HPR1; hydroxypyruvate reductase 1
150	LOC106371825	up	yes	GO:0071482|cellular response to light stimulus;GO:0006352|DNA-templated transcription, initiation;GO:2001141|regulation of RNA biosynthetic process;	GO:0009507|chloroplast;	GO:0003677|DNA binding;GO:0001053|plastid sigma factor activity;GO:0003700|transcription factor activity, sequence-specific DNA binding;GO:0016987|sigma factor activity;	.	.
151	LOC106445585	down	yes	GO:0071480|cellular response to gamma radiation;GO:0006281|DNA repair;GO:0006294|nucleotide-excision repair, preincision complex assembly;GO:0006355|regulation of transcription, DNA-templated;GO:0006364|rRNA processing;GO:0006362|transcription elongation from RNA polymerase I promoter;	GO:0000439|core TFIIH complex;GO:0005730|nucleolus;GO:0005654|nucleoplasm;	GO:0000182|rDNA binding;	K10845	TTDA, GTF2H5, TFB5; TFIIH basal transcription factor complex TTD-A subunit
152	LOC106391552	up	yes	GO:0071472|cellular response to salt stress;GO:0016567|protein ubiquitination;GO:0031396|regulation of protein ubiquitination;GO:0006970|response to osmotic stress;	GO:0005829|cytosol;GO:0005634|nucleus;	GO:0042802|identical protein binding;	K10523	SPOP; speckle-type POZ protein
153	LOC106387145	down	yes	GO:0071470|cellular response to osmotic stress;GO:0016567|protein ubiquitination;GO:0030100|regulation of endocytosis;GO:1903426|regulation of reactive oxygen species biosynthetic process;GO:1901000|regulation of response to salt stress;	GO:0005769|early endosome;GO:0005768|endosome;GO:0005798|Golgi-associated vesicle;GO:0016021|integral component of membrane;GO:0005886|plasma membrane;	GO:0031625|ubiquitin protein ligase binding;GO:0008270|zinc ion binding;	.	.
154	LOC106417680	up	yes	GO:0071470|cellular response to osmotic stress;GO:0016567|protein ubiquitination;GO:0030100|regulation of endocytosis;GO:1903426|regulation of reactive oxygen species biosynthetic process;GO:1901000|regulation of response to salt stress;	GO:0005769|early endosome;GO:0005768|endosome;GO:0005798|Golgi-associated vesicle;GO:0016021|integral component of membrane;GO:0005886|plasma membrane;	GO:0031625|ubiquitin protein ligase binding;GO:0008270|zinc ion binding;	.	.
155	LOC106403938	down	yes	GO:0071456|cellular response to hypoxia;GO:0006897|endocytosis;GO:0010324|membrane invagination;	GO:0005901|caveola;GO:0005768|endosome;GO:0005886|plasma membrane;GO:0009506|plasmodesma;GO:0005774|vacuolar membrane;GO:0005773|vacuole;	.	.	.
156	LOC106404812	down	yes	GO:0071423|malate transmembrane transport;GO:0015743|malate transport;GO:0051453|regulation of intracellular pH;GO:0006814|sodium ion transport;	GO:0016021|integral component of membrane;GO:0005774|vacuolar membrane;GO:0005773|vacuole;	GO:0015140|malate transmembrane transporter activity;	K14445	SLC13A2_3_5; solute carrier family 13 (sodium-dependent dicarboxylate transporter), member 2/3/5
157	LOC106416641	down	yes	GO:0071423|malate transmembrane transport;GO:0015743|malate transport;GO:0051453|regulation of intracellular pH;GO:0006814|sodium ion transport;	GO:0016021|integral component of membrane;GO:0005774|vacuolar membrane;GO:0005773|vacuole;	GO:0015140|malate transmembrane transporter activity;	K14445	SLC13A2_3_5; solute carrier family 13 (sodium-dependent dicarboxylate transporter), member 2/3/5
158	LOC106433786	down	yes	GO:0071422|succinate transmembrane transport;GO:0015744|succinate transport;	GO:0016021|integral component of membrane;GO:0005743|mitochondrial inner membrane;	GO:0015141|succinate transmembrane transporter activity;	K15100	SLC25A1, CTP; solute carrier family 25 (mitochondrial citrate transporter), member 1
159	LOC106400855	up	yes	GO:0071398|cellular response to fatty acid;GO:0071281|cellular response to iron ion;GO:0071732|cellular response to nitric oxide;GO:0051365|cellular response to potassium ion starvation;GO:0006952|defense response;GO:0009693|ethylene biosynthetic process;	.	GO:0009815|1-aminocyclopropane-1-carboxylate oxidase activity;GO:0031418|L-ascorbic acid binding;GO:0046872|metal ion binding;GO:0016706|oxidoreductase activity, acting on paired donors, with incorporation or reduction of molecular oxygen, 2-oxoglutarate as one donor, and incorporation of one atom each of oxygen into both donors;	K05933	E1.14.17.4; aminocyclopropanecarboxylate oxidase [EC:1.14.17.4]
160	LOC106450750	up	yes	GO:0071398|cellular response to fatty acid;GO:0006952|defense response;GO:0009693|ethylene biosynthetic process;	.	GO:0009815|1-aminocyclopropane-1-carboxylate oxidase activity;GO:0031418|L-ascorbic acid binding;GO:0046872|metal ion binding;GO:0016706|oxidoreductase activity, acting on paired donors, with incorporation or reduction of molecular oxygen, 2-oxoglutarate as one donor, and incorporation of one atom each of oxygen into both donors;	K05933	E1.14.17.4; aminocyclopropanecarboxylate oxidase [EC:1.14.17.4]
161	LOC106399505	up	yes	GO:0071369|cellular response to ethylene stimulus;GO:0071281|cellular response to iron ion;GO:0071732|cellular response to nitric oxide;GO:0034756|regulation of iron ion transport;GO:0006355|regulation of transcription, DNA-templated;GO:0010039|response to iron ion;GO:0006351|transcription, DNA-templated;	GO:0005634|nucleus;	GO:0003677|DNA binding;GO:0003700|transcription factor activity, sequence-specific DNA binding;	.	.
162	LOC106428166	up	yes	GO:0071369|cellular response to ethylene stimulus;GO:0071281|cellular response to iron ion;GO:0071732|cellular response to nitric oxide;GO:0030418|nicotianamine biosynthetic process;GO:0010233|phloem transport;GO:0009555|pollen development;GO:0009860|pollen tube growth;	.	GO:0030410|nicotianamine synthase activity;	K05953	E2.5.1.43; nicotianamine synthase [EC:2.5.1.43]
163	LOC106390091	down	yes	GO:0071369|cellular response to ethylene stimulus;GO:0009814|defense response, incompatible interaction;GO:0009755|hormone-mediated signaling pathway;GO:0046777|protein autophosphorylation;GO:0009623|response to parasitic fungus;GO:0007178|transmembrane receptor protein serine/threonine kinase signaling pathway;	GO:0005737|cytoplasm;GO:0005829|cytosol;GO:0012505|endomembrane system;GO:0005634|nucleus;GO:0005886|plasma membrane;GO:0009506|plasmodesma;	GO:0005524|ATP binding;GO:0051020|GTPase binding;GO:0001653|peptide receptor activity;GO:0004675|transmembrane receptor protein serine/threonine kinase activity;GO:0031625|ubiquitin protein ligase binding;	.	.
164	LOC106423273	up	yes	GO:0071369|cellular response to ethylene stimulus;GO:0009727|detection of ethylene stimulus;	GO:0005634|nucleus;	GO:0003677|DNA binding;GO:0003700|transcription factor activity, sequence-specific DNA binding;	.	.
165	LOC106361455	up	yes	GO:0071368|cellular response to cytokinin stimulus;GO:0009736|cytokinin-activated signaling pathway;GO:0080022|primary root development;GO:0031537|regulation of anthocyanin metabolic process;GO:0010380|regulation of chlorophyll biosynthetic process;GO:0080036|regulation of cytokinin-activated signaling pathway;GO:0010082|regulation of root meristem growth;GO:0080113|regulation of seed growth;GO:0…	GO:0005634|nucleus;	GO:0003677|DNA binding;GO:0000156|phosphorelay response regulator activity;GO:0003700|transcription factor activity, sequence-specific DNA binding;	K14491	ARR-B; two-component response regulator ARR-B family
166	LOC106360899	up	yes	GO:0071365|cellular response to auxin stimulus;GO:0045892|negative regulation of transcription, DNA-templated;GO:0055114|oxidation-reduction process;	.	GO:0010181|FMN binding;GO:0003955|NAD(P)H dehydrogenase (quinone) activity;	.	.
167	LOC106397335	up	yes	GO:0071365|cellular response to auxin stimulus;GO:0045892|negative regulation of transcription, DNA-templated;GO:0055114|oxidation-reduction process;	.	GO:0010181|FMN binding;GO:0003955|NAD(P)H dehydrogenase (quinone) activity;	.	.
168	LOC106446159	up	yes	GO:0071365|cellular response to auxin stimulus;GO:0009864|induced systemic resistance, jasmonic acid mediated signaling pathway;GO:0009694|jasmonic acid metabolic process;GO:2000030|regulation of response to red or far red light;GO:0010046|response to mycotoxin;GO:0010224|response to UV-B;GO:0009611|response to wounding;	GO:0005737|cytoplasm;	GO:0019899|enzyme binding;GO:0080123|jasmonate-amino synthetase activity;	K14506	JAR1; jasmonic acid-amino synthetase
169	LOC106389271	down	yes	GO:0071346|cellular response to interferon-gamma;GO:0006424|glutamyl-tRNA aminoacylation;GO:0017148|negative regulation of translation;GO:0006433|prolyl-tRNA aminoacylation;	GO:0017101|aminoacyl-tRNA synthetase multienzyme complex;GO:0005737|cytoplasm;GO:0097452|GAIT complex;GO:0016020|membrane;GO:0030529|ribonucleoprotein complex;	GO:0005524|ATP binding;GO:0004818|glutamate-tRNA ligase activity;GO:0051020|GTPase binding;GO:0004827|proline-tRNA ligase activity;GO:0035613|RNA stem-loop binding;	K14163	EPRS; bifunctional glutamyl/prolyl-tRNA synthetase [EC:6.1.1.17 6.1.1.15]
170	LOC106386882	down	yes	GO:0071318|cellular response to ATP;GO:0002229|defense response to oomycetes;GO:0048041|focal adhesion assembly;GO:0009755|hormone-mediated signaling pathway;GO:0046777|protein autophosphorylation;GO:0009611|response to wounding;GO:0007178|transmembrane receptor protein serine/threonine kinase signaling pathway;	GO:0016021|integral component of membrane;GO:0005886|plasma membrane;GO:0009506|plasmodesma;	GO:0005524|ATP binding;GO:0030246|carbohydrate binding;GO:0001653|peptide receptor activity;GO:0004674|protein serine/threonine kinase activity;GO:0004675|transmembrane receptor protein serine/threonine kinase activity;GO:0031625|ubiquitin protein ligase binding;	.	.
171	LOC106390013	down	yes	GO:0071281|cellular response to iron ion;GO:0098542|defense response to other organism;GO:0042343|indole glucosinolate metabolic process;GO:0044550|secondary metabolite biosynthetic process;	GO:0016021|integral component of membrane;GO:0016020|membrane;	GO:0020037|heme binding;GO:0005506|iron ion binding;GO:0004497|monooxygenase activity;GO:0016709|oxidoreductase activity, acting on paired donors, with incorporation or reduction of molecular oxygen, NAD(P)H as one donor, and incorporation of one atom of oxygen;	K00517	E1.14.-.-
172	LOC106353399	up	yes	GO:0071281|cellular response to iron ion;GO:0009873|ethylene-activated signaling pathway;GO:0009686|gibberellin biosynthetic process;GO:0010105|negative regulation of ethylene-activated signaling pathway;GO:0046777|protein autophosphorylation;GO:2000069|regulation of post-embryonic root development;GO:2000035|regulation of stem cell division;GO:0048510|regulation of timing of transition from vege…	GO:0005789|endoplasmic reticulum membrane;	GO:0005524|ATP binding;GO:0004674|protein serine/threonine kinase activity;GO:0004712|protein serine/threonine/tyrosine kinase activity;	K14510	CTR1; serine/threonine-protein kinase CTR1 [EC:2.7.11.1]
173	LOC106442029	up	yes	GO:0071281|cellular response to iron ion;GO:0009873|ethylene-activated signaling pathway;GO:0009686|gibberellin biosynthetic process;GO:0010105|negative regulation of ethylene-activated signaling pathway;GO:0046777|protein autophosphorylation;GO:2000069|regulation of post-embryonic root development;GO:2000035|regulation of stem cell division;GO:0048510|regulation of timing of transition from vege…	GO:0005789|endoplasmic reticulum membrane;	GO:0005524|ATP binding;GO:0004674|protein serine/threonine kinase activity;GO:0004712|protein serine/threonine/tyrosine kinase activity;	K14510	CTR1; serine/threonine-protein kinase CTR1 [EC:2.7.11.1]
174	LOC106346305	up	yes	GO:0071280|cellular response to copper ion;GO:0071484|cellular response to light intensity;GO:0034599|cellular response to oxidative stress;GO:0071457|cellular response to ozone;GO:0071472|cellular response to salt stress;GO:0071329|cellular response to sucrose stimulus;GO:0071493|cellular response to UV-B;GO:0042742|defense response to bacterium;GO:0035195|gene silencing by miRNA;GO:0019430|remo…	GO:0005737|cytoplasm;GO:0005829|cytosol;GO:0005634|nucleus;	GO:0005507|copper ion binding;GO:0004784|superoxide dismutase activity;GO:0008270|zinc ion binding;	K04565	SOD1; superoxide dismutase, Cu-Zn family [EC:1.15.1.1]
175	LOC106376470	up	yes	GO:0071280|cellular response to copper ion;GO:0071281|cellular response to iron ion;GO:0071286|cellular response to magnesium ion;GO:0010350|cellular response to magnesium starvation;GO:0071325|cellular response to mannitol stimulus;GO:0071219|cellular response to molecule of bacterial origin;GO:0035865|cellular response to potassium ion;GO:0071472|cellular response to salt stress;GO:0072709|cell…	GO:0046658|anchored component of plasma membrane;GO:0005881|cytoplasmic microtubule;GO:0005886|plasma membrane;GO:0009506|plasmodesma;	GO:0005509|calcium ion binding;GO:0005516|calmodulin binding;GO:0005507|copper ion binding;GO:0008017|microtubule binding;GO:0005547|phosphatidylinositol-3,4,5-trisphosphate binding;GO:0043325|phosphatidylinositol-3,4-bisphosphate binding;GO:0080025|phosphatidylinositol-3,5-bisphosphate binding;GO:0005546|phosphatidylinositol-4,5-bisphosphate binding;	.	.
176	LOC106417820	down	yes	GO:0071280|cellular response to copper ion;GO:0071281|cellular response to iron ion;GO:0071286|cellular response to magnesium ion;GO:0010350|cellular response to magnesium starvation;GO:0071325|cellular response to mannitol stimulus;GO:0071219|cellular response to molecule of bacterial origin;GO:0035865|cellular response to potassium ion;GO:0071472|cellular response to salt stress;GO:0072709|cell…	GO:0046658|anchored component of plasma membrane;GO:0005881|cytoplasmic microtubule;GO:0005886|plasma membrane;GO:0009506|plasmodesma;	GO:0005509|calcium ion binding;GO:0005516|calmodulin binding;GO:0005507|copper ion binding;GO:0008017|microtubule binding;GO:0005547|phosphatidylinositol-3,4,5-trisphosphate binding;GO:0043325|phosphatidylinositol-3,4-bisphosphate binding;GO:0080025|phosphatidylinositol-3,5-bisphosphate binding;GO:0005546|phosphatidylinositol-4,5-bisphosphate binding;	.	.
177	LOC106368428	up	yes	GO:0071275|cellular response to aluminum ion;GO:0045893|positive regulation of transcription, DNA-templated;GO:0006355|regulation of transcription, DNA-templated;GO:0009409|response to cold;GO:0006351|transcription, DNA-templated;	GO:0005634|nucleus;	GO:0003677|DNA binding;GO:0003700|transcription factor activity, sequence-specific DNA binding;	.	.
178	LOC106407690	up	yes	GO:0071275|cellular response to aluminum ion;GO:0045893|positive regulation of transcription, DNA-templated;GO:0006355|regulation of transcription, DNA-templated;GO:0009409|response to cold;GO:0006351|transcription, DNA-templated;	GO:0005634|nucleus;	GO:0003677|DNA binding;GO:0003700|transcription factor activity, sequence-specific DNA binding;	.	.
179	LOC106447575	up	yes	GO:0071275|cellular response to aluminum ion;GO:0045893|positive regulation of transcription, DNA-templated;GO:0006355|regulation of transcription, DNA-templated;GO:0009409|response to cold;GO:0006351|transcription, DNA-templated;	GO:0005634|nucleus;	GO:0003677|DNA binding;GO:0003700|transcription factor activity, sequence-specific DNA binding;	.	.
180	LOC106372576	up	yes	GO:0071233|cellular response to leucine;GO:0006342|chromatin silencing;GO:0033522|histone H2A ubiquitination;GO:0007141|male meiosis I;GO:0032007|negative regulation of TOR signaling;GO:0007283|spermatogenesis;GO:0006511|ubiquitin-dependent protein catabolic process;GO:0071596|ubiquitin-dependent protein catabolic process via the N-end rule pathway;	GO:0005737|cytoplasm;GO:0005654|nucleoplasm;GO:0005886|plasma membrane;GO:0000151|ubiquitin ligase complex;	GO:0070728|leucine binding;GO:0016874|ligase activity;GO:0061630|ubiquitin protein ligase activity;GO:0008270|zinc ion binding;	K10626	UBR2; E3 ubiquitin-protein ligase UBR2 [EC:2.3.2.27]
181	LOC106438833	down	yes	GO:0071233|cellular response to leucine;GO:0006342|chromatin silencing;GO:0033522|histone H2A ubiquitination;GO:0007141|male meiosis I;GO:0032007|negative regulation of TOR signaling;GO:0007283|spermatogenesis;GO:0006511|ubiquitin-dependent protein catabolic process;GO:0071596|ubiquitin-dependent protein catabolic process via the N-end rule pathway;	GO:0005737|cytoplasm;GO:0005654|nucleoplasm;GO:0005886|plasma membrane;GO:0000151|ubiquitin ligase complex;	GO:0070728|leucine binding;GO:0016874|ligase activity;GO:0061630|ubiquitin protein ligase activity;GO:0008270|zinc ion binding;	K10626	UBR2; E3 ubiquitin-protein ligase UBR2 [EC:2.3.2.27]
182	LOC106448753	down	yes	GO:0071233|cellular response to leucine;GO:0006342|chromatin silencing;GO:0033522|histone H2A ubiquitination;GO:0007141|male meiosis I;GO:0032007|negative regulation of TOR signaling;GO:0007283|spermatogenesis;GO:0006511|ubiquitin-dependent protein catabolic process;GO:0071596|ubiquitin-dependent protein catabolic process via the N-end rule pathway;	GO:0005737|cytoplasm;GO:0005654|nucleoplasm;GO:0005886|plasma membrane;GO:0000151|ubiquitin ligase complex;	GO:0070728|leucine binding;GO:0016874|ligase activity;GO:0061630|ubiquitin protein ligase activity;GO:0008270|zinc ion binding;	K10626	UBR2; E3 ubiquitin-protein ligase UBR2 [EC:2.3.2.27]
183	LOC106380735	up	yes	GO:0071230|cellular response to amino acid stimulus;GO:0006607|NLS-bearing protein import into nucleus;GO:0042307|positive regulation of protein import into nucleus;GO:0006610|ribosomal protein import into nucleus;	GO:0005737|cytoplasm;GO:0005794|Golgi apparatus;GO:0043231|intracellular membrane-bounded organelle;GO:0016020|membrane;GO:0031965|nuclear membrane;GO:0005654|nucleoplasm;GO:0005634|nucleus;	GO:0044822|poly(A) RNA binding;GO:0008565|protein transporter activity;	.	.
184	LOC106386137	up	yes	GO:0071215|cellular response to abscisic acid stimulus;GO:0071472|cellular response to salt stress;GO:0042631|cellular response to water deprivation;GO:0045893|positive regulation of transcription, DNA-templated;GO:2000214|regulation of proline metabolic process;GO:2000377|regulation of reactive oxygen species metabolic process;GO:0006351|transcription, DNA-templated;	GO:0005634|nucleus;	GO:0001046|core promoter sequence-specific DNA binding;GO:0043565|sequence-specific DNA binding;GO:0003700|transcription factor activity, sequence-specific DNA binding;	K02923	RP-L38e, RPL38; large subunit ribosomal protein L38e
185	LOC106348782	up	yes	GO:0071215|cellular response to abscisic acid stimulus;GO:0071333|cellular response to glucose stimulus;GO:0006351|transcription, DNA-templated;	GO:0005634|nucleus;	GO:0042802|identical protein binding;GO:0046982|protein heterodimerization activity;GO:0043565|sequence-specific DNA binding;GO:0003700|transcription factor activity, sequence-specific DNA binding;	.	.
186	LOC106391333	up	yes	GO:0071215|cellular response to abscisic acid stimulus;GO:0070417|cellular response to cold;GO:0016036|cellular response to phosphate starvation;GO:0071329|cellular response to sucrose stimulus;GO:0009736|cytokinin-activated signaling pathway;GO:0042742|defense response to bacterium;GO:0010150|leaf senescence;GO:0010105|negative regulation of ethylene-activated signaling pathway;GO:0034757|negati…	GO:0005783|endoplasmic reticulum;GO:0005789|endoplasmic reticulum membrane;GO:0016021|integral component of membrane;GO:0005886|plasma membrane;	GO:0009884|cytokinin receptor activity;GO:0009927|histidine phosphotransfer kinase activity;GO:0000156|phosphorelay response regulator activity;GO:0000155|phosphorelay sensor kinase activity;GO:0004673|protein histidine kinase activity;GO:0043424|protein histidine kinase binding;	K14489	AHK2_3_4; arabidopsis histidine kinase 2/3/4 (cytokinin receptor) [EC:2.7.13.3]
187	LOC106422279	up	yes	GO:0071215|cellular response to abscisic acid stimulus;GO:0070417|cellular response to cold;GO:0016036|cellular response to phosphate starvation;GO:0071329|cellular response to sucrose stimulus;GO:0009736|cytokinin-activated signaling pathway;GO:0042742|defense response to bacterium;GO:0010150|leaf senescence;GO:0010105|negative regulation of ethylene-activated signaling pathway;GO:0034757|negati…	GO:0005783|endoplasmic reticulum;GO:0005789|endoplasmic reticulum membrane;GO:0016021|integral component of membrane;GO:0005886|plasma membrane;	GO:0009884|cytokinin receptor activity;GO:0009927|histidine phosphotransfer kinase activity;GO:0000156|phosphorelay response regulator activity;GO:0000155|phosphorelay sensor kinase activity;GO:0004673|protein histidine kinase activity;GO:0043424|protein histidine kinase binding;	K14489	AHK2_3_4; arabidopsis histidine kinase 2/3/4 (cytokinin receptor) [EC:2.7.13.3]
188	LOC106406781	down	yes	GO:0071215|cellular response to abscisic acid stimulus;GO:0042631|cellular response to water deprivation;GO:0009755|hormone-mediated signaling pathway;GO:0048573|photoperiodism, flowering;GO:0046777|protein autophosphorylation;GO:0007178|transmembrane receptor protein serine/threonine kinase signaling pathway;	GO:0005886|plasma membrane;GO:0009506|plasmodesma;	GO:0005524|ATP binding;GO:0001653|peptide receptor activity;GO:0030247|polysaccharide binding;GO:0004675|transmembrane receptor protein serine/threonine kinase activity;GO:0031625|ubiquitin protein ligase binding;	.	.
189	LOC106382095	up	yes	GO:0071215|cellular response to abscisic acid stimulus;GO:0009967|positive regulation of signal transduction;GO:0006417|regulation of translation;GO:0042254|ribosome biogenesis;GO:0048364|root development;GO:0009845|seed germination;GO:0048367|shoot system development;	GO:0005829|cytosol;GO:0022626|cytosolic ribosome;GO:0005634|nucleus;	GO:0005078|MAP-kinase scaffold activity;GO:0004871|signal transducer activity;	K14753	RACK1; guanine nucleotide-binding protein subunit beta-2-like 1 protein
190	LOC106360785	down	yes	GO:0071215|cellular response to abscisic acid stimulus;GO:0009793|embryo development ending in seed dormancy;GO:0042256|mature ribosome assembly;GO:0042273|ribosomal large subunit biogenesis;	GO:0005829|cytosol;GO:0005730|nucleolus;GO:0005634|nucleus;	GO:0043023|ribosomal large subunit binding;GO:0043022|ribosome binding;GO:0003743|translation initiation factor activity;	K03264	EIF6; translation initiation factor 6
191	LOC106381246	down	yes	GO:0071034|CUT catabolic process;GO:0009048|dosage compensation by inactivation of X chromosome;GO:0071044|histone mRNA catabolic process;GO:0000460|maturation of 5.8S rRNA;GO:0071028|nuclear mRNA surveillance;GO:0071035|nuclear polyadenylation-dependent rRNA catabolic process;GO:0071048|nuclear retention of unspliced pre-mRNA at the site of transcription;GO:0000956|nuclear-transcribed mRNA catab…	GO:0005737|cytoplasm;GO:0000178|exosome (RNase complex);GO:0016020|membrane;GO:0000176|nuclear exosome (RNase complex);GO:0005730|nucleolus;GO:0005654|nucleoplasm;GO:0005634|nucleus;GO:0035327|transcriptionally active chromatin;	GO:0008408|3'-5' exonuclease activity;GO:0004532|exoribonuclease activity;GO:0000166|nucleotide binding;GO:0044822|poly(A) RNA binding;	K12591	RRP6, EXOSC10; exosome complex exonuclease RRP6 [EC:3.1.13.-]
192	LOC106401015	up	yes	GO:0070988|demethylation;GO:0016126|sterol biosynthetic process;	GO:0005783|endoplasmic reticulum;GO:0005794|Golgi apparatus;GO:0016021|integral component of membrane;GO:0005886|plasma membrane;	GO:0020037|heme binding;GO:0005506|iron ion binding;GO:0008168|methyltransferase activity;GO:0008398|sterol 14-demethylase activity;	K05917	CYP51; sterol 14-demethylase [EC:1.14.13.70]
193	LOC106440967	down	yes	GO:0070966|nuclear-transcribed mRNA catabolic process, no-go decay;GO:0070481|nuclear-transcribed mRNA catabolic process, non-stop decay;GO:0071025|RNA surveillance;	GO:0005737|cytoplasm;GO:0005634|nucleus;	GO:0004519|endonuclease activity;GO:0046872|metal ion binding;	K06965	PELO, DOM34, pelA; protein pelota
194	LOC106416569	up	yes	GO:0070940|dephosphorylation of RNA polymerase II C-terminal domain;	GO:0016591|DNA-directed RNA polymerase II, holoenzyme;	.	.	.
195	LOC106430442	down	yes	GO:0070940|dephosphorylation of RNA polymerase II C-terminal domain;	GO:0016591|DNA-directed RNA polymerase II, holoenzyme;	.	.	.
196	LOC106383024	up	yes	GO:0070734|histone H3-K27 methylation;GO:0016571|histone methylation;GO:0042538|hyperosmotic salinity response;GO:0010022|meristem determinacy;GO:0009910|negative regulation of flower development;GO:0045892|negative regulation of transcription, DNA-templated;GO:0009791|post-embryonic development;GO:0048367|shoot system development;	GO:0005634|nucleus;	GO:0003690|double-stranded DNA binding;GO:0003723|RNA binding;GO:0003697|single-stranded DNA binding;	.	.
197	LOC106351990	up	yes	GO:0070681|glutaminyl-tRNAGln biosynthesis via transamidation;GO:0032543|mitochondrial translation;	GO:0009507|chloroplast;GO:0009570|chloroplast stroma;GO:0005739|mitochondrion;	GO:0005524|ATP binding;GO:0050567|glutaminyl-tRNA synthase (glutamine-hydrolyzing) activity;	K02434	gatB, PET112; aspartyl-tRNA(Asn)/glutamyl-tRNA(Gln) amidotransferase subunit B [EC:6.3.5.6 6.3.5.7]
198	LOC106417736	down	yes	GO:0070681|glutaminyl-tRNAGln biosynthesis via transamidation;GO:0032543|mitochondrial translation;	GO:0009507|chloroplast;GO:0009570|chloroplast stroma;GO:0005739|mitochondrion;	GO:0005524|ATP binding;GO:0050567|glutaminyl-tRNA synthase (glutamine-hydrolyzing) activity;	K02434	gatB, PET112; aspartyl-tRNA(Asn)/glutamyl-tRNA(Gln) amidotransferase subunit B [EC:6.3.5.6 6.3.5.7]
199	LOC106422170	up	yes	GO:0070681|glutaminyl-tRNAGln biosynthesis via transamidation;GO:0032543|mitochondrial translation;	GO:0009507|chloroplast;GO:0009570|chloroplast stroma;GO:0005739|mitochondrion;	GO:0005524|ATP binding;GO:0050567|glutaminyl-tRNA synthase (glutamine-hydrolyzing) activity;	K02434	gatB, PET112; aspartyl-tRNA(Asn)/glutamyl-tRNA(Gln) amidotransferase subunit B [EC:6.3.5.6 6.3.5.7]
200	LOC106345562	up	yes	GO:0070676|intralumenal vesicle formation;GO:0015031|protein transport;GO:0007034|vacuolar transport;	GO:0005829|cytosol;GO:0000815|ESCRT III complex;GO:0005770|late endosome;	.	K12193	VPS24, CHMP3; charged multivesicular body protein 3
201	LOC106352851	up	yes	GO:0070676|intralumenal vesicle formation;GO:0015031|protein transport;GO:0007034|vacuolar transport;	GO:0005829|cytosol;GO:0000815|ESCRT III complex;GO:0005770|late endosome;	.	K12193	VPS24, CHMP3; charged multivesicular body protein 3
202	LOC106386913	down	yes	GO:0070676|intralumenal vesicle formation;GO:0015031|protein transport;GO:0007034|vacuolar transport;	GO:0005829|cytosol;GO:0000815|ESCRT III complex;GO:0005770|late endosome;	.	K12193	VPS24, CHMP3; charged multivesicular body protein 3
203	LOC106388502	up	yes	GO:0070588|calcium ion transmembrane transport;GO:0071805|potassium ion transmembrane transport;GO:0042391|regulation of membrane potential;	GO:0005887|integral component of plasma membrane;GO:0016020|membrane;GO:0005886|plasma membrane;	GO:0005262|calcium channel activity;GO:0030552|cAMP binding;GO:0030553|cGMP binding;GO:0005223|intracellular cGMP activated cation channel activity;GO:0005249|voltage-gated potassium channel activity;	K05391	CNGF; cyclic nucleotide gated channel, other eukaryote
204	LOC106418961	up	yes	GO:0070588|calcium ion transmembrane transport;GO:0055114|oxidation-reduction process;GO:0071435|potassium ion export;GO:0009737|response to abscisic acid;GO:0046686|response to cadmium ion;GO:0009409|response to cold;GO:0009408|response to heat;GO:0006970|response to osmotic stress;GO:0009651|response to salt stress;GO:0009414|response to water deprivation;	GO:0048046|apoplast;GO:0005618|cell wall;GO:0009507|chloroplast;GO:0009570|chloroplast stroma;GO:0005829|cytosol;GO:0016020|membrane;GO:0005739|mitochondrion;GO:0005886|plasma membrane;GO:0009506|plasmodesma;GO:0009579|thylakoid;GO:0005774|vacuolar membrane;GO:0005773|vacuole;	GO:0005524|ATP binding;GO:0005509|calcium ion binding;GO:0005544|calcium-dependent phospholipid binding;GO:0005507|copper ion binding;GO:0004601|peroxidase activity;GO:0042803|protein homodimerization activity;GO:0008270|zinc ion binding;	.	.
205	LOC106365814	up	yes	GO:0070588|calcium ion transmembrane transport;GO:0006816|calcium ion transport;GO:0019722|calcium-mediated signaling;GO:0071230|cellular response to amino acid stimulus;	GO:0016021|integral component of membrane;GO:0005622|intracellular;GO:0005886|plasma membrane;	GO:0005262|calcium channel activity;GO:0008066|glutamate receptor activity;GO:0004970|ionotropic glutamate receptor activity;	K05387	GRIP; glutamate receptor, ionotropic, plant
206	LOC106400566	down	yes	GO:0070588|calcium ion transmembrane transport;	GO:0005783|endoplasmic reticulum;GO:0016021|integral component of membrane;GO:0005886|plasma membrane;	GO:0005524|ATP binding;GO:0005388|calcium-transporting ATPase activity;GO:0046872|metal ion binding;	K01537	E3.6.3.8; Ca2+-transporting ATPase [EC:3.6.3.8]
207	LOC106419983	up	yes	GO:0070588|calcium ion transmembrane transport;	GO:0005783|endoplasmic reticulum;GO:0016021|integral component of membrane;GO:0005886|plasma membrane;	GO:0005524|ATP binding;GO:0005388|calcium-transporting ATPase activity;GO:0046872|metal ion binding;	K01537	E3.6.3.8; Ca2+-transporting ATPase [EC:3.6.3.8]
208	LOC106346797	up	yes	GO:0070574|cadmium ion transmembrane transport;GO:0055072|iron ion homeostasis;	GO:0012505|endomembrane system;GO:0016021|integral component of membrane;	GO:0015086|cadmium ion transmembrane transporter activity;	.	.
209	LOC106429128	up	yes	GO:0070475|rRNA base methylation;	GO:0005737|cytoplasm;	GO:0051539|4 iron, 4 sulfur cluster binding;GO:0046872|metal ion binding;GO:0070040|rRNA (adenine-C2-)-methyltransferase activity;GO:0019843|rRNA binding;GO:0002935|tRNA (adenine-C2-)-methyltransferase activity;GO:0000049|tRNA binding;	K06941	rlmN; 23S rRNA (adenine2503-C2)-methyltransferase [EC:2.1.1.192]
210	LOC106372350	up	yes	GO:0070417|cellular response to cold;GO:0034605|cellular response to heat;GO:0042631|cellular response to water deprivation;GO:0006952|defense response;GO:0009611|response to wounding;	GO:0005829|cytosol;GO:0005783|endoplasmic reticulum;GO:0005886|plasma membrane;GO:0005774|vacuolar membrane;	GO:0004869|cysteine-type endopeptidase inhibitor activity;	.	.
211	LOC106430918	up	yes	GO:0070417|cellular response to cold;GO:0034605|cellular response to heat;GO:0042631|cellular response to water deprivation;GO:0006952|defense response;GO:0009611|response to wounding;	GO:0005829|cytosol;GO:0005783|endoplasmic reticulum;GO:0005886|plasma membrane;GO:0005774|vacuolar membrane;	GO:0004869|cysteine-type endopeptidase inhibitor activity;	.	.
212	LOC106402633	up	yes	GO:0070417|cellular response to cold;GO:0006310|DNA recombination;GO:0006281|DNA repair;GO:0006260|DNA replication;	GO:0005634|nucleus;	GO:0005524|ATP binding;GO:0043140|ATP-dependent 3'-5' DNA helicase activity;GO:0046872|metal ion binding;GO:0003676|nucleic acid binding;	K10901	BLM, RECQL3, SGS1; bloom syndrome protein [EC:3.6.4.12]
213	LOC106357992	up	yes	GO:0070389|chaperone cofactor-dependent protein refolding;GO:0051085|chaperone mediated protein folding requiring cofactor;GO:0090084|negative regulation of inclusion body assembly;	GO:0005829|cytosol;GO:0070062|extracellular exosome;GO:0005730|nucleolus;	GO:0001671|ATPase activator activity;	K09507	DNAJB1; DnaJ homolog subfamily B member 1
214	LOC106365236	down	yes	GO:0070370|cellular heat acclimation;GO:0071483|cellular response to blue light;GO:0010100|negative regulation of photomorphogenesis;GO:0006355|regulation of transcription, DNA-templated;GO:0006351|transcription, DNA-templated;	GO:0005634|nucleus;	GO:0003700|transcription factor activity, sequence-specific DNA binding;GO:0008270|zinc ion binding;	.	.
215	LOC106365991	up	yes	GO:0070370|cellular heat acclimation;GO:0071483|cellular response to blue light;GO:0010100|negative regulation of photomorphogenesis;GO:0006355|regulation of transcription, DNA-templated;GO:0006351|transcription, DNA-templated;	GO:0005634|nucleus;	GO:0003700|transcription factor activity, sequence-specific DNA binding;GO:0008270|zinc ion binding;	.	.
216	LOC106399654	up	yes	GO:0070370|cellular heat acclimation;GO:0071483|cellular response to blue light;GO:0010100|negative regulation of photomorphogenesis;GO:0006355|regulation of transcription, DNA-templated;GO:0006351|transcription, DNA-templated;	GO:0005634|nucleus;	GO:0003700|transcription factor activity, sequence-specific DNA binding;GO:0008270|zinc ion binding;	.	.
217	LOC106348915	down	yes	GO:0070370|cellular heat acclimation;GO:0061077|chaperone-mediated protein folding;GO:0000413|protein peptidyl-prolyl isomerization;	GO:0005737|cytoplasm;GO:0005789|endoplasmic reticulum membrane;GO:0005634|nucleus;GO:0005773|vacuole;	GO:0005528|FK506 binding;GO:0003755|peptidyl-prolyl cis-trans isomerase activity;	K01802	E5.2.1.8; peptidylprolyl isomerase [EC:5.2.1.8]
218	LOC106366686	up	yes	GO:0070301|cellular response to hydrogen peroxide;GO:0006241|CTP biosynthetic process;GO:0006183|GTP biosynthetic process;GO:0006165|nucleoside diphosphate phosphorylation;GO:0006228|UTP biosynthetic process;	.	GO:0005524|ATP binding;GO:0046872|metal ion binding;GO:0004550|nucleoside diphosphate kinase activity;	K00940	ndk, NME; nucleoside-diphosphate kinase [EC:2.7.4.6]
219	LOC106397082	up	yes	GO:0070179|D-serine biosynthetic process;GO:0070178|D-serine metabolic process;GO:0006563|L-serine metabolic process;GO:0009069|serine family amino acid metabolic process;	GO:0005737|cytoplasm;	GO:0005524|ATP binding;GO:0008721|D-serine ammonia-lyase activity;GO:0003941|L-serine ammonia-lyase activity;GO:0046872|metal ion binding;GO:0030170|pyridoxal phosphate binding;GO:0030378|serine racemase activity;	K12235	SRR; serine racemase [EC:5.1.1.18]
220	LOC106377462	up	yes	GO:0070179|D-serine biosynthetic process;GO:0016311|dephosphorylation;GO:0006564|L-serine biosynthetic process;	.	GO:0004647|phosphoserine phosphatase activity;	K15634	gpmB; probable phosphoglycerate mutase [EC:5.4.2.12]
221	LOC106401024	up	yes	GO:0070126|mitochondrial translational termination;	GO:0005762|mitochondrial large ribosomal subunit;GO:0005739|mitochondrion;	GO:0004045|aminoacyl-tRNA hydrolase activity;GO:0016150|translation release factor activity, codon nonspecific;	.	.
222	LOC106427330	up	yes	GO:0061077|chaperone-mediated protein folding;GO:0046967|cytosol to ER transport;GO:0000413|protein peptidyl-prolyl isomerization;GO:0015031|protein transport;	GO:0009707|chloroplast outer membrane;GO:0005829|cytosol;GO:0005789|endoplasmic reticulum membrane;GO:0016021|integral component of membrane;	GO:0005528|FK506 binding;GO:0003755|peptidyl-prolyl cis-trans isomerase activity;	.	.
223	LOC106346046	up	yes	GO:0061025|membrane fusion;GO:0015031|protein transport;GO:0006890|retrograde vesicle-mediated transport, Golgi to ER;	GO:0005783|endoplasmic reticulum;GO:0016021|integral component of membrane;GO:0031201|SNARE complex;	GO:0005484|SNAP receptor activity;	K08492	STX18; syntaxin 18
224	LOC106427492	up	yes	GO:0061025|membrane fusion;GO:0015031|protein transport;GO:0006890|retrograde vesicle-mediated transport, Golgi to ER;	GO:0005783|endoplasmic reticulum;GO:0016021|integral component of membrane;GO:0031201|SNARE complex;	GO:0005484|SNAP receptor activity;	K08492	STX18; syntaxin 18
225	LOC106355891	up	yes	GO:0060320|rejection of self pollen;	GO:0016021|integral component of membrane;	GO:0005524|ATP binding;GO:0004674|protein serine/threonine kinase activity;	.	.
226	LOC106353902	up	yes	GO:0060320|rejection of self pollen;	.	.	.	.
227	LOC106446636	up	yes	GO:0060055|angiogenesis involved in wound healing;GO:0097009|energy homeostasis;GO:0042593|glucose homeostasis;GO:0003085|negative regulation of systemic arterial blood pressure;GO:0002353|plasma kallikrein-kinin cascade;GO:0043535|regulation of blood vessel endothelial cell migration;GO:2000377|regulation of reactive oxygen species metabolic process;GO:0002155|regulation of thyroid hormone media…	GO:0045178|basal part of cell;GO:0070062|extracellular exosome;GO:0005764|lysosome;	GO:0004180|carboxypeptidase activity;GO:0008236|serine-type peptidase activity;	K01285	PRCP; lysosomal Pro-X carboxypeptidase [EC:3.4.16.2]
228	LOC106393017	up	yes	GO:0055129|L-proline biosynthetic process;GO:0009408|response to heat;GO:0009651|response to salt stress;	GO:0005618|cell wall;GO:0005737|cytoplasm;	GO:0004735|pyrroline-5-carboxylate reductase activity;	.	.
229	LOC106366960	down	yes	GO:0055122|response to very low light intensity stimulus;GO:0010228|vegetative to reproductive phase transition of meristem;	GO:0016021|integral component of membrane;GO:0009536|plastid;	.	K09531	DNAJC11; DnaJ homolog subfamily C member 11
230	LOC106433309	up	yes	GO:0055114|oxidation-reduction process;GO:0046686|response to cadmium ion;GO:0009409|response to cold;GO:0009651|response to salt stress;GO:0009636|response to toxic substance;GO:0009414|response to water deprivation;	GO:0005829|cytosol;	GO:0004033|aldo-keto reductase (NADP) activity;GO:0070401|NADP+ binding;GO:0016229|steroid dehydrogenase activity;	.	.
231	LOC106364083	up	yes	GO:0055114|oxidation-reduction process;GO:0019430|removal of superoxide radicals;	GO:0009507|chloroplast;GO:0042644|chloroplast nucleoid;GO:0009534|chloroplast thylakoid;GO:0009295|nucleoid;GO:0042646|plastid nucleoid;GO:0009579|thylakoid;	GO:0046872|metal ion binding;GO:0004784|superoxide dismutase activity;	K04564	SOD2; superoxide dismutase, Fe-Mn family [EC:1.15.1.1]
232	LOC106451052	down	yes	GO:0055114|oxidation-reduction process;GO:0009409|response to cold;GO:0009651|response to salt stress;GO:0009636|response to toxic substance;GO:0009414|response to water deprivation;	GO:0009507|chloroplast;	GO:0008106|alcohol dehydrogenase (NADP+) activity;GO:0004033|aldo-keto reductase (NADP) activity;GO:0070401|NADP+ binding;GO:0016229|steroid dehydrogenase activity;	.	.
233	LOC106451054	down	yes	GO:0055114|oxidation-reduction process;GO:0009409|response to cold;GO:0009651|response to salt stress;GO:0009636|response to toxic substance;GO:0009414|response to water deprivation;	GO:0009507|chloroplast;	GO:0008106|alcohol dehydrogenase (NADP+) activity;GO:0004033|aldo-keto reductase (NADP) activity;GO:0070401|NADP+ binding;GO:0016229|steroid dehydrogenase activity;	.	.
234	LOC106360635	up	yes	GO:0055114|oxidation-reduction process;	GO:0016021|integral component of membrane;GO:0005886|plasma membrane;GO:0009506|plasmodesma;	GO:0051536|iron-sulfur cluster binding;GO:0003954|NADH dehydrogenase activity;GO:0043424|protein histidine kinase binding;	.	.
235	LOC106427973	down	yes	GO:0055114|oxidation-reduction process;	GO:0016021|integral component of membrane;GO:0005747|mitochondrial respiratory chain complex I;GO:0005739|mitochondrion;	.	K03945	NDUFA1; NADH dehydrogenase (ubiquinone) 1 alpha subcomplex subunit 1
236	LOC106419744	up	yes	GO:0055114|oxidation-reduction process;	GO:0016021|integral component of membrane;GO:0005747|mitochondrial respiratory chain complex I;	.	.	.
237	LOC106432004	up	yes	GO:0055114|oxidation-reduction process;	GO:0016021|integral component of membrane;GO:0005747|mitochondrial respiratory chain complex I;	.	.	.
238	LOC106400989	down	yes	GO:0055114|oxidation-reduction process;	GO:0016021|integral component of membrane;	GO:0046872|metal ion binding;	.	.
239	LOC106406963	up	yes	GO:0055114|oxidation-reduction process;	GO:0005768|endosome;GO:0005794|Golgi apparatus;GO:0016021|integral component of membrane;GO:0005802|trans-Golgi network;	GO:0046872|metal ion binding;	.	.
240	LOC106371910	down	yes	GO:0055114|oxidation-reduction process;	GO:0005758|mitochondrial intermembrane space;GO:0005747|mitochondrial respiratory chain complex I;GO:0005739|mitochondrion;	.	K03952	NDUFA8; NADH dehydrogenase (ubiquinone) 1 alpha subcomplex subunit 8
241	LOC106388089	up	yes	GO:0055114|oxidation-reduction process;	GO:0005758|mitochondrial intermembrane space;GO:0005747|mitochondrial respiratory chain complex I;GO:0005739|mitochondrion;	.	K03952	NDUFA8; NADH dehydrogenase (ubiquinone) 1 alpha subcomplex subunit 8
242	LOC106431423	down	yes	GO:0055114|oxidation-reduction process;	GO:0005758|mitochondrial intermembrane space;GO:0005747|mitochondrial respiratory chain complex I;GO:0005739|mitochondrion;	.	K03952	NDUFA8; NADH dehydrogenase (ubiquinone) 1 alpha subcomplex subunit 8
243	LOC106450419	up	yes	GO:0055114|oxidation-reduction process;	GO:0005758|mitochondrial intermembrane space;GO:0005747|mitochondrial respiratory chain complex I;GO:0005739|mitochondrion;	.	K03938	NDUFS5; NADH dehydrogenase (ubiquinone) Fe-S protein 5
244	LOC106421529	up	yes	GO:0055114|oxidation-reduction process;	GO:0005747|mitochondrial respiratory chain complex I;	.	.	.
245	LOC106364011	up	yes	GO:0055114|oxidation-reduction process;	.	GO:0009055|electron carrier activity;GO:0046872|metal ion binding;	.	.
246	LOC106428606	up	yes	GO:0055085|transmembrane transport;	GO:0016021|integral component of membrane;GO:0005886|plasma membrane;	GO:0005215|transporter activity;	K03457	TC.NCS1; nucleobase:cation symporter-1, NCS1 family
247	LOC106366532	down	yes	GO:0055085|transmembrane transport;	GO:0016021|integral component of membrane;GO:0005774|vacuolar membrane;	.	.	.
248	LOC106389019	up	yes	GO:0055085|transmembrane transport;	GO:0016021|integral component of membrane;GO:0005774|vacuolar membrane;	.	K15289	SLC35F5; solute carrier family 35, member F5
249	LOC106399959	up	yes	GO:0055085|transmembrane transport;	GO:0016021|integral component of membrane;GO:0005774|vacuolar membrane;	.	.	.
250	LOC106348013	down	yes	GO:0055085|transmembrane transport;	GO:0016021|integral component of membrane;GO:0005743|mitochondrial inner membrane;GO:0005739|mitochondrion;GO:0009536|plastid;	.	.	.
251	LOC106368227	up	yes	GO:0055085|transmembrane transport;	GO:0016021|integral component of membrane;GO:0005743|mitochondrial inner membrane;GO:0005739|mitochondrion;	.	K15121	SLC25A44; solute carrier family 25, member 44
252	LOC106368480	up	yes	GO:0055085|transmembrane transport;	GO:0016021|integral component of membrane;GO:0005743|mitochondrial inner membrane;	.	.	.
253	LOC106353445	up	yes	GO:0055085|transmembrane transport;	GO:0009941|chloroplast envelope;GO:0016021|integral component of membrane;GO:0005743|mitochondrial inner membrane;	.	.	.
254	LOC106398210	down	yes	GO:0055085|transmembrane transport;	GO:0005618|cell wall;GO:0005783|endoplasmic reticulum;GO:0016021|integral component of membrane;GO:0009506|plasmodesma;GO:0005773|vacuole;	GO:0005215|transporter activity;	.	.
255	LOC106414887	down	yes	GO:0055081|anion homeostasis;GO:0042742|defense response to bacterium;GO:0043069|negative regulation of programmed cell death;	GO:0009507|chloroplast;GO:0005794|Golgi apparatus;GO:0016021|integral component of membrane;GO:0009705|plant-type vacuole membrane;GO:0005886|plasma membrane;GO:0005774|vacuolar membrane;GO:0005773|vacuole;	GO:0005524|ATP binding;GO:0005388|calcium-transporting ATPase activity;GO:0046872|metal ion binding;	K01537	E3.6.3.8; Ca2+-transporting ATPase [EC:3.6.3.8]
256	LOC106390425	down	yes	GO:0055070|copper ion homeostasis;	GO:0016021|integral component of membrane;GO:0005743|mitochondrial inner membrane;	.	K07152	SCO1_2; protein SCO1/2
257	LOC106380892	up	yes	GO:0055046|microgametogenesis;GO:0007018|microtubule-based movement;GO:0080175|phragmoplast microtubule organization;	GO:0005871|kinesin complex;GO:0005874|microtubule;GO:0009524|phragmoplast;	GO:0005524|ATP binding;GO:0003777|microtubule motor activity;	.	.
258	LOC106440899	down	yes	GO:0052544|defense response by callose deposition in cell wall;GO:0042742|defense response to bacterium;GO:0019853|L-ascorbic acid biosynthetic process;GO:0009408|response to heat;GO:0009753|response to jasmonic acid;	GO:0005737|cytoplasm;GO:0005634|nucleus;	GO:0010475|galactose-1-phosphate guanylyltransferase (GDP) activity;GO:0080048|GDP-D-glucose phosphorylase activity;GO:0010472|GDP-galactose:glucose-1-phosphate guanylyltransferase activity;GO:0010471|GDP-galactose:mannose-1-phosphate guanylyltransferase activity;GO:0010473|GDP-galactose:myoinositol-1-phosphate guanylyltransferase activity;GO:0010474|glucose-1-phosphate guanylyltransferase (GDP) …	K14190	VTC2_5; GDP-L-galactose phosphorylase [EC:2.7.7.69]
259	LOC106366048	up	yes	GO:0052544|defense response by callose deposition in cell wall;GO:0042742|defense response to bacterium;GO:0016045|detection of bacterium;GO:0009755|hormone-mediated signaling pathway;GO:0046777|protein autophosphorylation;GO:0006898|receptor-mediated endocytosis;GO:0010359|regulation of anion channel activity;GO:0007178|transmembrane receptor protein serine/threonine kinase signaling pathway;	GO:0005768|endosome;GO:0010008|endosome membrane;GO:0016021|integral component of membrane;GO:0016020|membrane;GO:0005886|plasma membrane;GO:0009506|plasmodesma;	GO:0005524|ATP binding;GO:0001653|peptide receptor activity;GO:0004675|transmembrane receptor protein serine/threonine kinase activity;GO:0031625|ubiquitin protein ligase binding;	K13420	FLS2; LRR receptor-like serine/threonine-protein kinase FLS2 [EC:2.7.11.1]
260	LOC106420183	up	yes	GO:0052544|defense response by callose deposition in cell wall;GO:0042742|defense response to bacterium;GO:0016045|detection of bacterium;GO:0009755|hormone-mediated signaling pathway;GO:0046777|protein autophosphorylation;GO:0006898|receptor-mediated endocytosis;GO:0010359|regulation of anion channel activity;GO:0007178|transmembrane receptor protein serine/threonine kinase signaling pathway;	GO:0005768|endosome;GO:0010008|endosome membrane;GO:0016021|integral component of membrane;GO:0016020|membrane;GO:0005886|plasma membrane;GO:0009506|plasmodesma;	GO:0005524|ATP binding;GO:0001653|peptide receptor activity;GO:0004675|transmembrane receptor protein serine/threonine kinase activity;GO:0031625|ubiquitin protein ligase binding;	K13420	FLS2; LRR receptor-like serine/threonine-protein kinase FLS2 [EC:2.7.11.1]
261	LOC106366071	up	yes	GO:0052543|callose deposition in cell wall;	GO:0031225|anchored component of membrane;GO:0046658|anchored component of plasma membrane;GO:0009505|plant-type cell wall;GO:0005886|plasma membrane;GO:0009506|plasmodesma;	GO:0001872|(1->3)-beta-D-glucan binding;GO:0030247|polysaccharide binding;	.	.
262	LOC106453563	down	yes	GO:0052325|cell wall pectin biosynthetic process;GO:0010345|suberin biosynthetic process;	.	GO:0050734|hydroxycinnamoyltransferase activity;	K15400	HHT1; omega-hydroxypalmitate O-feruloyl transferase [EC:2.3.1.188]
263	LOC106368217	up	yes	GO:0052325|cell wall pectin biosynthetic process;GO:0009555|pollen development;GO:0009860|pollen tube growth;	GO:0005794|Golgi apparatus;GO:0000139|Golgi membrane;GO:0016021|integral component of membrane;GO:0090406|pollen tube;	GO:0047262|polygalacturonate 4-alpha-galacturonosyltransferase activity;	K13648	GAUT; alpha-1,4-galacturonosyltransferase [EC:2.4.1.43]
264	LOC106409613	up	yes	GO:0051865|protein autoubiquitination;GO:0016567|protein ubiquitination;GO:0009414|response to water deprivation;	GO:0005634|nucleus;	GO:0016874|ligase activity;GO:0004842|ubiquitin-protein transferase activity;GO:0008270|zinc ion binding;	K16277	DRIP; E3 ubiquitin-protein ligase DRIP [EC:2.3.2.27]
265	LOC106416350	down	yes	GO:0051865|protein autoubiquitination;GO:0016567|protein ubiquitination;GO:0009414|response to water deprivation;	GO:0005634|nucleus;	GO:0016874|ligase activity;GO:0004842|ubiquitin-protein transferase activity;GO:0008270|zinc ion binding;	K16277	DRIP; E3 ubiquitin-protein ligase DRIP [EC:2.3.2.27]
266	LOC106394402	up	yes	GO:0051865|protein autoubiquitination;	.	GO:0016874|ligase activity;GO:0004842|ubiquitin-protein transferase activity;GO:0008270|zinc ion binding;	.	.
267	LOC106357736	up	yes	GO:0051726|regulation of cell cycle;	GO:0005829|cytosol;GO:0005783|endoplasmic reticulum;GO:0005886|plasma membrane;GO:0009506|plasmodesma;	GO:0003755|peptidyl-prolyl cis-trans isomerase activity;	K09578	PIN1; peptidyl-prolyl cis-trans isomerase NIMA-interacting 1 [EC:5.2.1.8]
268	LOC106426354	down	yes	GO:0051607|defense response to virus;GO:0010150|leaf senescence;GO:0051707|response to other organism;	GO:0009507|chloroplast;	.	.	.
269	LOC106424088	up	yes	GO:0051603|proteolysis involved in cellular protein catabolic process;	GO:0005737|cytoplasm;GO:0005634|nucleus;GO:0005839|proteasome core complex;	GO:0004298|threonine-type endopeptidase activity;	.	.
270	LOC106346450	up	yes	GO:0051603|proteolysis involved in cellular protein catabolic process;	GO:0005737|cytoplasm;GO:0005634|nucleus;GO:0000502|proteasome complex;GO:0005839|proteasome core complex;	GO:0004298|threonine-type endopeptidase activity;	K02737	PSMB5; 20S proteasome subunit beta 5 [EC:3.4.25.1]
271	LOC106397196	up	yes	GO:0051603|proteolysis involved in cellular protein catabolic process;	GO:0005615|extracellular space;GO:0005764|lysosome;	GO:0004197|cysteine-type endopeptidase activity;	.	.
272	LOC106375474	up	yes	GO:0051596|methylglyoxal catabolic process;	GO:0005739|mitochondrion;	GO:0005524|ATP binding;GO:0004458|D-lactate dehydrogenase (cytochrome) activity;GO:0008720|D-lactate dehydrogenase activity;GO:0050660|flavin adenine dinucleotide binding;GO:0019154|glycolate dehydrogenase activity;GO:0008891|glycolate oxidase activity;GO:0042802|identical protein binding;GO:0008762|UDP-N-acetylmuramate dehydrogenase activity;	K00102	dld, LDHD; D-lactate dehydrogenase (cytochrome) [EC:1.1.2.4]
273	LOC106419302	down	yes	GO:0051596|methylglyoxal catabolic process;	GO:0005739|mitochondrion;	GO:0005524|ATP binding;GO:0004458|D-lactate dehydrogenase (cytochrome) activity;GO:0008720|D-lactate dehydrogenase activity;GO:0050660|flavin adenine dinucleotide binding;GO:0019154|glycolate dehydrogenase activity;GO:0008891|glycolate oxidase activity;GO:0042802|identical protein binding;GO:0008762|UDP-N-acetylmuramate dehydrogenase activity;	K00102	dld, LDHD; D-lactate dehydrogenase (cytochrome) [EC:1.1.2.4]
274	LOC106351025	up	yes	GO:0051568|histone H3-K4 methylation;GO:0006355|regulation of transcription, DNA-templated;GO:0006351|transcription, DNA-templated;	.	GO:0003677|DNA binding;GO:0016491|oxidoreductase activity;	K11450	KDM1A, AOF2, LSD1; lysine-specific histone demethylase 1A [EC:1.-.-.-]
275	LOC106383910	up	yes	GO:0051555|flavonol biosynthetic process;GO:0009809|lignin biosynthetic process;	GO:0005737|cytoplasm;GO:0005634|nucleus;GO:0005886|plasma membrane;GO:0009506|plasmodesma;	GO:0047763|caffeate O-methyltransferase activity;GO:0030744|luteolin O-methyltransferase activity;GO:0033799|myricetin 3'-O-methyltransferase activity;GO:0030755|quercetin 3-O-methyltransferase activity;	K13066	E2.1.1.68, COMT; caffeic acid 3-O-methyltransferase [EC:2.1.1.68]
276	LOC106437143	down	yes	GO:0051555|flavonol biosynthetic process;GO:0009809|lignin biosynthetic process;	GO:0005737|cytoplasm;GO:0005634|nucleus;GO:0005886|plasma membrane;GO:0009506|plasmodesma;	GO:0047763|caffeate O-methyltransferase activity;GO:0030744|luteolin O-methyltransferase activity;GO:0033799|myricetin 3'-O-methyltransferase activity;GO:0030755|quercetin 3-O-methyltransferase activity;	K13066	E2.1.1.68, COMT; caffeic acid 3-O-methyltransferase [EC:2.1.1.68]
277	LOC106368223	up	yes	GO:0051513|regulation of monopolar cell growth;	GO:0005829|cytosol;GO:0005634|nucleus;	.	.	.
278	LOC106354416	down	yes	GO:0051503|adenine nucleotide transport;GO:0015866|ADP transport;GO:0015867|ATP transport;GO:0048364|root development;GO:0048316|seed development;GO:0048367|shoot system development;	GO:0005789|endoplasmic reticulum membrane;GO:0016021|integral component of membrane;GO:0005743|mitochondrial inner membrane;	GO:0005471|ATP:ADP antiporter activity;	K05863	SLC25A4S, ANT; solute carrier family 25 (mitochondrial adenine nucleotide translocator), member 4/5/6/31
279	LOC106398966	up	yes	GO:0051503|adenine nucleotide transport;GO:0015866|ADP transport;GO:0015867|ATP transport;GO:0048364|root development;GO:0048316|seed development;GO:0048367|shoot system development;	GO:0005789|endoplasmic reticulum membrane;GO:0016021|integral component of membrane;GO:0005743|mitochondrial inner membrane;	GO:0005471|ATP:ADP antiporter activity;	K05863	SLC25A4S, ANT; solute carrier family 25 (mitochondrial adenine nucleotide translocator), member 4/5/6/31
280	LOC106401821	up	yes	GO:0051365|cellular response to potassium ion starvation;GO:0055075|potassium ion homeostasis;GO:0043266|regulation of potassium ion transport;GO:0009409|response to cold;GO:0010555|response to mannitol;GO:0009651|response to salt stress;GO:0009611|response to wounding;GO:0007165|signal transduction;	GO:0005737|cytoplasm;GO:0005634|nucleus;	GO:0005524|ATP binding;GO:0004674|protein serine/threonine kinase activity;	.	.
281	LOC106360867	up	yes	GO:0051321|meiotic cell cycle;GO:0045927|positive regulation of growth;GO:0045836|positive regulation of meiotic nuclear division;	.	GO:0000166|nucleotide binding;GO:0003723|RNA binding;	.	.
282	LOC106377414	up	yes	GO:0051321|meiotic cell cycle;GO:0045927|positive regulation of growth;GO:0045836|positive regulation of meiotic nuclear division;	.	GO:0000166|nucleotide binding;GO:0003723|RNA binding;	.	.
283	LOC106438981	down	yes	GO:0051321|meiotic cell cycle;GO:0017183|peptidyl-diphthamide biosynthetic process from peptidyl-histidine;GO:2000765|regulation of cytoplasmic translation;	GO:0005737|cytoplasm;GO:0005829|cytosol;GO:0005634|nucleus;	GO:0005524|ATP binding;GO:0017178|diphthine-ammonia ligase activity;	K06927	DPH6; diphthine-ammonia ligase [EC:6.3.1.14]
284	LOC106382761	up	yes	GO:0051321|meiotic cell cycle;GO:0006355|regulation of transcription, DNA-templated;GO:0006351|transcription, DNA-templated;	.	GO:0000166|nucleotide binding;GO:0003723|RNA binding;	.	.
285	LOC106438809	down	yes	GO:0051321|meiotic cell cycle;	GO:0005634|nucleus;	GO:0003677|DNA binding;GO:0016787|hydrolase activity;	.	.
286	LOC106368250	up	yes	GO:0051301|cell division;GO:0070601|centromeric sister chromatid cohesion;GO:0007067|mitotic nuclear division;GO:0007062|sister chromatid cohesion;	GO:0000775|chromosome, centromeric region;GO:0000228|nuclear chromosome;	.	K06670	SCC1, MCD1, RAD21; cohesin complex subunit SCC1
287	LOC106451181	down	yes	GO:0051301|cell division;GO:0051321|meiotic cell cycle;GO:0007076|mitotic chromosome condensation;GO:0006810|transport;	GO:0000796|condensin complex;GO:0005634|nucleus;	GO:0005524|ATP binding;GO:0005215|transporter activity;	K06674	SMC2; structural maintenance of chromosome 2
288	LOC106367721	up	yes	GO:0051301|cell division;GO:0051026|chiasma assembly;GO:0000724|double-strand break repair via homologous recombination;	GO:0005634|nucleus;	.	.	.
289	LOC106416025	down	yes	GO:0051301|cell division;GO:0016049|cell growth;GO:0048527|lateral root development;GO:0007005|mitochondrion organization;GO:0009733|response to auxin;GO:0009723|response to ethylene;GO:0071731|response to nitric oxide;GO:0009651|response to salt stress;	GO:0016021|integral component of membrane;GO:0016020|membrane;GO:0005747|mitochondrial respiratory chain complex I;GO:0005739|mitochondrion;GO:0005730|nucleolus;GO:0005886|plasma membrane;GO:0005774|vacuolar membrane;GO:0005773|vacuole;	.	K17080	PHB1; prohibitin 1
290	LOC106431741	up	yes	GO:0051301|cell division;GO:0016049|cell growth;GO:0031668|cellular response to extracellular stimulus;GO:0016036|cellular response to phosphate starvation;GO:0006952|defense response;GO:0010247|detection of phosphate ion;GO:0048589|developmental growth;GO:0009553|embryo sac development;GO:0009908|flower development;GO:0010286|heat acclimation;GO:0009910|negative regulation of flower development;…	GO:0016607|nuclear speck;GO:0005634|nucleus;	GO:0016874|ligase activity;GO:0019789|SUMO transferase activity;GO:0008270|zinc ion binding;	.	.
291	LOC106354067	down	yes	GO:0051301|cell division;GO:0010020|chloroplast fission;GO:0032955|regulation of barrier septum assembly;	GO:0009507|chloroplast;	GO:0051117|ATPase binding;GO:0042802|identical protein binding;	.	.
292	LOC106345999	down	yes	GO:0051301|cell division;GO:0009733|response to auxin;GO:0009416|response to light stimulus;GO:0009611|response to wounding;GO:0048364|root development;GO:0010053|root epidermal cell differentiation;GO:0048767|root hair elongation;GO:0009845|seed germination;	GO:0005618|cell wall;GO:0009941|chloroplast envelope;GO:0009570|chloroplast stroma;GO:0005856|cytoskeleton;GO:0005829|cytosol;GO:0005739|mitochondrion;GO:0005730|nucleolus;GO:0005886|plasma membrane;GO:0009506|plasmodesma;	GO:0005524|ATP binding;GO:0005200|structural constituent of cytoskeleton;	K10355	ACTF; actin, other eukaryote
293	LOC106418315	up	yes	GO:0051301|cell division;GO:0009733|response to auxin;GO:0009416|response to light stimulus;GO:0009611|response to wounding;GO:0048364|root development;GO:0010053|root epidermal cell differentiation;GO:0048767|root hair elongation;GO:0009845|seed germination;	GO:0005618|cell wall;GO:0009941|chloroplast envelope;GO:0009570|chloroplast stroma;GO:0005856|cytoskeleton;GO:0005829|cytosol;GO:0005739|mitochondrion;GO:0005730|nucleolus;GO:0005886|plasma membrane;GO:0009506|plasmodesma;	GO:0005524|ATP binding;GO:0005200|structural constituent of cytoskeleton;	K10355	ACTF; actin, other eukaryote
294	LOC106354710	up	yes	GO:0051301|cell division;GO:0007131|reciprocal meiotic recombination;GO:0007129|synapsis;	GO:0000795|synaptonemal complex;	.	.	.
295	LOC106352861	down	yes	GO:0051301|cell division;GO:0007093|mitotic cell cycle checkpoint;GO:0007067|mitotic nuclear division;GO:0019941|modification-dependent protein catabolic process;GO:0000209|protein polyubiquitination;	GO:0005634|nucleus;GO:0016605|PML body;	GO:0016874|ligase activity;GO:0000166|nucleotide binding;GO:0004842|ubiquitin-protein transferase activity;GO:0008270|zinc ion binding;	K10644	CHFR; E3 ubiquitin-protein ligase CHFR [EC:2.3.2.27]
296	LOC106368022	up	yes	GO:0051301|cell division;GO:0007076|mitotic chromosome condensation;	GO:0005694|chromosome;GO:0005829|cytosol;GO:0005634|nucleus;	.	K06677	YCS4, CNAP1, CAPD2; condensin complex subunit 1
297	LOC106382526	up	yes	GO:0051301|cell division;GO:0007067|mitotic nuclear division;GO:0016567|protein ubiquitination;	GO:0033597|mitotic checkpoint complex;GO:0005634|nucleus;	GO:0019900|kinase binding;	K03363	CDC20; cell division cycle 20, cofactor of APC complex
298	LOC106397054	up	yes	GO:0051301|cell division;GO:0007067|mitotic nuclear division;GO:0016567|protein ubiquitination;	GO:0033597|mitotic checkpoint complex;GO:0005634|nucleus;	GO:0019900|kinase binding;	K03363	CDC20; cell division cycle 20, cofactor of APC complex
299	LOC106451281	up	yes	GO:0051301|cell division;GO:0007067|mitotic nuclear division;GO:0016567|protein ubiquitination;	GO:0033597|mitotic checkpoint complex;GO:0005634|nucleus;	GO:0019900|kinase binding;	K03363	CDC20; cell division cycle 20, cofactor of APC complex
300	LOC106353948	up	yes	GO:0051301|cell division;GO:0007067|mitotic nuclear division;GO:0016567|protein ubiquitination;	GO:0005634|nucleus;	.	K03350	APC3, CDC27; anaphase-promoting complex subunit 3
301	LOC106381254	up	yes	GO:0051301|cell division;GO:0007067|mitotic nuclear division;GO:0016567|protein ubiquitination;	GO:0005634|nucleus;	.	K03354	APC7; anaphase-promoting complex subunit 7
302	LOC106407497	up	yes	GO:0051301|cell division;GO:0007067|mitotic nuclear division;GO:0016567|protein ubiquitination;	GO:0005634|nucleus;	.	K03350	APC3, CDC27; anaphase-promoting complex subunit 3
303	LOC106377821	up	yes	GO:0051301|cell division;GO:0007067|mitotic nuclear division;GO:0010332|response to gamma radiation;	GO:0005737|cytoplasm;GO:0005634|nucleus;	.	K05868	CCNB; cyclin B
304	LOC106426400	down	yes	GO:0051301|cell division;GO:0007067|mitotic nuclear division;GO:0010332|response to gamma radiation;	GO:0005737|cytoplasm;GO:0005634|nucleus;	.	K05868	CCNB; cyclin B
305	LOC106427757	up	yes	GO:0051301|cell division;GO:0007067|mitotic nuclear division;GO:0010332|response to gamma radiation;	GO:0005737|cytoplasm;GO:0005634|nucleus;	.	K05868	CCNB; cyclin B
306	LOC106453197	up	yes	GO:0051301|cell division;GO:0007067|mitotic nuclear division;GO:0007275|multicellular organismal development;	GO:0005634|nucleus;	GO:0046872|metal ion binding;	K13104	ZNF830, CCDC16; zinc finger protein 830
307	LOC106437829	up	yes	GO:0051301|cell division;GO:0007067|mitotic nuclear division;	GO:0055028|cortical microtubule;GO:0009524|phragmoplast;GO:0009574|preprophase band;GO:0005819|spindle;	.	.	.
308	LOC106387578	up	yes	GO:0051301|cell division;GO:0007064|mitotic sister chromatid cohesion;GO:0008285|negative regulation of cell proliferation;	GO:0005634|nucleus;	GO:0003677|DNA binding;	K11267	PDS5; sister chromatid cohesion protein PDS5
309	LOC106401193	up	yes	GO:0051301|cell division;GO:0007064|mitotic sister chromatid cohesion;GO:0008285|negative regulation of cell proliferation;	GO:0005634|nucleus;	.	.	.
310	LOC106400672	down	yes	GO:0051301|cell division;GO:0007059|chromosome segregation;GO:0006302|double-strand break repair;GO:0007067|mitotic nuclear division;	GO:0000798|nuclear cohesin complex;GO:0005634|nucleus;	.	.	.
311	LOC106372584	down	yes	GO:0051301|cell division;GO:0007018|microtubule-based movement;GO:0000278|mitotic cell cycle;GO:0090307|mitotic spindle assembly;GO:0006810|transport;	GO:0000775|chromosome, centromeric region;GO:0005737|cytoplasm;GO:0005871|kinesin complex;GO:0005874|microtubule;	GO:0005524|ATP binding;GO:0016887|ATPase activity;GO:0043515|kinetochore binding;GO:0003777|microtubule motor activity;	K11498	CENPE; centromeric protein E
312	LOC106391541	down	yes	GO:0051301|cell division;GO:0007018|microtubule-based movement;GO:0000278|mitotic cell cycle;GO:0090307|mitotic spindle assembly;GO:0006810|transport;	GO:0000775|chromosome, centromeric region;GO:0005737|cytoplasm;GO:0005871|kinesin complex;GO:0005874|microtubule;	GO:0005524|ATP binding;GO:0016887|ATPase activity;GO:0043515|kinetochore binding;GO:0003777|microtubule motor activity;	K11498	CENPE; centromeric protein E
313	LOC106380451	up	yes	GO:0051301|cell division;GO:0007018|microtubule-based movement;GO:0000070|mitotic sister chromatid segregation;GO:0051225|spindle assembly;	GO:0005737|cytoplasm;GO:0005871|kinesin complex;GO:0005874|microtubule;	GO:0005524|ATP binding;GO:0008569|ATP-dependent microtubule motor activity, minus-end-directed;GO:0016887|ATPase activity;GO:0008017|microtubule binding;	K10405	KIFC1; kinesin family member C1
314	LOC106420835	down	yes	GO:0051301|cell division;GO:0007018|microtubule-based movement;GO:0000070|mitotic sister chromatid segregation;GO:0051225|spindle assembly;	GO:0005737|cytoplasm;GO:0005871|kinesin complex;GO:0005874|microtubule;	GO:0005524|ATP binding;GO:0008569|ATP-dependent microtubule motor activity, minus-end-directed;GO:0016887|ATPase activity;GO:0008017|microtubule binding;	K10405	KIFC1; kinesin family member C1
315	LOC106383011	up	yes	GO:0051301|cell division;GO:0006260|DNA replication;GO:0007067|mitotic nuclear division;GO:0006301|postreplication repair;GO:0007062|sister chromatid cohesion;	GO:0009941|chloroplast envelope;GO:0042555|MCM complex;GO:0005634|nucleus;	.	.	.
316	LOC106357709	up	yes	GO:0051301|cell division;GO:0000082|G1/S transition of mitotic cell cycle;GO:0007067|mitotic nuclear division;GO:0051726|regulation of cell cycle;GO:0009735|response to cytokinin;GO:0009744|response to sucrose;GO:0048316|seed development;	GO:0005634|nucleus;	.	K14505	CYCD3; cyclin D3, plant
317	LOC106396540	down	yes	GO:0051301|cell division;GO:0000082|G1/S transition of mitotic cell cycle;GO:0007067|mitotic nuclear division;GO:0051726|regulation of cell cycle;GO:0009735|response to cytokinin;GO:0009744|response to sucrose;GO:0048316|seed development;	GO:0005634|nucleus;	.	K14505	CYCD3; cyclin D3, plant
318	LOC106392564	up	yes	GO:0051276|chromosome organization;GO:0032508|DNA duplex unwinding;GO:0006310|DNA recombination;GO:0006281|DNA repair;GO:0000723|telomere maintenance;	GO:0020023|kinetoplast;GO:0005739|mitochondrion;	GO:0005524|ATP binding;GO:0004003|ATP-dependent DNA helicase activity;GO:0003677|DNA binding;GO:0000287|magnesium ion binding;	.	.
319	LOC106346000	down	yes	GO:0051260|protein homooligomerization;GO:0016567|protein ubiquitination;	.	.	.	.
320	LOC106347317	up	yes	GO:0051260|protein homooligomerization;GO:0016567|protein ubiquitination;	.	.	.	.
321	LOC106411642	up	yes	GO:0051252|regulation of RNA metabolic process;	GO:0005634|nucleus;	GO:0044822|poly(A) RNA binding;GO:0003723|RNA binding;	K14944	NOVA; RNA-binding protein Nova
322	LOC106429197	up	yes	GO:0051252|regulation of RNA metabolic process;	.	GO:0047443|4-hydroxy-4-methyl-2-oxoglutarate aldolase activity;GO:0046872|metal ion binding;GO:0008948|oxaloacetate decarboxylase activity;GO:0008428|ribonuclease inhibitor activity;	K02553	rraA, menG; regulator of ribonuclease activity A
323	LOC106382062	up	yes	GO:0051211|anisotropic cell growth;GO:0071472|cellular response to salt stress;GO:0043622|cortical microtubule organization;GO:0009826|unidimensional cell growth;	GO:0010005|cortical microtubule, transverse to long axis;GO:0009524|phragmoplast;GO:0009574|preprophase band;GO:0005876|spindle microtubule;	.	K18635	SPR1; protein SPIRAL1 and related proteins
324	LOC106396698	up	yes	GO:0051211|anisotropic cell growth;GO:0071472|cellular response to salt stress;GO:0043622|cortical microtubule organization;GO:0009826|unidimensional cell growth;	GO:0010005|cortical microtubule, transverse to long axis;GO:0009524|phragmoplast;GO:0009574|preprophase band;GO:0005876|spindle microtubule;	.	K18635	SPR1; protein SPIRAL1 and related proteins
325	LOC106405996	down	yes	GO:0051205|protein insertion into membrane;	GO:0009535|chloroplast thylakoid membrane;GO:0016021|integral component of membrane;	.	.	.
326	LOC106396561	up	yes	GO:0051168|nuclear export;GO:0015031|protein transport;GO:0042254|ribosome biogenesis;	GO:0015030|Cajal body;GO:0005829|cytosol;GO:0005783|endoplasmic reticulum;	GO:0005525|GTP binding;GO:0003924|GTPase activity;	K14539	LSG1; large subunit GTPase 1 [EC:3.6.1.-]
327	LOC106389821	down	yes	GO:0051131|chaperone-mediated protein complex assembly;GO:0046686|response to cadmium ion;	GO:0005829|cytosol;GO:0005634|nucleus;GO:0005886|plasma membrane;	GO:0051879|Hsp90 protein binding;GO:0070678|preprotein binding;	K09553	STIP1; stress-induced-phosphoprotein 1
328	LOC106404935	down	yes	GO:0051131|chaperone-mediated protein complex assembly;GO:0034551|mitochondrial respiratory chain complex III assembly;GO:0071806|protein transmembrane transport;	GO:0016021|integral component of membrane;GO:0005743|mitochondrial inner membrane;GO:0005739|mitochondrion;	GO:0005524|ATP binding;GO:0008320|protein transmembrane transporter activity;	K08900	BCS1; mitochondrial chaperone BCS1
329	LOC106355114	up	yes	GO:0051131|chaperone-mediated protein complex assembly;GO:0006457|protein folding;	GO:0005737|cytoplasm;GO:0005634|nucleus;GO:0016272|prefoldin complex;	GO:0051087|chaperone binding;	K04798	pfdB, PFDN6; prefoldin beta subunit
330	LOC106346552	up	yes	GO:0051028|mRNA transport;GO:0016579|protein deubiquitination;GO:0060628|regulation of ER to Golgi vesicle-mediated transport;	GO:0005737|cytoplasm;GO:0005829|cytosol;	GO:0000166|nucleotide binding;GO:0003723|RNA binding;	.	.
331	LOC106366065	up	yes	GO:0051028|mRNA transport;GO:0016579|protein deubiquitination;GO:0060628|regulation of ER to Golgi vesicle-mediated transport;	GO:0005737|cytoplasm;GO:0005829|cytosol;	GO:0000166|nucleotide binding;GO:0003723|RNA binding;	.	.
332	LOC106382190	down	yes	GO:0051028|mRNA transport;GO:0016579|protein deubiquitination;GO:0060628|regulation of ER to Golgi vesicle-mediated transport;	GO:0005737|cytoplasm;GO:0005829|cytosol;	GO:0000166|nucleotide binding;GO:0003723|RNA binding;	.	.
333	LOC106348418	down	yes	GO:0051028|mRNA transport;GO:0015031|protein transport;GO:0016192|vesicle-mediated transport;	GO:0005783|endoplasmic reticulum;GO:0005794|Golgi apparatus;GO:0005635|nuclear envelope;GO:0005643|nuclear pore;GO:0005730|nucleolus;	.	K14004	SEC13; protein transport protein SEC13
334	LOC106450764	down	yes	GO:0051028|mRNA transport;GO:0015031|protein transport;	GO:0005829|cytosol;GO:0005635|nuclear envelope;GO:0005643|nuclear pore;	GO:0017056|structural constituent of nuclear pore;	K14306	NUP62, NSP1; nuclear pore complex protein Nup62
335	LOC106366476	down	yes	GO:0051028|mRNA transport;GO:0015031|protein transport;	GO:0005737|cytoplasm;GO:0005635|nuclear envelope;GO:0005643|nuclear pore;	.	K14299	SEH1; nucleoporin SEH1
336	LOC106392092	up	yes	GO:0051028|mRNA transport;GO:0015031|protein transport;	GO:0005737|cytoplasm;GO:0005635|nuclear envelope;GO:0005643|nuclear pore;	.	K14299	SEH1; nucleoporin SEH1
337	LOC106357999	up	yes	GO:0051028|mRNA transport;GO:0015031|protein transport;	GO:0005635|nuclear envelope;GO:0005643|nuclear pore;	.	K14297	NUP98, ADAR2, NUP116; nuclear pore complex protein Nup98-Nup96
338	LOC106347481	up	yes	GO:0051028|mRNA transport;	GO:0005730|nucleolus;GO:0005654|nucleoplasm;	GO:0000166|nucleotide binding;GO:0003723|RNA binding;	.	.
339	LOC106448736	down	yes	GO:0051028|mRNA transport;	GO:0005654|nucleoplasm;	GO:0000166|nucleotide binding;GO:0003723|RNA binding;	K12881	THOC4, ALY; THO complex subunit 4
340	LOC106446893	down	yes	GO:0051017|actin filament bundle assembly;GO:0051693|actin filament capping;GO:0015991|ATP hydrolysis coupled proton transport;GO:0046034|ATP metabolic process;GO:0030835|negative regulation of actin filament depolymerization;	GO:0009507|chloroplast;GO:0005794|Golgi apparatus;GO:0033180|proton-transporting V-type ATPase, V1 domain;GO:0005774|vacuolar membrane;GO:0005773|vacuole;	GO:0051015|actin filament binding;GO:0005524|ATP binding;GO:0016820|hydrolase activity, acting on acid anhydrides, catalyzing transmembrane movement of substances;	K02147	ATPeV1B, ATP6B; V-type H+-transporting ATPase subunit B
341	LOC106345529	up	yes	GO:0051017|actin filament bundle assembly;GO:0051693|actin filament capping;	GO:0005737|cytoplasm;GO:0005856|cytoskeleton;	.	K05768	GSN; gelsolin
342	LOC106429523	up	yes	GO:0051017|actin filament bundle assembly;GO:0051693|actin filament capping;	GO:0005737|cytoplasm;GO:0005856|cytoskeleton;	.	.	.
343	LOC106434088	up	yes	GO:0051017|actin filament bundle assembly;GO:0051693|actin filament capping;	GO:0005737|cytoplasm;GO:0005856|cytoskeleton;	.	.	.
344	LOC106396591	up	yes	GO:0051017|actin filament bundle assembly;	GO:0005737|cytoplasm;GO:0005856|cytoskeleton;	GO:0051015|actin filament binding;GO:0008270|zinc ion binding;	.	.
345	LOC106388876	up	yes	GO:0051016|barbed-end actin filament capping;	GO:0008290|F-actin capping protein complex;	.	.	.
346	LOC106384969	down	yes	GO:0051013|microtubule severing;	GO:0080008|Cul4-RING E3 ubiquitin ligase complex;GO:0008352|katanin complex;GO:0005874|microtubule;	.	K18643	KATNB1; katanin p80 WD40 repeat-containing subunit B1
347	LOC106447490	down	yes	GO:0051013|microtubule severing;	GO:0005737|cytoplasm;GO:0005874|microtubule;	GO:0005524|ATP binding;GO:0008568|microtubule-severing ATPase activity;	K07767	KATNA1; katanin p60 ATPase-containing subunit A1 [EC:3.6.4.3]
348	LOC106355630	up	yes	GO:0050992|dimethylallyl diphosphate biosynthetic process;GO:0019288|isopentenyl diphosphate biosynthetic process, methylerythritol 4-phosphate pathway;	GO:0009507|chloroplast;GO:0009570|chloroplast stroma;	GO:0051538|3 iron, 4 sulfur cluster binding;GO:0051745|4-hydroxy-3-methylbut-2-en-1-yl diphosphate reductase activity;GO:0046429|4-hydroxy-3-methylbut-2-en-1-yl diphosphate synthase activity;GO:0046872|metal ion binding;	K03527	ispH, lytB; 4-hydroxy-3-methylbut-2-enyl diphosphate reductase [EC:1.17.1.2]
349	LOC106361035	up	yes	GO:0050992|dimethylallyl diphosphate biosynthetic process;GO:0019288|isopentenyl diphosphate biosynthetic process, methylerythritol 4-phosphate pathway;	GO:0009507|chloroplast;GO:0009570|chloroplast stroma;	GO:0051538|3 iron, 4 sulfur cluster binding;GO:0051745|4-hydroxy-3-methylbut-2-en-1-yl diphosphate reductase activity;GO:0046429|4-hydroxy-3-methylbut-2-en-1-yl diphosphate synthase activity;GO:0046872|metal ion binding;	K03527	ispH, lytB; 4-hydroxy-3-methylbut-2-enyl diphosphate reductase [EC:1.17.1.2]
350	LOC106397370	up	yes	GO:0050832|defense response to fungus;GO:0055114|oxidation-reduction process;	.	GO:0050660|flavin adenine dinucleotide binding;GO:0004497|monooxygenase activity;GO:0004499|N,N-dimethylaniline monooxygenase activity;GO:0050661|NADP binding;	.	.
351	LOC106391502	down	yes	GO:0050832|defense response to fungus;GO:0042744|hydrogen peroxide catabolic process;GO:0006979|response to oxidative stress;GO:0048511|rhythmic process;	GO:0005829|cytosol;	GO:0020037|heme binding;GO:0046872|metal ion binding;GO:0004601|peroxidase activity;	.	.
352	LOC106380358	up	yes	GO:0050832|defense response to fungus;GO:0031640|killing of cells of other organism;GO:0007165|signal transduction;	GO:0005576|extracellular region;	.	.	.
353	LOC106391830	up	yes	GO:0050832|defense response to fungus;GO:0031640|killing of cells of other organism;	GO:0005576|extracellular region;	GO:0008200|ion channel inhibitor activity;	.	.
354	LOC106421519	up	yes	GO:0050832|defense response to fungus;GO:0031640|killing of cells of other organism;	GO:0005576|extracellular region;	.	.	.
355	LOC106421680	up	yes	GO:0050832|defense response to fungus;GO:0031640|killing of cells of other organism;	GO:0005576|extracellular region;	.	.	.
356	LOC106454543	down	yes	GO:0050832|defense response to fungus;GO:0031640|killing of cells of other organism;	GO:0005576|extracellular region;	GO:0008200|ion channel inhibitor activity;	.	.
357	LOC106454545	down	yes	GO:0050832|defense response to fungus;GO:0031640|killing of cells of other organism;	GO:0005576|extracellular region;	GO:0008200|ion channel inhibitor activity;	.	.
358	LOC106418721	up	yes	GO:0050832|defense response to fungus;GO:0031047|gene silencing by RNA;GO:0006406|mRNA export from nucleus;GO:0006397|mRNA processing;GO:0010267|production of ta-siRNAs involved in RNA interference;GO:0008380|RNA splicing;	GO:0005634|nucleus;GO:0000347|THO complex;	GO:0003723|RNA binding;	.	.
359	LOC106450708	up	yes	GO:0050832|defense response to fungus;GO:0012502|induction of programmed cell death;GO:0009408|response to heat;GO:0009644|response to high light intensity;GO:0042542|response to hydrogen peroxide;GO:0010228|vegetative to reproductive phase transition of meristem;	GO:0009506|plasmodesma;	GO:0005516|calmodulin binding;	.	.
360	LOC106346036	down	yes	GO:0050832|defense response to fungus;GO:0009755|hormone-mediated signaling pathway;GO:0031348|negative regulation of defense response;GO:0009789|positive regulation of abscisic acid-activated signaling pathway;GO:0046777|protein autophosphorylation;GO:0009737|response to abscisic acid;GO:0007178|transmembrane receptor protein serine/threonine kinase signaling pathway;	GO:0016021|integral component of membrane;GO:0005886|plasma membrane;GO:0009506|plasmodesma;	GO:0005524|ATP binding;GO:0001653|peptide receptor activity;GO:0004675|transmembrane receptor protein serine/threonine kinase activity;GO:0031625|ubiquitin protein ligase binding;	.	.
361	LOC106376245	down	yes	GO:0050832|defense response to fungus;GO:0009737|response to abscisic acid;GO:0009409|response to cold;GO:0009651|response to salt stress;	GO:0005576|extracellular region;GO:0009505|plant-type cell wall;	.	.	.
362	LOC106402888	up	yes	GO:0050832|defense response to fungus;GO:0009737|response to abscisic acid;GO:0009409|response to cold;GO:0009651|response to salt stress;	GO:0005576|extracellular region;GO:0009505|plant-type cell wall;	.	.	.
363	LOC106417668	up	yes	GO:0050832|defense response to fungus;GO:0009737|response to abscisic acid;GO:0009409|response to cold;GO:0009651|response to salt stress;	GO:0005576|extracellular region;GO:0009505|plant-type cell wall;	.	.	.
364	LOC106443820	down	yes	GO:0050832|defense response to fungus;GO:0009737|response to abscisic acid;GO:0009409|response to cold;GO:0009651|response to salt stress;	GO:0005576|extracellular region;GO:0009505|plant-type cell wall;	.	.	.
365	LOC106444492	up	yes	GO:0050832|defense response to fungus;GO:0009737|response to abscisic acid;GO:0009409|response to cold;GO:0009651|response to salt stress;	GO:0005576|extracellular region;GO:0009505|plant-type cell wall;	.	.	.
366	LOC106393949	up	yes	GO:0050832|defense response to fungus;GO:0009695|jasmonic acid biosynthetic process;GO:0016042|lipid catabolic process;	GO:0009507|chloroplast;	GO:0047372|acylglycerol lipase activity;GO:0004620|phospholipase activity;	.	.
367	LOC106371867	up	yes	GO:0050832|defense response to fungus;GO:0006508|proteolysis;GO:0051603|proteolysis involved in cellular protein catabolic process;	GO:0048046|apoplast;GO:0009507|chloroplast;GO:0005615|extracellular space;GO:0005764|lysosome;GO:0009506|plasmodesma;GO:0005773|vacuole;	GO:0004197|cysteine-type endopeptidase activity;GO:0008234|cysteine-type peptidase activity;GO:0008233|peptidase activity;	.	.
368	LOC106345353	down	yes	GO:0050832|defense response to fungus;	GO:0016020|membrane;GO:0005739|mitochondrion;GO:0005886|plasma membrane;GO:0009506|plasmodesma;GO:0005774|vacuolar membrane;GO:0005773|vacuole;	.	.	.
369	LOC106353582	down	yes	GO:0050790|regulation of catalytic activity;	GO:0005615|extracellular space;GO:0005764|lysosome;GO:0042470|melanosome;	GO:0004197|cysteine-type endopeptidase activity;	K01363	CTSB; cathepsin B [EC:3.4.22.1]
370	LOC106385066	up	yes	GO:0050687|negative regulation of defense response to virus;GO:0006417|regulation of translation;GO:0009615|response to virus;	GO:0005737|cytoplasm;GO:0005829|cytosol;GO:0005845|mRNA cap binding complex;GO:0005634|nucleus;	GO:0000340|RNA 7-methylguanosine cap binding;GO:0003743|translation initiation factor activity;	.	.
371	LOC106382506	up	yes	GO:0050435|beta-amyloid metabolic process;GO:0010815|bradykinin catabolic process;GO:0044257|cellular protein catabolic process;GO:0008340|determination of adult lifespan;GO:0042447|hormone catabolic process;GO:1901143|insulin catabolic process;GO:0045861|negative regulation of proteolysis;GO:0043171|peptide catabolic process;GO:0032461|positive regulation of protein oligomerization;GO:0051291|pr…	GO:0009986|cell surface;GO:0005829|cytosol;GO:0031597|cytosolic proteasome complex;GO:0005615|extracellular space;GO:0005739|mitochondrion;GO:0005654|nucleoplasm;GO:0005634|nucleus;GO:0005782|peroxisomal matrix;GO:0005886|plasma membrane;	GO:0005524|ATP binding;GO:0016887|ATPase activity;GO:0001540|beta-amyloid binding;GO:0031626|beta-endorphin binding;GO:0043559|insulin binding;GO:0004222|metalloendopeptidase activity;GO:0008233|peptidase activity;GO:0017046|peptide hormone binding;GO:0042803|protein homodimerization activity;GO:0008270|zinc ion binding;	K01408	IDE, ide; insulysin [EC:3.4.24.56]
372	LOC106417598	up	yes	GO:0050000|chromosome localization;GO:0051276|chromosome organization;GO:0010073|meristem maintenance;GO:0007000|nucleolus organization;GO:0010449|root meristem growth;GO:0019827|stem cell population maintenance;GO:0000723|telomere maintenance;GO:0007004|telomere maintenance via telomerase;	GO:0000781|chromosome, telomeric region;GO:0005634|nucleus;GO:0000333|telomerase catalytic core complex;	GO:0046872|metal ion binding;GO:0003720|telomerase activity;GO:0042162|telomeric DNA binding;GO:0070034|telomeric RNA binding;GO:0003721|telomeric template RNA reverse transcriptase activity;	K11126	TERT, EST2; telomerase reverse transcriptase [EC:2.7.7.49]
373	LOC106392013	down	yes	GO:0048870|cell motility;GO:0030837|negative regulation of actin filament polymerization;GO:0050764|regulation of phagocytosis;GO:0030587|sorocarp development;	GO:0005737|cytoplasm;	GO:0045159|myosin II binding;	.	.
374	LOC106440999	up	yes	GO:0048830|adventitious root development;GO:0006520|cellular amino acid metabolic process;GO:0019761|glucosinolate biosynthetic process;GO:0009684|indoleacetic acid biosynthetic process;GO:0001560|regulation of cell growth by extracellular stimulus;	GO:0016020|membrane;	GO:0016846|carbon-sulfur lyase activity;GO:0030170|pyridoxal phosphate binding;GO:0080108|S-alkylthiohydroximate lyase activity;GO:0008483|transaminase activity;	K11819	SUR1, RTY; S-alkyl-thiohydroximate lyase SUR1 [EC:4.4.1.-]
375	LOC106389696	down	yes	GO:0048825|cotyledon development;GO:0048444|floral organ morphogenesis;GO:0010077|maintenance of inflorescence meristem identity;GO:0045892|negative regulation of transcription, DNA-templated;GO:0045995|regulation of embryonic development;GO:0045604|regulation of epidermal cell differentiation;GO:2000024|regulation of leaf development;GO:0042254|ribosome biogenesis;	GO:0005730|nucleolus;GO:0009506|plasmodesma;	GO:0005525|GTP binding;GO:0003924|GTPase activity;	K14538	NUG1, GNL3; nuclear GTP-binding protein
376	LOC106411224	down	yes	GO:0048825|cotyledon development;GO:0048444|floral organ morphogenesis;GO:0010077|maintenance of inflorescence meristem identity;GO:0045892|negative regulation of transcription, DNA-templated;GO:0045995|regulation of embryonic development;GO:0045604|regulation of epidermal cell differentiation;GO:2000024|regulation of leaf development;GO:0042254|ribosome biogenesis;	GO:0005730|nucleolus;GO:0009506|plasmodesma;	GO:0005525|GTP binding;GO:0003924|GTPase activity;	K14538	NUG1, GNL3; nuclear GTP-binding protein
377	LOC106437619	up	yes	GO:0048825|cotyledon development;GO:0009870|defense response signaling pathway, resistance gene-dependent;GO:0010204|defense response signaling pathway, resistance gene-independent;GO:0042742|defense response to bacterium;GO:0050832|defense response to fungus;GO:0010154|fruit development;GO:0009755|hormone-mediated signaling pathway;GO:0045087|innate immune response;GO:0048366|leaf development;GO…	GO:0080008|Cul4-RING E3 ubiquitin ligase complex;GO:0005634|nucleus;	.	K12862	PLRG1, PRL1, PRP46; pleiotropic regulator 1
378	LOC106349372	up	yes	GO:0048825|cotyledon development;GO:0009736|cytokinin-activated signaling pathway;GO:0009908|flower development;GO:0048366|leaf development;GO:0048528|post-embryonic root development;GO:0043248|proteasome assembly;GO:0043161|proteasome-mediated ubiquitin-dependent protein catabolic process;GO:0030163|protein catabolic process;GO:0031540|regulation of anthocyanin biosynthetic process;GO:0009733|re…	GO:0009941|chloroplast envelope;GO:0005829|cytosol;GO:0005634|nucleus;GO:0000502|proteasome complex;GO:0005838|proteasome regulatory particle;	.	K03031	PSMD8, RPN12; 26S proteasome regulatory subunit N12
379	LOC106366462	down	yes	GO:0048825|cotyledon development;GO:0009736|cytokinin-activated signaling pathway;GO:0009908|flower development;GO:0048366|leaf development;GO:0048528|post-embryonic root development;GO:0043248|proteasome assembly;GO:0043161|proteasome-mediated ubiquitin-dependent protein catabolic process;GO:0030163|protein catabolic process;GO:0031540|regulation of anthocyanin biosynthetic process;GO:0009733|re…	GO:0009941|chloroplast envelope;GO:0005829|cytosol;GO:0005634|nucleus;GO:0000502|proteasome complex;GO:0005838|proteasome regulatory particle;	.	K03031	PSMD8, RPN12; 26S proteasome regulatory subunit N12
380	LOC106368977	up	yes	GO:0048825|cotyledon development;GO:0009736|cytokinin-activated signaling pathway;GO:0009908|flower development;GO:0048366|leaf development;GO:0048528|post-embryonic root development;GO:0043248|proteasome assembly;GO:0043161|proteasome-mediated ubiquitin-dependent protein catabolic process;GO:0030163|protein catabolic process;GO:0031540|regulation of anthocyanin biosynthetic process;GO:0009733|re…	GO:0009941|chloroplast envelope;GO:0005829|cytosol;GO:0005634|nucleus;GO:0000502|proteasome complex;GO:0005838|proteasome regulatory particle;	.	K03031	PSMD8, RPN12; 26S proteasome regulatory subunit N12
381	LOC106381373	down	yes	GO:0048767|root hair elongation;GO:0010411|xyloglucan metabolic process;	GO:0005768|endosome;GO:0005794|Golgi apparatus;GO:0000139|Golgi membrane;GO:0016021|integral component of membrane;GO:0005802|trans-Golgi network;	GO:0033843|xyloglucan 6-xylosyltransferase activity;	K08238	XXT; xyloglucan 6-xylosyltransferase [EC:2.4.2.39]
382	LOC106430179	down	yes	GO:0048767|root hair elongation;GO:0010411|xyloglucan metabolic process;	GO:0005768|endosome;GO:0005794|Golgi apparatus;GO:0000139|Golgi membrane;GO:0016021|integral component of membrane;GO:0005802|trans-Golgi network;	GO:0033843|xyloglucan 6-xylosyltransferase activity;	K08238	XXT; xyloglucan 6-xylosyltransferase [EC:2.4.2.39]
383	LOC106429176	up	yes	GO:0048767|root hair elongation;	GO:0031225|anchored component of membrane;GO:0005886|plasma membrane;	.	.	.
384	LOC106382519	up	yes	GO:0048767|root hair elongation;	GO:0031225|anchored component of membrane;	GO:0008234|cysteine-type peptidase activity;	.	.
385	LOC106388417	up	yes	GO:0048658|anther wall tapetum development;GO:0010623|developmental programmed cell death;GO:0009555|pollen development;GO:0051603|proteolysis involved in cellular protein catabolic process;	GO:0005783|endoplasmic reticulum;GO:0005615|extracellular space;GO:0005764|lysosome;GO:0009505|plant-type cell wall;GO:0000325|plant-type vacuole;	GO:0004197|cysteine-type endopeptidase activity;	K16292	CEP, CYSEP; KDEL-tailed cysteine endopeptidase [EC:3.4.22.-]
386	LOC106388481	up	yes	GO:0048658|anther wall tapetum development;GO:0010623|developmental programmed cell death;GO:0009555|pollen development;GO:0051603|proteolysis involved in cellular protein catabolic process;	GO:0005783|endoplasmic reticulum;GO:0005615|extracellular space;GO:0005764|lysosome;GO:0009505|plant-type cell wall;GO:0000325|plant-type vacuole;	GO:0004197|cysteine-type endopeptidase activity;	K16292	CEP, CYSEP; KDEL-tailed cysteine endopeptidase [EC:3.4.22.-]
387	LOC106380838	up	yes	GO:0048657|anther wall tapetum cell differentiation;GO:0016132|brassinosteroid biosynthetic process;GO:0010268|brassinosteroid homeostasis;GO:0010584|pollen exine formation;GO:0009911|positive regulation of flower development;GO:0010224|response to UV-B;	GO:0016021|integral component of membrane;	GO:0020037|heme binding;GO:0005506|iron ion binding;GO:0004497|monooxygenase activity;GO:0016705|oxidoreductase activity, acting on paired donors, with incorporation or reduction of molecular oxygen;	.	.
388	LOC106438191	up	yes	GO:0048653|anther development;GO:0055114|oxidation-reduction process;GO:0009856|pollination;	GO:0048046|apoplast;GO:0031012|extracellular matrix;GO:0005578|proteinaceous extracellular matrix;	GO:0009055|electron carrier activity;GO:0046872|metal ion binding;	.	.
389	LOC106366623	down	yes	GO:0048653|anther development;GO:0048510|regulation of timing of transition from vegetative to reproductive phase;GO:0006355|regulation of transcription, DNA-templated;GO:0006351|transcription, DNA-templated;	GO:0005634|nucleus;	GO:0046872|metal ion binding;GO:0003700|transcription factor activity, sequence-specific DNA binding;GO:0044212|transcription regulatory region DNA binding;	.	.
390	LOC106451783	down	yes	GO:0048653|anther development;GO:0009908|flower development;GO:0048366|leaf development;GO:0040008|regulation of growth;	GO:0005634|nucleus;	.	.	.
391	LOC106427340	up	yes	GO:0048573|photoperiodism, flowering;GO:0009911|positive regulation of flower development;GO:0042026|protein refolding;GO:0043462|regulation of ATPase activity;GO:0009408|response to heat;GO:0009651|response to salt stress;	GO:0005618|cell wall;GO:0005829|cytosol;GO:0005730|nucleolus;GO:0005886|plasma membrane;GO:0009506|plasmodesma;	GO:0005524|ATP binding;GO:0051087|chaperone binding;GO:0046872|metal ion binding;GO:0051082|unfolded protein binding;	K09503	DNAJA2; DnaJ homolog subfamily A member 2
392	LOC106357361	up	yes	GO:0048573|photoperiodism, flowering;GO:0009911|positive regulation of flower development;	GO:0005737|cytoplasm;	GO:0008429|phosphatidylethanolamine binding;	K16223	FT; protein FLOWERING LOCUS T
393	LOC106431535	up	yes	GO:0048573|photoperiodism, flowering;GO:0006355|regulation of transcription, DNA-templated;GO:0006351|transcription, DNA-templated;	GO:0005634|nucleus;	GO:0003677|DNA binding;GO:0003700|transcription factor activity, sequence-specific DNA binding;	.	.
394	LOC106352006	up	yes	GO:0048544|recognition of pollen;	GO:0016021|integral component of membrane;GO:0005886|plasma membrane;	GO:0005524|ATP binding;GO:0005516|calmodulin binding;GO:0030246|carbohydrate binding;GO:0004674|protein serine/threonine kinase activity;	.	.
395	LOC106390658	up	yes	GO:0048544|recognition of pollen;	GO:0016021|integral component of membrane;GO:0005886|plasma membrane;	GO:0005524|ATP binding;GO:0005516|calmodulin binding;GO:0030246|carbohydrate binding;GO:0004674|protein serine/threonine kinase activity;	.	.
396	LOC106420534	down	yes	GO:0048544|recognition of pollen;	GO:0016021|integral component of membrane;GO:0005886|plasma membrane;	GO:0005524|ATP binding;GO:0005516|calmodulin binding;GO:0030246|carbohydrate binding;GO:0004674|protein serine/threonine kinase activity;	.	.
397	LOC106415144	up	yes	GO:0048539|bone marrow development;GO:0030282|bone mineralization;GO:0008283|cell proliferation;GO:0001833|inner cell mass cell proliferation;GO:0030595|leukocyte chemotaxis;GO:0042256|mature ribosome assembly;GO:0043148|mitotic spindle stabilization;GO:0006364|rRNA processing;	GO:0005737|cytoplasm;GO:0005730|nucleolus;GO:0005654|nucleoplasm;GO:0005634|nucleus;GO:0000922|spindle pole;	GO:0008017|microtubule binding;GO:0044822|poly(A) RNA binding;GO:0043022|ribosome binding;GO:0003723|RNA binding;GO:0019843|rRNA binding;	K14574	SDO1, SBDS; ribosome maturation protein SDO1
398	LOC106410697	down	yes	GO:0048530|fruit morphogenesis;GO:0048527|lateral root development;GO:0009958|positive gravitropism;GO:0009733|response to auxin;GO:0009408|response to heat;GO:0048364|root development;GO:0006351|transcription, DNA-templated;	GO:0005634|nucleus;	GO:0043565|sequence-specific DNA binding;GO:0003700|transcription factor activity, sequence-specific DNA binding;	K09419	HSFF; heat shock transcription factor, other eukaryote
399	LOC106385395	up	yes	GO:0048513|organ development;GO:0006557|S-adenosylmethioninamine biosynthetic process;GO:0008295|spermidine biosynthetic process;GO:0006597|spermine biosynthetic process;	.	GO:0004014|adenosylmethionine decarboxylase activity;	K01611	speD, AMD1; S-adenosylmethionine decarboxylase [EC:4.1.1.50]
400	LOC106389703	up	yes	GO:0048497|maintenance of floral organ identity;GO:0006351|transcription, DNA-templated;GO:0010091|trichome branching;	GO:0005634|nucleus;	GO:0008289|lipid binding;GO:0043565|sequence-specific DNA binding;GO:0003700|transcription factor activity, sequence-specific DNA binding;	K09338	HD-ZIP; homeobox-leucine zipper protein
401	LOC106391248	up	yes	GO:0048497|maintenance of floral organ identity;GO:0006351|transcription, DNA-templated;GO:0010091|trichome branching;	GO:0005634|nucleus;	GO:0008289|lipid binding;GO:0043565|sequence-specific DNA binding;GO:0003700|transcription factor activity, sequence-specific DNA binding;	K09338	HD-ZIP; homeobox-leucine zipper protein
402	LOC106449709	up	yes	GO:0048497|maintenance of floral organ identity;GO:0006351|transcription, DNA-templated;GO:0010091|trichome branching;	GO:0005634|nucleus;	GO:0008289|lipid binding;GO:0043565|sequence-specific DNA binding;GO:0003700|transcription factor activity, sequence-specific DNA binding;	K09338	HD-ZIP; homeobox-leucine zipper protein
403	LOC106358126	down	yes	GO:0048481|ovule development;GO:0009944|polarity specification of adaxial/abaxial axis;GO:0006355|regulation of transcription, DNA-templated;	GO:0005634|nucleus;	GO:0003677|DNA binding;GO:0046872|metal ion binding;GO:0003700|transcription factor activity, sequence-specific DNA binding;	.	.
404	LOC106372564	down	yes	GO:0048457|floral whorl morphogenesis;GO:0010154|fruit development;GO:0080006|internode patterning;GO:0010076|maintenance of floral meristem identity;GO:0010077|maintenance of inflorescence meristem identity;GO:0045892|negative regulation of transcription, DNA-templated;GO:0048645|organ formation;GO:0007389|pattern specification process;GO:0010223|secondary shoot formation;GO:0048367|shoot system…	GO:0005829|cytosol;GO:0005634|nucleus;	GO:0043565|sequence-specific DNA binding;GO:0003700|transcription factor activity, sequence-specific DNA binding;	.	.
405	LOC106427442	up	yes	GO:0048457|floral whorl morphogenesis;GO:0010154|fruit development;GO:0080006|internode patterning;GO:0010076|maintenance of floral meristem identity;GO:0010077|maintenance of inflorescence meristem identity;GO:0045892|negative regulation of transcription, DNA-templated;GO:0048645|organ formation;GO:0007389|pattern specification process;GO:0010223|secondary shoot formation;GO:0048367|shoot system…	GO:0005829|cytosol;GO:0005634|nucleus;	GO:0043565|sequence-specific DNA binding;GO:0003700|transcription factor activity, sequence-specific DNA binding;	.	.
406	LOC106448992	down	yes	GO:0048457|floral whorl morphogenesis;GO:0010154|fruit development;GO:0080006|internode patterning;GO:0010076|maintenance of floral meristem identity;GO:0010077|maintenance of inflorescence meristem identity;GO:0045892|negative regulation of transcription, DNA-templated;GO:0048645|organ formation;GO:0007389|pattern specification process;GO:0010223|secondary shoot formation;GO:0048367|shoot system…	GO:0005829|cytosol;GO:0005634|nucleus;	GO:0043565|sequence-specific DNA binding;GO:0003700|transcription factor activity, sequence-specific DNA binding;	.	.
407	LOC106377218	up	yes	GO:0048446|petal morphogenesis;GO:0006355|regulation of transcription, DNA-templated;GO:0006351|transcription, DNA-templated;	GO:0005634|nucleus;	GO:0003677|DNA binding;GO:0003700|transcription factor activity, sequence-specific DNA binding;	.	.
408	LOC106370870	down	yes	GO:0048444|floral organ morphogenesis;GO:0048530|fruit morphogenesis;GO:0031129|inductive cell-cell signaling;GO:0009965|leaf morphogenesis;GO:0000226|microtubule cytoskeleton organization;GO:0042814|monopolar cell growth;GO:0055114|oxidation-reduction process;GO:0008360|regulation of cell shape;GO:0045604|regulation of epidermal cell differentiation;GO:0010482|regulation of epidermal cell divisi…	GO:0005829|cytosol;GO:0005874|microtubule;GO:0005802|trans-Golgi network;	GO:0042802|identical protein binding;GO:0051287|NAD binding;GO:0042803|protein homodimerization activity;	.	.
409	LOC106411110	up	yes	GO:0048444|floral organ morphogenesis;GO:0009740|gibberellic acid mediated signaling pathway;GO:0010476|gibberellin mediated signaling pathway;GO:0009939|positive regulation of gibberellic acid mediated signaling pathway;GO:0009739|response to gibberellin;	GO:0005634|nucleus;	GO:0016787|hydrolase activity;	K14493	GID1; gibberellin receptor GID1 [EC:3.-.-.-]
410	LOC106385190	down	yes	GO:0048440|carpel development;GO:0016487|farnesol metabolic process;GO:0006720|isoprenoid metabolic process;GO:0009737|response to abscisic acid;GO:0010189|vitamin E biosynthetic process;	GO:0031969|chloroplast membrane;GO:0016021|integral component of membrane;	GO:0052669|CTP:2-trans,-6-trans-farnesol kinase activity;GO:0052668|farnesol kinase activity;GO:0052670|geraniol kinase activity;GO:0052671|geranylgeraniol kinase activity;GO:0016301|kinase activity;	K15892	FOLK; farnesol kinase [EC:2.7.1.-]
411	LOC106435924	down	yes	GO:0048440|carpel development;GO:0016487|farnesol metabolic process;GO:0006720|isoprenoid metabolic process;GO:0009737|response to abscisic acid;GO:0010189|vitamin E biosynthetic process;	GO:0031969|chloroplast membrane;GO:0016021|integral component of membrane;	GO:0052669|CTP:2-trans,-6-trans-farnesol kinase activity;GO:0052668|farnesol kinase activity;GO:0052670|geraniol kinase activity;GO:0052671|geranylgeraniol kinase activity;GO:0016301|kinase activity;	K15892	FOLK; farnesol kinase [EC:2.7.1.-]
412	LOC106348014	down	yes	GO:0048440|carpel development;GO:0009908|flower development;GO:0048366|leaf development;GO:0006397|mRNA processing;GO:0050792|regulation of viral process;GO:0009615|response to virus;	GO:0005829|cytosol;GO:0016604|nuclear body;GO:0005634|nucleus;	GO:0005524|ATP binding;GO:0004693|cyclin-dependent protein serine/threonine kinase activity;GO:0016301|kinase activity;GO:0008353|RNA polymerase II carboxy-terminal domain kinase activity;	.	.
413	LOC106426369	down	yes	GO:0048366|leaf development;GO:0010358|leaf shaping;GO:0010073|meristem maintenance;GO:0045892|negative regulation of transcription, DNA-templated;GO:0006355|regulation of transcription, DNA-templated;GO:0006351|transcription, DNA-templated;	GO:0005634|nucleus;	GO:0003677|DNA binding;GO:0003700|transcription factor activity, sequence-specific DNA binding;	.	.
414	LOC106346484	up	yes	GO:0048366|leaf development;GO:0009638|phototropism;GO:0009585|red, far-red light phototransduction;	GO:0005886|plasma membrane;	.	.	.
415	LOC106391473	down	yes	GO:0048366|leaf development;GO:0006355|regulation of transcription, DNA-templated;GO:0006351|transcription, DNA-templated;	GO:0005634|nucleus;	GO:0005524|ATP binding;	.	.
416	LOC106348267	up	yes	GO:0048364|root development;GO:0010090|trichome morphogenesis;	GO:0005737|cytoplasm;GO:0015630|microtubule cytoskeleton;	.	.	.
417	LOC106363790	up	yes	GO:0048364|root development;GO:0006351|transcription, DNA-templated;	GO:0005634|nucleus;	GO:0003677|DNA binding;GO:0003700|transcription factor activity, sequence-specific DNA binding;	.	.
418	LOC106368982	up	yes	GO:0048364|root development;GO:0006351|transcription, DNA-templated;	GO:0005634|nucleus;	GO:0003677|DNA binding;GO:0003700|transcription factor activity, sequence-specific DNA binding;	.	.
419	LOC106371646	down	yes	GO:0048364|root development;GO:0005987|sucrose catabolic process;	GO:0005829|cytosol;	GO:0004564|beta-fructofuranosidase activity;GO:0033926|glycopeptide alpha-N-acetylgalactosaminidase activity;GO:0004575|sucrose alpha-glucosidase activity;	.	.
420	LOC106408781	down	yes	GO:0048364|root development;GO:0005987|sucrose catabolic process;	GO:0005829|cytosol;	GO:0004564|beta-fructofuranosidase activity;GO:0033926|glycopeptide alpha-N-acetylgalactosaminidase activity;GO:0004575|sucrose alpha-glucosidase activity;	.	.
421	LOC106446255	down	yes	GO:0048364|root development;GO:0005987|sucrose catabolic process;	GO:0005829|cytosol;	GO:0004564|beta-fructofuranosidase activity;GO:0033926|glycopeptide alpha-N-acetylgalactosaminidase activity;GO:0004575|sucrose alpha-glucosidase activity;	.	.
422	LOC106357149	down	yes	GO:0048268|clathrin coat assembly;GO:0006897|endocytosis;	GO:0030136|clathrin-coated vesicle;GO:0005905|coated pit;GO:0005794|Golgi apparatus;	GO:0005545|1-phosphatidylinositol binding;	.	.
423	LOC106370342	down	yes	GO:0048268|clathrin coat assembly;GO:0006897|endocytosis;	GO:0030136|clathrin-coated vesicle;GO:0005905|coated pit;GO:0005794|Golgi apparatus;	GO:0005545|1-phosphatidylinositol binding;	.	.
424	LOC106358534	down	yes	GO:0048262|determination of dorsal/ventral asymmetry;GO:0009908|flower development;GO:0006355|regulation of transcription, DNA-templated;GO:0006351|transcription, DNA-templated;	GO:0005634|nucleus;	GO:0003677|DNA binding;	.	.
425	LOC106380537	up	yes	GO:0048262|determination of dorsal/ventral asymmetry;GO:0009908|flower development;GO:0006355|regulation of transcription, DNA-templated;GO:0006351|transcription, DNA-templated;	GO:0005634|nucleus;	GO:0003677|DNA binding;	.	.
426	LOC106384961	down	yes	GO:0048262|determination of dorsal/ventral asymmetry;GO:0009908|flower development;GO:0006355|regulation of transcription, DNA-templated;GO:0006351|transcription, DNA-templated;	GO:0005634|nucleus;	GO:0003677|DNA binding;	.	.
427	LOC106422686	down	yes	GO:0048262|determination of dorsal/ventral asymmetry;GO:0009908|flower development;GO:0006355|regulation of transcription, DNA-templated;GO:0006351|transcription, DNA-templated;	GO:0005634|nucleus;	GO:0003677|DNA binding;	.	.
428	LOC106357795	up	yes	GO:0048255|mRNA stabilization;GO:0017148|negative regulation of translation;GO:0045727|positive regulation of translation;GO:0009411|response to UV;GO:0034063|stress granule assembly;	GO:0005737|cytoplasm;GO:0010494|cytoplasmic stress granule;GO:0005654|nucleoplasm;GO:0005634|nucleus;	GO:0003730|mRNA 3'-UTR binding;GO:0000166|nucleotide binding;GO:0070181|small ribosomal subunit rRNA binding;GO:0030371|translation repressor activity;	K13195	CIRBP; cold-inducible RNA-binding protein
429	LOC106354214	up	yes	GO:0048235|pollen sperm cell differentiation;GO:0006355|regulation of transcription, DNA-templated;GO:0006351|transcription, DNA-templated;	GO:0005634|nucleus;	GO:0046872|metal ion binding;GO:0003700|transcription factor activity, sequence-specific DNA binding;	.	.
430	LOC106370191	up	yes	GO:0048235|pollen sperm cell differentiation;GO:0006355|regulation of transcription, DNA-templated;GO:0006351|transcription, DNA-templated;	GO:0005634|nucleus;	GO:0046872|metal ion binding;GO:0003700|transcription factor activity, sequence-specific DNA binding;	.	.
431	LOC106434912	down	yes	GO:0048235|pollen sperm cell differentiation;GO:0006355|regulation of transcription, DNA-templated;GO:0006351|transcription, DNA-templated;	GO:0005634|nucleus;	GO:0046872|metal ion binding;GO:0003700|transcription factor activity, sequence-specific DNA binding;	.	.
432	LOC106381300	down	yes	GO:0048229|gametophyte development;GO:0033566|gamma-tubulin complex localization;GO:0000226|microtubule cytoskeleton organization;GO:0090063|positive regulation of microtubule nucleation;	GO:0005938|cell cortex;GO:0055028|cortical microtubule;GO:0005737|cytoplasm;GO:0000930|gamma-tubulin complex;GO:0005635|nuclear envelope;GO:0000922|spindle pole;	.	K16569	TUBGCP2, GCP2; gamma-tubulin complex component 2
433	LOC106383787	down	yes	GO:0048229|gametophyte development;GO:0033566|gamma-tubulin complex localization;GO:0000226|microtubule cytoskeleton organization;GO:0090063|positive regulation of microtubule nucleation;	GO:0005938|cell cortex;GO:0055028|cortical microtubule;GO:0005737|cytoplasm;GO:0000930|gamma-tubulin complex;GO:0005635|nuclear envelope;GO:0000922|spindle pole;	.	K16569	TUBGCP2, GCP2; gamma-tubulin complex component 2
434	LOC106368204	up	yes	GO:0048229|gametophyte development;GO:0006163|purine nucleotide metabolic process;GO:0048638|regulation of developmental growth;	.	GO:0005524|ATP binding;GO:0004385|guanylate kinase activity;	.	.
435	LOC106367031	up	yes	GO:0048219|inter-Golgi cisterna vesicle-mediated transport;GO:0006886|intracellular protein transport;GO:0032482|Rab protein signal transduction;GO:0009408|response to heat;	GO:0005829|cytosol;GO:0005768|endosome;GO:0000139|Golgi membrane;GO:0005795|Golgi stack;GO:0005798|Golgi-associated vesicle;GO:0005886|plasma membrane;GO:0005802|trans-Golgi network;	GO:0005525|GTP binding;GO:0003924|GTPase activity;	.	.
436	LOC106417588	down	yes	GO:0048208|COPII vesicle coating;GO:0015031|protein transport;	GO:0005783|endoplasmic reticulum;GO:0000139|Golgi membrane;GO:0005795|Golgi stack;	.	.	.
437	LOC106393016	down	yes	GO:0048194|Golgi vesicle budding;GO:0045332|phospholipid translocation;GO:0048364|root development;GO:0048367|shoot system development;	GO:0005789|endoplasmic reticulum membrane;GO:0005768|endosome;GO:0005794|Golgi apparatus;GO:0000139|Golgi membrane;GO:0016021|integral component of membrane;GO:0005886|plasma membrane;GO:0005802|trans-Golgi network;	GO:0005524|ATP binding;GO:0000287|magnesium ion binding;GO:0005548|phospholipid transporter activity;GO:0004012|phospholipid-translocating ATPase activity;	K14802	DRS2, ATP8A; phospholipid-transporting ATPase [EC:3.6.3.1]
438	LOC106346334	down	yes	GO:0048193|Golgi vesicle transport;GO:0015031|protein transport;	GO:0005783|endoplasmic reticulum;GO:0005789|endoplasmic reticulum membrane;GO:0030134|ER to Golgi transport vesicle;GO:0030142|Golgi to ER transport vesicle;	.	.	.
439	LOC106443097	up	yes	GO:0048015|phosphatidylinositol-mediated signaling;	GO:0009507|chloroplast;GO:0016020|membrane;	GO:0004430|1-phosphatidylinositol 4-kinase activity;	.	.
440	LOC106345735	down	yes	GO:0046907|intracellular transport;GO:0051028|mRNA transport;GO:0015031|protein transport;	GO:0005829|cytosol;GO:0005643|nuclear pore;GO:0005654|nucleoplasm;GO:0005634|nucleus;	.	K15304	RANBP3; Ran-binding protein 3
441	LOC106378852	up	yes	GO:0046907|intracellular transport;GO:0051028|mRNA transport;GO:0015031|protein transport;	GO:0005829|cytosol;GO:0005643|nuclear pore;GO:0005654|nucleoplasm;GO:0005634|nucleus;	.	K15304	RANBP3; Ran-binding protein 3
442	LOC106362229	up	yes	GO:0046907|intracellular transport;GO:0051028|mRNA transport;GO:0015031|protein transport;	GO:0005643|nuclear pore;	.	K15306	RANBP1; Ran-binding protein 1
443	LOC106437606	down	yes	GO:0046907|intracellular transport;GO:0051028|mRNA transport;GO:0015031|protein transport;	GO:0005643|nuclear pore;	.	K15306	RANBP1; Ran-binding protein 1
444	LOC106353248	up	yes	GO:0046907|intracellular transport;GO:0016032|viral process;	GO:0005829|cytosol;GO:0005783|endoplasmic reticulum;GO:0005789|endoplasmic reticulum membrane;GO:0016021|integral component of membrane;GO:0005634|nucleus;GO:0005886|plasma membrane;GO:0000326|protein storage vacuole;GO:0032586|protein storage vacuole membrane;	.	.	.
445	LOC106362329	down	yes	GO:0046907|intracellular transport;GO:0016032|viral process;	GO:0005789|endoplasmic reticulum membrane;GO:0016021|integral component of membrane;GO:0005886|plasma membrane;	.	.	.
446	LOC106371314	up	yes	GO:0046856|phosphatidylinositol dephosphorylation;GO:0036092|phosphatidylinositol-3-phosphate biosynthetic process;GO:0009737|response to abscisic acid;GO:0009733|response to auxin;GO:0009753|response to jasmonic acid;GO:0009651|response to salt stress;	GO:0005886|plasma membrane;	GO:0034485|phosphatidylinositol-3,4,5-trisphosphate 5-phosphatase activity;GO:0043813|phosphatidylinositol-3,5-bisphosphate 5-phosphatase activity;GO:0004439|phosphatidylinositol-4,5-bisphosphate 5-phosphatase activity;	.	.
447	LOC106413831	up	yes	GO:0046856|phosphatidylinositol dephosphorylation;	.	GO:0046872|metal ion binding;GO:0004439|phosphatidylinositol-4,5-bisphosphate 5-phosphatase activity;	.	.
448	LOC106431948	up	yes	GO:0046854|phosphatidylinositol phosphorylation;GO:0046777|protein autophosphorylation;GO:0009651|response to salt stress;	GO:0005829|cytosol;GO:0016020|membrane;	GO:0004430|1-phosphatidylinositol 4-kinase activity;GO:0005524|ATP binding;GO:0004674|protein serine/threonine kinase activity;	.	.
449	LOC106347952	up	yes	GO:0046854|phosphatidylinositol phosphorylation;GO:0006790|sulfur compound metabolic process;	.	GO:0008441|3'(2'),5'-bisphosphate nucleotidase activity;GO:0004441|inositol-1,4-bisphosphate 1-phosphatase activity;GO:0046872|metal ion binding;	K15422	SAL; 3'(2'), 5'-bisphosphate nucleotidase / inositol polyphosphate 1-phosphatase [EC:3.1.3.7 3.1.3.57]
450	LOC106451225	down	yes	GO:0046854|phosphatidylinositol phosphorylation;	GO:0005886|plasma membrane;	GO:0016308|1-phosphatidylinositol-4-phosphate 5-kinase activity;GO:0051015|actin filament binding;GO:0003785|actin monomer binding;GO:0005524|ATP binding;GO:0016307|phosphatidylinositol phosphate kinase activity;	K00889	PIP5K; 1-phosphatidylinositol-4-phosphate 5-kinase [EC:2.7.1.68]
451	LOC106365883	up	yes	GO:0046835|carbohydrate phosphorylation;GO:0046777|protein autophosphorylation;GO:0005983|starch catabolic process;GO:0005982|starch metabolic process;	GO:0009507|chloroplast;GO:0009570|chloroplast stroma;GO:0009536|plastid;	GO:0005524|ATP binding;GO:0019200|carbohydrate kinase activity;GO:0046872|metal ion binding;GO:0051752|phosphoglucan, water dikinase activity;GO:2001070|starch binding;	.	.
452	LOC106433825	down	yes	GO:0046835|carbohydrate phosphorylation;GO:0046777|protein autophosphorylation;GO:0005983|starch catabolic process;GO:0005982|starch metabolic process;	GO:0009507|chloroplast;GO:0009570|chloroplast stroma;GO:0009536|plastid;	GO:0005524|ATP binding;GO:0019200|carbohydrate kinase activity;GO:0046872|metal ion binding;GO:0051752|phosphoglucan, water dikinase activity;GO:2001070|starch binding;	.	.
453	LOC106454892	up	yes	GO:0046835|carbohydrate phosphorylation;GO:0006096|glycolytic process;GO:0015979|photosynthesis;GO:0009750|response to fructose;GO:0009749|response to glucose;GO:0009744|response to sucrose;	GO:0005829|cytosol;	GO:0003872|6-phosphofructokinase activity;GO:0005524|ATP binding;GO:0047334|diphosphate-fructose-6-phosphate 1-phosphotransferase activity;GO:0046872|metal ion binding;	K00895	E2.7.1.90, pfk; pyrophosphate--fructose-6-phosphate 1-phosphotransferase [EC:2.7.1.90]
454	LOC106376252	up	yes	GO:0046835|carbohydrate phosphorylation;GO:0006002|fructose 6-phosphate metabolic process;GO:0006096|glycolytic process;GO:0015979|photosynthesis;GO:0046686|response to cadmium ion;GO:0009735|response to cytokinin;	GO:0005618|cell wall;GO:0005829|cytosol;GO:0016020|membrane;	GO:0003872|6-phosphofructokinase activity;GO:0005524|ATP binding;GO:0047334|diphosphate-fructose-6-phosphate 1-phosphotransferase activity;GO:0046872|metal ion binding;	K00895	E2.7.1.90, pfk; pyrophosphate--fructose-6-phosphate 1-phosphotransferase [EC:2.7.1.90]
455	LOC106402359	down	yes	GO:0046835|carbohydrate phosphorylation;GO:0006002|fructose 6-phosphate metabolic process;GO:0006096|glycolytic process;GO:0015979|photosynthesis;GO:0046686|response to cadmium ion;GO:0009735|response to cytokinin;	GO:0005618|cell wall;GO:0005829|cytosol;GO:0016020|membrane;	GO:0003872|6-phosphofructokinase activity;GO:0005524|ATP binding;GO:0047334|diphosphate-fructose-6-phosphate 1-phosphotransferase activity;GO:0046872|metal ion binding;	K00895	E2.7.1.90, pfk; pyrophosphate--fructose-6-phosphate 1-phosphotransferase [EC:2.7.1.90]
456	LOC106421814	down	yes	GO:0046835|carbohydrate phosphorylation;GO:0006002|fructose 6-phosphate metabolic process;GO:0006096|glycolytic process;GO:0015979|photosynthesis;GO:0046686|response to cadmium ion;GO:0009735|response to cytokinin;	GO:0005618|cell wall;GO:0005829|cytosol;GO:0016020|membrane;	GO:0003872|6-phosphofructokinase activity;GO:0005524|ATP binding;GO:0047334|diphosphate-fructose-6-phosphate 1-phosphotransferase activity;GO:0046872|metal ion binding;	K00895	E2.7.1.90, pfk; pyrophosphate--fructose-6-phosphate 1-phosphotransferase [EC:2.7.1.90]
457	LOC106436200	up	yes	GO:0046835|carbohydrate phosphorylation;GO:0006002|fructose 6-phosphate metabolic process;GO:0006096|glycolytic process;	GO:0005829|cytosol;	GO:0003872|6-phosphofructokinase activity;GO:0005524|ATP binding;GO:0046872|metal ion binding;	K00850	pfkA, PFK; 6-phosphofructokinase 1 [EC:2.7.1.11]
458	LOC106356469	down	yes	GO:0046777|protein autophosphorylation;GO:0009749|response to glucose;GO:0048364|root development;GO:0007165|signal transduction;	GO:0005886|plasma membrane;	GO:0005524|ATP binding;GO:0004674|protein serine/threonine kinase activity;	.	.
459	LOC106437235	down	yes	GO:0046777|protein autophosphorylation;GO:0007165|signal transduction;GO:0007178|transmembrane receptor protein serine/threonine kinase signaling pathway;	GO:0016021|integral component of membrane;GO:0005886|plasma membrane;GO:0009506|plasmodesma;	GO:0005524|ATP binding;GO:0001653|peptide receptor activity;GO:0004672|protein kinase activity;GO:0004675|transmembrane receptor protein serine/threonine kinase activity;GO:0031625|ubiquitin protein ligase binding;	.	.
460	LOC106354956	down	yes	GO:0046777|protein autophosphorylation;GO:0006468|protein phosphorylation;	GO:0005737|cytoplasm;GO:0005634|nucleus;	GO:0005524|ATP binding;GO:0004672|protein kinase activity;GO:0004674|protein serine/threonine kinase activity;	K08867	WNK, PRKWNK; WNK lysine deficient protein kinase [EC:2.7.11.1]
461	LOC106388190	up	yes	GO:0046777|protein autophosphorylation;GO:0006468|protein phosphorylation;	GO:0005737|cytoplasm;GO:0005634|nucleus;	GO:0005524|ATP binding;GO:0004672|protein kinase activity;GO:0004674|protein serine/threonine kinase activity;	K08867	WNK, PRKWNK; WNK lysine deficient protein kinase [EC:2.7.11.1]
462	LOC106348256	up	yes	GO:0046777|protein autophosphorylation;	GO:0005886|plasma membrane;GO:0009506|plasmodesma;	GO:0005524|ATP binding;GO:0046872|metal ion binding;GO:0004674|protein serine/threonine kinase activity;	.	.
463	LOC106366009	up	yes	GO:0046777|protein autophosphorylation;	GO:0005886|plasma membrane;GO:0009506|plasmodesma;	GO:0005524|ATP binding;GO:0046872|metal ion binding;GO:0004674|protein serine/threonine kinase activity;	.	.
464	LOC106409003	up	yes	GO:0046688|response to copper ion;	GO:0022626|cytosolic ribosome;	GO:0005507|copper ion binding;	.	.
465	LOC106380770	up	yes	GO:0046686|response to cadmium ion;GO:0009651|response to salt stress;GO:0010043|response to zinc ion;	GO:0048046|apoplast;GO:0009507|chloroplast;GO:0009570|chloroplast stroma;GO:0005829|cytosol;GO:0016020|membrane;GO:0005777|peroxisome;GO:0005886|plasma membrane;GO:0009506|plasmodesma;GO:0005774|vacuolar membrane;	GO:0003871|5-methyltetrahydropteroyltriglutamate-homocysteine S-methyltransferase activity;GO:0005507|copper ion binding;GO:0008705|methionine synthase activity;GO:0008270|zinc ion binding;	K00549	metE; 5-methyltetrahydropteroyltriglutamate--homocysteine methyltransferase [EC:2.1.1.14]
466	LOC106387757	down	yes	GO:0046686|response to cadmium ion;GO:0009651|response to salt stress;GO:0010043|response to zinc ion;	GO:0048046|apoplast;GO:0009507|chloroplast;GO:0009570|chloroplast stroma;GO:0005829|cytosol;GO:0016020|membrane;GO:0005777|peroxisome;GO:0005886|plasma membrane;GO:0009506|plasmodesma;GO:0005774|vacuolar membrane;	GO:0003871|5-methyltetrahydropteroyltriglutamate-homocysteine S-methyltransferase activity;GO:0005507|copper ion binding;GO:0008705|methionine synthase activity;GO:0008270|zinc ion binding;	K00549	metE; 5-methyltetrahydropteroyltriglutamate--homocysteine methyltransferase [EC:2.1.1.14]
467	LOC106437570	up	yes	GO:0046686|response to cadmium ion;GO:0009636|response to toxic substance;GO:0009414|response to water deprivation;GO:0009407|toxin catabolic process;	GO:0048046|apoplast;GO:0005618|cell wall;GO:0009507|chloroplast;GO:0005737|cytoplasm;GO:0005829|cytosol;GO:0005886|plasma membrane;GO:0005773|vacuole;	GO:0005507|copper ion binding;GO:0043295|glutathione binding;GO:0004364|glutathione transferase activity;	K00799	GST, gst; glutathione S-transferase [EC:2.5.1.18]
468	LOC106356080	down	yes	GO:0046686|response to cadmium ion;GO:0009636|response to toxic substance;	GO:0005829|cytosol;	GO:0004364|glutathione transferase activity;	K00799	GST, gst; glutathione S-transferase [EC:2.5.1.18]
469	LOC106435926	up	yes	GO:0046686|response to cadmium ion;GO:0006979|response to oxidative stress;	GO:0005829|cytosol;GO:0005634|nucleus;	GO:0032440|2-alkenal reductase [NAD(P)] activity;GO:0008270|zinc ion binding;	K08070	E1.3.1.74; 2-alkenal reductase [EC:1.3.1.74]
470	LOC106380527	up	yes	GO:0046686|response to cadmium ion;GO:0006099|tricarboxylic acid cycle;	GO:0005618|cell wall;GO:0005739|mitochondrion;	GO:0005524|ATP binding;GO:0048037|cofactor binding;GO:0005507|copper ion binding;GO:0046872|metal ion binding;GO:0004775|succinate-CoA ligase (ADP-forming) activity;	K01899	LSC1; succinyl-CoA synthetase alpha subunit [EC:6.2.1.4 6.2.1.5]
471	LOC106384976	down	yes	GO:0046686|response to cadmium ion;GO:0006099|tricarboxylic acid cycle;	GO:0005618|cell wall;GO:0005739|mitochondrion;	GO:0005524|ATP binding;GO:0048037|cofactor binding;GO:0005507|copper ion binding;GO:0046872|metal ion binding;GO:0004775|succinate-CoA ligase (ADP-forming) activity;	K01899	LSC1; succinyl-CoA synthetase alpha subunit [EC:6.2.1.4 6.2.1.5]
472	LOC106366954	down	yes	GO:0046686|response to cadmium ion;GO:0005986|sucrose biosynthetic process;	GO:0005737|cytoplasm;GO:0005829|cytosol;GO:0005634|nucleus;GO:0009506|plasmodesma;	GO:0000287|magnesium ion binding;GO:0050307|sucrose-phosphate phosphatase activity;	.	.
473	LOC106391426	up	yes	GO:0046686|response to cadmium ion;GO:0005986|sucrose biosynthetic process;	GO:0005737|cytoplasm;GO:0005829|cytosol;GO:0005634|nucleus;GO:0009506|plasmodesma;	GO:0000287|magnesium ion binding;GO:0050307|sucrose-phosphate phosphatase activity;	.	.
474	LOC106348356	up	yes	GO:0046686|response to cadmium ion;GO:0001666|response to hypoxia;GO:0006970|response to osmotic stress;GO:0009651|response to salt stress;	GO:0005829|cytosol;GO:0005886|plasma membrane;	GO:0004022|alcohol dehydrogenase (NAD) activity;GO:0008270|zinc ion binding;	K18857	ADH1; alcohol dehydrogenase class-P [EC:1.1.1.1]
475	LOC106416424	up	yes	GO:0046686|response to cadmium ion;	GO:0048046|apoplast;GO:0009507|chloroplast;GO:0005829|cytosol;	GO:0046872|metal ion binding;GO:0004222|metalloendopeptidase activity;	K01414	prlC; oligopeptidase A [EC:3.4.24.70]
476	LOC106426240	down	yes	GO:0046686|response to cadmium ion;	GO:0009507|chloroplast;GO:0005829|cytosol;GO:0016020|membrane;GO:0005886|plasma membrane;	GO:0004601|peroxidase activity;GO:0051920|peroxiredoxin activity;	.	.
477	LOC106426242	down	yes	GO:0046686|response to cadmium ion;	GO:0009507|chloroplast;GO:0005829|cytosol;GO:0016020|membrane;GO:0005886|plasma membrane;	GO:0004601|peroxidase activity;GO:0051920|peroxiredoxin activity;	.	.
478	LOC106429915	up	yes	GO:0046686|response to cadmium ion;	GO:0009507|chloroplast;GO:0005739|mitochondrion;GO:0009579|thylakoid;	GO:0008863|formate dehydrogenase (NAD+) activity;GO:0051287|NAD binding;GO:0016616|oxidoreductase activity, acting on the CH-OH group of donors, NAD or NADP as acceptor;	K00122	FDH; formate dehydrogenase [EC:1.2.1.2]
479	LOC106366565	down	yes	GO:0046686|response to cadmium ion;	GO:0005829|cytosol;	GO:0016491|oxidoreductase activity;	.	.
480	LOC106366569	down	yes	GO:0046686|response to cadmium ion;	GO:0005829|cytosol;	GO:0016491|oxidoreductase activity;	.	.
481	LOC106429119	up	yes	GO:0046686|response to cadmium ion;	GO:0005829|cytosol;	GO:0016491|oxidoreductase activity;	.	.
482	LOC106377169	up	yes	GO:0046685|response to arsenic-containing substance;	.	GO:0015446|arsenite-transmembrane transporting ATPase activity;GO:0005524|ATP binding;	K01551	arsA, ASNA1; arsenite-transporting ATPase [EC:3.6.3.16]
483	LOC106416654	up	yes	GO:0046685|response to arsenic-containing substance;	.	GO:0015446|arsenite-transmembrane transporting ATPase activity;GO:0005524|ATP binding;GO:0042802|identical protein binding;	K01551	arsA, ASNA1; arsenite-transporting ATPase [EC:3.6.3.16]
484	LOC106383978	down	yes	GO:0046653|tetrahydrofolate metabolic process;	GO:0005739|mitochondrion;	GO:0030272|5-formyltetrahydrofolate cyclo-ligase activity;GO:0005524|ATP binding;	K01934	MTHFS; 5-formyltetrahydrofolate cyclo-ligase [EC:6.3.3.2]
485	LOC106409254	up	yes	GO:0046653|tetrahydrofolate metabolic process;	GO:0005739|mitochondrion;	GO:0030272|5-formyltetrahydrofolate cyclo-ligase activity;GO:0005524|ATP binding;	K01934	MTHFS; 5-formyltetrahydrofolate cyclo-ligase [EC:6.3.3.2]
486	LOC106365670	down	yes	GO:0046513|ceramide biosynthetic process;	GO:0005768|endosome;GO:0005794|Golgi apparatus;GO:0000139|Golgi membrane;GO:0016021|integral component of membrane;GO:0016020|membrane;GO:0005802|trans-Golgi network;	GO:0015020|glucuronosyltransferase activity;GO:0046872|metal ion binding;GO:1990482|sphingolipid alpha-glucuronosyltransferase activity;	.	.
487	LOC106413187	up	yes	GO:0046470|phosphatidylcholine metabolic process;	GO:0016021|integral component of membrane;	GO:0052740|1-acyl-2-lysophosphatidylserine acylhydrolase activity;GO:0008970|phosphatidylcholine 1-acylhydrolase activity;GO:0052739|phosphatidylserine 1-acylhydrolase activity;GO:0004623|phospholipase A2 activity;	K13696	ABHD1_3; abhydrolase domain-containing protein 1/3
488	LOC106415467	up	yes	GO:0046470|phosphatidylcholine metabolic process;	GO:0016021|integral component of membrane;	GO:0052740|1-acyl-2-lysophosphatidylserine acylhydrolase activity;GO:0008970|phosphatidylcholine 1-acylhydrolase activity;GO:0052739|phosphatidylserine 1-acylhydrolase activity;GO:0004623|phospholipase A2 activity;	K13696	ABHD1_3; abhydrolase domain-containing protein 1/3
489	LOC106449972	down	yes	GO:0046464|acylglycerol catabolic process;GO:0060292|long term synaptic depression;GO:0030336|negative regulation of cell migration;GO:0009395|phospholipid catabolic process;GO:0046889|positive regulation of lipid biosynthetic process;GO:2000124|regulation of endocannabinoid signaling pathway;	GO:0032281|AMPA glutamate receptor complex;GO:0070062|extracellular exosome;GO:0016021|integral component of membrane;GO:0005739|mitochondrion;	GO:0047372|acylglycerol lipase activity;GO:0004620|phospholipase activity;	K13700	ABHD6; abhydrolase domain-containing protein 6 [EC:3.1.1.23]
490	LOC106426671	up	yes	GO:0046323|glucose import;GO:0035428|hexose transmembrane transport;GO:0015992|proton transport;	GO:0005887|integral component of plasma membrane;GO:0005886|plasma membrane;	GO:0005355|glucose transmembrane transporter activity;GO:0005351|sugar:proton symporter activity;	.	.
491	LOC106346273	up	yes	GO:0046323|glucose import;GO:0035428|hexose transmembrane transport;GO:0015770|sucrose transport;	GO:0005887|integral component of plasma membrane;GO:0005886|plasma membrane;	GO:0005355|glucose transmembrane transporter activity;GO:0015145|monosaccharide transmembrane transporter activity;GO:0008506|sucrose:proton symporter activity;	.	.
492	LOC106362619	up	yes	GO:0046323|glucose import;GO:0035428|hexose transmembrane transport;GO:0015749|monosaccharide transport;GO:0009737|response to abscisic acid;GO:0009651|response to salt stress;GO:0009414|response to water deprivation;	GO:0005887|integral component of plasma membrane;GO:0005886|plasma membrane;GO:0009506|plasmodesma;	GO:0009679|hexose:proton symporter activity;GO:0005358|high-affinity hydrogen:glucose symporter activity;GO:0015145|monosaccharide transmembrane transporter activity;	.	.
493	LOC106427629	up	yes	GO:0046283|anthocyanin-containing compound metabolic process;GO:0006281|DNA repair;GO:0009649|entrainment of circadian clock;GO:0009640|photomorphogenesis;GO:0048573|photoperiodism, flowering;GO:0009585|red, far-red light phototransduction;GO:0010119|regulation of stomatal movement;GO:0009641|shade avoidance;GO:0009647|skotomorphogenesis;	GO:0080008|Cul4-RING E3 ubiquitin ligase complex;GO:0005737|cytoplasm;GO:0016604|nuclear body;GO:0000152|nuclear ubiquitin ligase complex;GO:0005634|nucleus;	GO:0042802|identical protein binding;GO:0016874|ligase activity;GO:0004842|ubiquitin-protein transferase activity;GO:0008270|zinc ion binding;	K10143	RFWD2, COP1; E3 ubiquitin-protein ligase RFWD2 [EC:2.3.2.27]
494	LOC106432597	down	yes	GO:0046274|lignin catabolic process;GO:0009414|response to water deprivation;	GO:0048046|apoplast;	GO:0005507|copper ion binding;GO:0052716|hydroquinone:oxygen oxidoreductase activity;	K05909	E1.10.3.2; laccase [EC:1.10.3.2]
495	LOC106423947	down	yes	GO:0046274|lignin catabolic process;	GO:0048046|apoplast;	GO:0005507|copper ion binding;GO:0052716|hydroquinone:oxygen oxidoreductase activity;	K05909	E1.10.3.2; laccase [EC:1.10.3.2]
496	LOC106411980	up	yes	GO:0046256|2,4,6-trinitrotoluene catabolic process;GO:0009636|response to toxic substance;GO:0009407|toxin catabolic process;	GO:0005737|cytoplasm;GO:0005829|cytosol;	GO:0043295|glutathione binding;GO:0004364|glutathione transferase activity;	K00799	GST, gst; glutathione S-transferase [EC:2.5.1.18]
497	LOC106434898	down	yes	GO:0046256|2,4,6-trinitrotoluene catabolic process;GO:0009636|response to toxic substance;GO:0009407|toxin catabolic process;	GO:0005737|cytoplasm;GO:0005829|cytosol;	GO:0004364|glutathione transferase activity;	K00799	GST, gst; glutathione S-transferase [EC:2.5.1.18]
498	LOC106361705	down	yes	GO:0045948|positive regulation of translational initiation;	GO:0005737|cytoplasm;	GO:1990247|N6-methyladenosine-containing RNA binding;GO:0044822|poly(A) RNA binding;GO:0043022|ribosome binding;	.	.
499	LOC106388315	up	yes	GO:0045948|positive regulation of translational initiation;	GO:0005737|cytoplasm;	GO:1990247|N6-methyladenosine-containing RNA binding;GO:0044822|poly(A) RNA binding;GO:0043022|ribosome binding;	.	.
500	LOC106435637	down	yes	GO:0045948|positive regulation of translational initiation;	GO:0005737|cytoplasm;	GO:1990247|N6-methyladenosine-containing RNA binding;GO:0044822|poly(A) RNA binding;GO:0043022|ribosome binding;	.	.
501	LOC106380553	up	yes	GO:0045893|positive regulation of transcription, DNA-templated;GO:0009962|regulation of flavonoid biosynthetic process;GO:0009644|response to high light intensity;GO:0006351|transcription, DNA-templated;	GO:0005737|cytoplasm;GO:0016021|integral component of membrane;GO:0005634|nucleus;	GO:0003677|DNA binding;GO:0003700|transcription factor activity, sequence-specific DNA binding;	.	.
502	LOC106384941	down	yes	GO:0045893|positive regulation of transcription, DNA-templated;GO:0009962|regulation of flavonoid biosynthetic process;GO:0009644|response to high light intensity;GO:0006351|transcription, DNA-templated;	GO:0005737|cytoplasm;GO:0016021|integral component of membrane;GO:0005634|nucleus;	GO:0003677|DNA binding;GO:0003700|transcription factor activity, sequence-specific DNA binding;	.	.
503	LOC106422768	up	yes	GO:0045893|positive regulation of transcription, DNA-templated;GO:0009962|regulation of flavonoid biosynthetic process;GO:0009644|response to high light intensity;GO:0006351|transcription, DNA-templated;	GO:0005737|cytoplasm;GO:0016021|integral component of membrane;GO:0005634|nucleus;	GO:0003677|DNA binding;GO:0003700|transcription factor activity, sequence-specific DNA binding;	.	.
504	LOC106430660	up	yes	GO:0045893|positive regulation of transcription, DNA-templated;GO:0009962|regulation of flavonoid biosynthetic process;GO:0009644|response to high light intensity;GO:0006351|transcription, DNA-templated;	GO:0005737|cytoplasm;GO:0016021|integral component of membrane;GO:0005634|nucleus;	GO:0003677|DNA binding;GO:0003700|transcription factor activity, sequence-specific DNA binding;	.	.
505	LOC106451820	down	yes	GO:0045893|positive regulation of transcription, DNA-templated;GO:0009962|regulation of flavonoid biosynthetic process;GO:0009644|response to high light intensity;GO:0006351|transcription, DNA-templated;	GO:0005737|cytoplasm;GO:0016021|integral component of membrane;GO:0005634|nucleus;	GO:0003677|DNA binding;GO:0003700|transcription factor activity, sequence-specific DNA binding;	.	.
506	LOC106451821	down	yes	GO:0045893|positive regulation of transcription, DNA-templated;GO:0009962|regulation of flavonoid biosynthetic process;GO:0009644|response to high light intensity;GO:0006351|transcription, DNA-templated;	GO:0005737|cytoplasm;GO:0016021|integral component of membrane;GO:0005634|nucleus;	GO:0003677|DNA binding;GO:0003700|transcription factor activity, sequence-specific DNA binding;	.	.
507	LOC106361351	up	yes	GO:0045893|positive regulation of transcription, DNA-templated;GO:0009961|response to 1-aminocyclopropane-1-carboxylic acid;GO:0009611|response to wounding;GO:0006351|transcription, DNA-templated;	GO:0005634|nucleus;	GO:0043565|sequence-specific DNA binding;GO:0003700|transcription factor activity, sequence-specific DNA binding;	.	.
508	LOC106440932	up	yes	GO:0045893|positive regulation of transcription, DNA-templated;GO:0009863|salicylic acid mediated signaling pathway;GO:0006351|transcription, DNA-templated;	GO:0005634|nucleus;	GO:0043565|sequence-specific DNA binding;GO:0003700|transcription factor activity, sequence-specific DNA binding;GO:0008270|zinc ion binding;	K18834	WRKY1; WRKY transcription factor 1
509	LOC106381907	down	yes	GO:0045893|positive regulation of transcription, DNA-templated;GO:0009416|response to light stimulus;GO:0006351|transcription, DNA-templated;	GO:0005634|nucleus;	GO:0043565|sequence-specific DNA binding;GO:0003700|transcription factor activity, sequence-specific DNA binding;GO:0008270|zinc ion binding;	.	.
510	LOC106454558	down	yes	GO:0045893|positive regulation of transcription, DNA-templated;GO:0009416|response to light stimulus;GO:0006351|transcription, DNA-templated;	GO:0005634|nucleus;	GO:0043565|sequence-specific DNA binding;GO:0003700|transcription factor activity, sequence-specific DNA binding;GO:0008270|zinc ion binding;	.	.
511	LOC106347723	down	yes	GO:0045893|positive regulation of transcription, DNA-templated;GO:0009409|response to cold;GO:0050826|response to freezing;GO:0010440|stomatal lineage progression;GO:0006351|transcription, DNA-templated;	GO:0005634|nucleus;	GO:0003677|DNA binding;GO:0003700|transcription factor activity, sequence-specific DNA binding;	.	.
512	LOC106376874	up	yes	GO:0045893|positive regulation of transcription, DNA-templated;GO:0009409|response to cold;GO:0050826|response to freezing;GO:0010440|stomatal lineage progression;GO:0006351|transcription, DNA-templated;	GO:0005634|nucleus;	GO:0003677|DNA binding;GO:0003700|transcription factor activity, sequence-specific DNA binding;	.	.
513	LOC106409209	down	yes	GO:0045893|positive regulation of transcription, DNA-templated;GO:0009409|response to cold;GO:0050826|response to freezing;GO:0010440|stomatal lineage progression;GO:0006351|transcription, DNA-templated;	GO:0005634|nucleus;	GO:0003677|DNA binding;GO:0003700|transcription factor activity, sequence-specific DNA binding;	.	.
514	LOC106353197	up	yes	GO:0045893|positive regulation of transcription, DNA-templated;GO:0006355|regulation of transcription, DNA-templated;GO:0006351|transcription, DNA-templated;	GO:0016602|CCAAT-binding factor complex;GO:0005737|cytoplasm;GO:0005634|nucleus;	GO:0043565|sequence-specific DNA binding;GO:0003700|transcription factor activity, sequence-specific DNA binding;	.	.
515	LOC106417624	down	yes	GO:0045893|positive regulation of transcription, DNA-templated;GO:0006351|transcription, DNA-templated;	GO:0016021|integral component of membrane;GO:0005634|nucleus;GO:0005886|plasma membrane;	GO:0003677|DNA binding;GO:0003700|transcription factor activity, sequence-specific DNA binding;	.	.
516	LOC106445188	up	yes	GO:0045893|positive regulation of transcription, DNA-templated;GO:0006351|transcription, DNA-templated;	GO:0016021|integral component of membrane;GO:0005634|nucleus;GO:0005886|plasma membrane;	GO:0003677|DNA binding;GO:0003700|transcription factor activity, sequence-specific DNA binding;	.	.
517	LOC106368224	up	yes	GO:0045893|positive regulation of transcription, DNA-templated;GO:0006351|transcription, DNA-templated;	GO:0005669|transcription factor TFIID complex;	.	K14649	TAF8; transcription initiation factor TFIID subunit 8
518	LOC106368172	up	yes	GO:0045893|positive regulation of transcription, DNA-templated;GO:0006351|transcription, DNA-templated;	GO:0005634|nucleus;	GO:0003677|DNA binding;GO:0043565|sequence-specific DNA binding;GO:0003700|transcription factor activity, sequence-specific DNA binding;	.	.
519	LOC106439688	up	yes	GO:0045893|positive regulation of transcription, DNA-templated;GO:0006351|transcription, DNA-templated;	GO:0005634|nucleus;	GO:0043565|sequence-specific DNA binding;GO:0003700|transcription factor activity, sequence-specific DNA binding;GO:0008270|zinc ion binding;	.	.
520	LOC106426796	down	yes	GO:0045892|negative regulation of transcription, DNA-templated;GO:0009408|response to heat;GO:0006351|transcription, DNA-templated;	GO:0005634|nucleus;	GO:0043565|sequence-specific DNA binding;GO:0003700|transcription factor activity, sequence-specific DNA binding;	K09419	HSFF; heat shock transcription factor, other eukaryote
521	LOC106454887	up	yes	GO:0045892|negative regulation of transcription, DNA-templated;GO:0006351|transcription, DNA-templated;	GO:0005634|nucleus;	.	.	.
522	LOC106387361	up	yes	GO:0045892|negative regulation of transcription, DNA-templated;	GO:0005886|plasma membrane;	GO:0010181|FMN binding;GO:0003955|NAD(P)H dehydrogenase (quinone) activity;	K03809	wrbA; NAD(P)H dehydrogenase (quinone) [EC:1.6.5.2]
523	LOC106388005	up	yes	GO:0045892|negative regulation of transcription, DNA-templated;	GO:0005886|plasma membrane;	GO:0010181|FMN binding;GO:0003955|NAD(P)H dehydrogenase (quinone) activity;	K03809	wrbA; NAD(P)H dehydrogenase (quinone) [EC:1.6.5.2]
524	LOC106431417	up	yes	GO:0045727|positive regulation of translation;GO:0043335|protein unfolding;GO:0009408|response to heat;GO:0009644|response to high light intensity;GO:0042542|response to hydrogen peroxide;	GO:0009941|chloroplast envelope;GO:0009570|chloroplast stroma;GO:0005829|cytosol;GO:0005634|nucleus;	GO:0005524|ATP binding;	K03695	clpB; ATP-dependent Clp protease ATP-binding subunit ClpB
525	LOC106380540	up	yes	GO:0045727|positive regulation of translation;GO:0006412|translation;	GO:0009507|chloroplast;	GO:0005525|GTP binding;GO:0003924|GTPase activity;	K03596	lepA; GTP-binding protein LepA
526	LOC106432998	up	yes	GO:0045493|xylan catabolic process;	GO:0005576|extracellular region;	GO:0031176|endo-1,4-beta-xylanase activity;	K01181	E3.2.1.8, xynA; endo-1,4-beta-xylanase [EC:3.2.1.8]
527	LOC106365801	up	yes	GO:0045490|pectin catabolic process;	.	GO:0046872|metal ion binding;GO:0030570|pectate lyase activity;	K01728	pel; pectate lyase [EC:4.2.2.2]
528	LOC106367682	up	yes	GO:0045490|pectin catabolic process;	.	GO:0046872|metal ion binding;GO:0030570|pectate lyase activity;	K01728	pel; pectate lyase [EC:4.2.2.2]
529	LOC106438928	down	yes	GO:0045489|pectin biosynthetic process;	GO:0005768|endosome;GO:0005794|Golgi apparatus;GO:0000139|Golgi membrane;GO:0016021|integral component of membrane;GO:0005802|trans-Golgi network;	GO:0047262|polygalacturonate 4-alpha-galacturonosyltransferase activity;	K13648	GAUT; alpha-1,4-galacturonosyltransferase [EC:2.4.1.43]
530	LOC106450656	up	yes	GO:0045454|cell redox homeostasis;GO:0042744|hydrogen peroxide catabolic process;GO:0043085|positive regulation of catalytic activity;GO:0010380|regulation of chlorophyll biosynthetic process;GO:0010581|regulation of starch biosynthetic process;GO:0019430|removal of superoxide radicals;	GO:0009507|chloroplast;GO:0009570|chloroplast stroma;	GO:0008047|enzyme activator activity;GO:0050660|flavin adenine dinucleotide binding;GO:0016671|oxidoreductase activity, acting on a sulfur group of donors, disulfide as acceptor;GO:0004791|thioredoxin-disulfide reductase activity;	K00384	trxB; thioredoxin reductase (NADPH) [EC:1.8.1.9]
531	LOC106371884	down	yes	GO:0045454|cell redox homeostasis;GO:0034599|cellular response to oxidative stress;GO:0050832|defense response to fungus;GO:0006662|glycerol ether metabolic process;GO:0055114|oxidation-reduction process;GO:0006457|protein folding;GO:0046686|response to cadmium ion;GO:0010188|response to microbial phytotoxin;GO:0006979|response to oxidative stress;GO:0000103|sulfate assimilation;	GO:0048046|apoplast;GO:0005737|cytoplasm;GO:0005829|cytosol;GO:0005886|plasma membrane;GO:0009506|plasmodesma;	GO:0016671|oxidoreductase activity, acting on a sulfur group of donors, disulfide as acceptor;GO:0015035|protein disulfide oxidoreductase activity;	K03671	trxA; thioredoxin 1
532	LOC106435763	up	yes	GO:0045454|cell redox homeostasis;GO:0034599|cellular response to oxidative stress;GO:0010190|cytochrome b6f complex assembly;GO:0006662|glycerol ether metabolic process;GO:0055114|oxidation-reduction process;GO:0006457|protein folding;GO:0000103|sulfate assimilation;	GO:0009507|chloroplast;GO:0009534|chloroplast thylakoid;GO:0009535|chloroplast thylakoid membrane;GO:0005737|cytoplasm;GO:0031977|thylakoid lumen;	GO:0016671|oxidoreductase activity, acting on a sulfur group of donors, disulfide as acceptor;GO:0015035|protein disulfide oxidoreductase activity;	.	.
533	LOC106364833	up	yes	GO:0045454|cell redox homeostasis;GO:0034599|cellular response to oxidative stress;GO:0006662|glycerol ether metabolic process;GO:0055114|oxidation-reduction process;GO:0043085|positive regulation of catalytic activity;GO:0006457|protein folding;GO:0000103|sulfate assimilation;	GO:0048046|apoplast;GO:0005737|cytoplasm;GO:0005829|cytosol;GO:0005886|plasma membrane;	GO:0008047|enzyme activator activity;GO:0016671|oxidoreductase activity, acting on a sulfur group of donors, disulfide as acceptor;GO:0015035|protein disulfide oxidoreductase activity;	K03671	trxA; thioredoxin 1
534	LOC106454855	down	yes	GO:0045454|cell redox homeostasis;GO:0034599|cellular response to oxidative stress;GO:0006662|glycerol ether metabolic process;GO:0055114|oxidation-reduction process;GO:0043085|positive regulation of catalytic activity;GO:0006457|protein folding;GO:0000103|sulfate assimilation;	GO:0048046|apoplast;GO:0005737|cytoplasm;GO:0005829|cytosol;GO:0005886|plasma membrane;	GO:0008047|enzyme activator activity;GO:0016671|oxidoreductase activity, acting on a sulfur group of donors, disulfide as acceptor;GO:0015035|protein disulfide oxidoreductase activity;	K03671	trxA; thioredoxin 1
535	LOC106368255	up	yes	GO:0045454|cell redox homeostasis;GO:0034599|cellular response to oxidative stress;GO:0006662|glycerol ether metabolic process;GO:0055114|oxidation-reduction process;GO:0043085|positive regulation of catalytic activity;GO:0006457|protein folding;GO:0000103|sulfate assimilation;	GO:0009507|chloroplast;GO:0009570|chloroplast stroma;GO:0005737|cytoplasm;GO:0005829|cytosol;	GO:0008047|enzyme activator activity;GO:0016671|oxidoreductase activity, acting on a sulfur group of donors, disulfide as acceptor;GO:0015035|protein disulfide oxidoreductase activity;	.	.
536	LOC106346171	up	yes	GO:0045454|cell redox homeostasis;GO:0034599|cellular response to oxidative stress;GO:0006662|glycerol ether metabolic process;GO:0055114|oxidation-reduction process;GO:0043085|positive regulation of catalytic activity;GO:0006457|protein folding;GO:0000103|sulfate assimilation;	GO:0009507|chloroplast;GO:0009570|chloroplast stroma;GO:0005737|cytoplasm;	GO:0008047|enzyme activator activity;GO:0016671|oxidoreductase activity, acting on a sulfur group of donors, disulfide as acceptor;GO:0015035|protein disulfide oxidoreductase activity;	.	.
537	LOC106346322	up	yes	GO:0045454|cell redox homeostasis;GO:0034599|cellular response to oxidative stress;GO:0006662|glycerol ether metabolic process;GO:0055114|oxidation-reduction process;GO:0006457|protein folding;GO:0000103|sulfate assimilation;	GO:0009507|chloroplast;GO:0031969|chloroplast membrane;GO:0009570|chloroplast stroma;GO:0005737|cytoplasm;	GO:0016671|oxidoreductase activity, acting on a sulfur group of donors, disulfide as acceptor;GO:0015035|protein disulfide oxidoreductase activity;	.	.
538	LOC106357993	up	yes	GO:0045454|cell redox homeostasis;GO:0034599|cellular response to oxidative stress;GO:0006662|glycerol ether metabolic process;GO:0055114|oxidation-reduction process;GO:0006457|protein folding;GO:0000103|sulfate assimilation;	GO:0005737|cytoplasm;GO:0005829|cytosol;GO:0005886|plasma membrane;	GO:0016671|oxidoreductase activity, acting on a sulfur group of donors, disulfide as acceptor;GO:0015035|protein disulfide oxidoreductase activity;	K03671	trxA; thioredoxin 1
539	LOC106395716	up	yes	GO:0045454|cell redox homeostasis;GO:0034599|cellular response to oxidative stress;GO:0006662|glycerol ether metabolic process;GO:0055114|oxidation-reduction process;GO:0006457|protein folding;GO:0000103|sulfate assimilation;	GO:0005737|cytoplasm;GO:0005829|cytosol;GO:0005886|plasma membrane;	GO:0016671|oxidoreductase activity, acting on a sulfur group of donors, disulfide as acceptor;GO:0015035|protein disulfide oxidoreductase activity;	K03671	trxA; thioredoxin 1
540	LOC106434982	down	yes	GO:0045454|cell redox homeostasis;GO:0034599|cellular response to oxidative stress;GO:0006662|glycerol ether metabolic process;GO:0055114|oxidation-reduction process;GO:0006457|protein folding;GO:0000103|sulfate assimilation;	GO:0005737|cytoplasm;GO:0005829|cytosol;GO:0005886|plasma membrane;	GO:0016671|oxidoreductase activity, acting on a sulfur group of donors, disulfide as acceptor;GO:0015035|protein disulfide oxidoreductase activity;	K03671	trxA; thioredoxin 1
541	LOC106364986	up	yes	GO:0045454|cell redox homeostasis;GO:0009740|gibberellic acid mediated signaling pathway;GO:0009739|response to gibberellin;	GO:0005623|cell;GO:0005576|extracellular region;	.	.	.
542	LOC106375478	up	yes	GO:0045454|cell redox homeostasis;GO:0006662|glycerol ether metabolic process;	GO:0009570|chloroplast stroma;	GO:0015035|protein disulfide oxidoreductase activity;	.	.
543	LOC106387275	up	yes	GO:0045454|cell redox homeostasis;GO:0006662|glycerol ether metabolic process;	GO:0009507|chloroplast;	GO:0015035|protein disulfide oxidoreductase activity;	.	.
544	LOC106449182	up	yes	GO:0045454|cell redox homeostasis;GO:0006662|glycerol ether metabolic process;	GO:0005623|cell;	GO:0015035|protein disulfide oxidoreductase activity;	.	.
545	LOC106449183	up	yes	GO:0045454|cell redox homeostasis;GO:0006662|glycerol ether metabolic process;	GO:0005623|cell;	GO:0015035|protein disulfide oxidoreductase activity;	.	.
546	LOC106385027	up	yes	GO:0045454|cell redox homeostasis;GO:0006457|protein folding;GO:0034976|response to endoplasmic reticulum stress;GO:0006979|response to oxidative stress;	GO:0005618|cell wall;GO:0009507|chloroplast;GO:0005783|endoplasmic reticulum;GO:0005788|endoplasmic reticulum lumen;GO:0005576|extracellular region;GO:0005739|mitochondrion;GO:0005634|nucleus;GO:0005774|vacuolar membrane;	GO:0003756|protein disulfide isomerase activity;	.	.
547	LOC106390629	up	yes	GO:0045454|cell redox homeostasis;GO:0006457|protein folding;GO:0034976|response to endoplasmic reticulum stress;GO:0006979|response to oxidative stress;	GO:0005618|cell wall;GO:0009507|chloroplast;GO:0005783|endoplasmic reticulum;GO:0005788|endoplasmic reticulum lumen;GO:0005576|extracellular region;GO:0005739|mitochondrion;GO:0005634|nucleus;GO:0005774|vacuolar membrane;	GO:0003756|protein disulfide isomerase activity;	.	.
548	LOC106388012	down	yes	GO:0045454|cell redox homeostasis;GO:0006457|protein folding;GO:0034976|response to endoplasmic reticulum stress;	GO:0005783|endoplasmic reticulum;GO:0005788|endoplasmic reticulum lumen;GO:0005794|Golgi apparatus;GO:0005886|plasma membrane;GO:0005773|vacuole;	GO:0003756|protein disulfide isomerase activity;	K09584	PDIA6, TXNDC7; protein disulfide-isomerase A6 [EC:5.3.4.1]
549	LOC106426166	up	yes	GO:0045454|cell redox homeostasis;GO:0006457|protein folding;GO:0034976|response to endoplasmic reticulum stress;	GO:0005623|cell;GO:0016021|integral component of membrane;	GO:0003756|protein disulfide isomerase activity;	.	.
550	LOC106346373	up	yes	GO:0045454|cell redox homeostasis;GO:0006457|protein folding;GO:0034976|response to endoplasmic reticulum stress;	GO:0005623|cell;	GO:0003756|protein disulfide isomerase activity;	.	.
551	LOC106455005	up	yes	GO:0045454|cell redox homeostasis;GO:0006457|protein folding;	GO:0005623|cell;GO:0016021|integral component of membrane;	GO:0003756|protein disulfide isomerase activity;	.	.
552	LOC106349376	up	yes	GO:0045454|cell redox homeostasis;	GO:0005886|plasma membrane;	GO:0009055|electron carrier activity;GO:0015035|protein disulfide oxidoreductase activity;	.	.
553	LOC106368025	up	yes	GO:0045454|cell redox homeostasis;	GO:0005886|plasma membrane;	GO:0009055|electron carrier activity;GO:0015035|protein disulfide oxidoreductase activity;	.	.
554	LOC106377458	up	yes	GO:0045454|cell redox homeostasis;	GO:0005886|plasma membrane;	GO:0009055|electron carrier activity;GO:0015035|protein disulfide oxidoreductase activity;	.	.
555	LOC106392436	down	yes	GO:0045454|cell redox homeostasis;	GO:0005886|plasma membrane;	GO:0009055|electron carrier activity;GO:0015035|protein disulfide oxidoreductase activity;	.	.
556	LOC106426363	down	yes	GO:0045454|cell redox homeostasis;	GO:0005886|plasma membrane;	GO:0009055|electron carrier activity;GO:0015035|protein disulfide oxidoreductase activity;	.	.
557	LOC106440926	up	yes	GO:0045454|cell redox homeostasis;	GO:0005886|plasma membrane;	GO:0009055|electron carrier activity;GO:0015035|protein disulfide oxidoreductase activity;	.	.
558	LOC106371065	up	yes	GO:0045454|cell redox homeostasis;	GO:0005737|cytoplasm;	GO:0009055|electron carrier activity;GO:0015035|protein disulfide oxidoreductase activity;	.	.
559	LOC106383017	up	yes	GO:0045454|cell redox homeostasis;	GO:0005623|cell;GO:0016021|integral component of membrane;	.	.	.
560	LOC106364933	up	yes	GO:0045454|cell redox homeostasis;	GO:0005623|cell;	.	.	.
561	LOC106445565	up	yes	GO:0045227|capsule polysaccharide biosynthetic process;GO:0071555|cell wall organization;GO:0006012|galactose metabolic process;GO:0033358|UDP-L-arabinose biosynthetic process;	GO:0005829|cytosol;GO:0005886|plasma membrane;	GO:0050662|coenzyme binding;GO:0050373|UDP-arabinose 4-epimerase activity;GO:0003978|UDP-glucose 4-epimerase activity;	K01784	galE, GALE; UDP-glucose 4-epimerase [EC:5.1.3.2]
562	LOC106417665	down	yes	GO:0045227|capsule polysaccharide biosynthetic process;GO:0006012|galactose metabolic process;GO:0033358|UDP-L-arabinose biosynthetic process;	GO:0032580|Golgi cisterna membrane;GO:0016021|integral component of membrane;	GO:0050662|coenzyme binding;GO:0050373|UDP-arabinose 4-epimerase activity;GO:0003978|UDP-glucose 4-epimerase activity;	K12448	UXE, uxe; UDP-arabinose 4-epimerase [EC:5.1.3.5]
563	LOC106394720	down	yes	GO:0045168|cell-cell signaling involved in cell fate commitment;GO:0007275|multicellular organismal development;	GO:0005615|extracellular space;	GO:0033612|receptor serine/threonine kinase binding;	.	.
564	LOC106348419	down	yes	GO:0045116|protein neddylation;GO:0016567|protein ubiquitination;GO:0009733|response to auxin;	GO:0005737|cytoplasm;	GO:0005524|ATP binding;GO:0016874|ligase activity;GO:0019788|NEDD8 transferase activity;	K10579	UBE2M, UBC12; ubiquitin-conjugating enzyme E2 M
565	LOC106384458	down	yes	GO:0045116|protein neddylation;	GO:0005829|cytosol;GO:0005634|nucleus;	GO:0016881|acid-amino acid ligase activity;GO:0005524|ATP binding;GO:0019781|NEDD8 activating enzyme activity;GO:0046982|protein heterodimerization activity;	K10686	UBE1C, UBA3; ubiquitin-activating enzyme E1 C [EC:6.2.1.45]
566	LOC106376492	up	yes	GO:0045087|innate immune response;GO:0048574|long-day photoperiodism, flowering;GO:0009909|regulation of flower development;GO:0080164|regulation of nitric oxide metabolic process;GO:0009737|response to abscisic acid;GO:0009646|response to absence of light;GO:0009733|response to auxin;GO:0051592|response to calcium ion;GO:0009409|response to cold;GO:0009408|response to heat;GO:0042542|response to…	GO:0005886|plasma membrane;	GO:0005509|calcium ion binding;	K13448	CML; calcium-binding protein CML
567	LOC106446344	down	yes	GO:0045087|innate immune response;GO:0048574|long-day photoperiodism, flowering;GO:0009909|regulation of flower development;GO:0080164|regulation of nitric oxide metabolic process;GO:0009737|response to abscisic acid;GO:0009646|response to absence of light;GO:0009733|response to auxin;GO:0051592|response to calcium ion;GO:0009409|response to cold;GO:0009408|response to heat;GO:0042542|response to…	GO:0005886|plasma membrane;	GO:0005509|calcium ion binding;	K13448	CML; calcium-binding protein CML
568	LOC106380837	up	yes	GO:0045087|innate immune response;GO:0009965|leaf morphogenesis;	GO:0005829|cytosol;GO:0000502|proteasome complex;	.	.	.
569	LOC106382967	down	yes	GO:0045087|innate immune response;GO:0009965|leaf morphogenesis;	GO:0005829|cytosol;GO:0000502|proteasome complex;	.	.	.
570	LOC106419004	up	yes	GO:0045087|innate immune response;GO:0009965|leaf morphogenesis;	GO:0005829|cytosol;GO:0000502|proteasome complex;	.	.	.
571	LOC106389622	down	yes	GO:0045087|innate immune response;GO:0006397|mRNA processing;GO:0009737|response to abscisic acid;GO:0009409|response to cold;	GO:0009507|chloroplast;GO:0009941|chloroplast envelope;GO:0009570|chloroplast stroma;GO:0009534|chloroplast thylakoid;GO:0009535|chloroplast thylakoid membrane;GO:0030529|ribonucleoprotein complex;GO:0010319|stromule;GO:0009579|thylakoid;	GO:0000166|nucleotide binding;GO:0008266|poly(U) RNA binding;	K11294	NCL, NSR1; nucleolin
572	LOC106369357	up	yes	GO:0045048|protein insertion into ER membrane;GO:0006810|transport;	GO:0005783|endoplasmic reticulum;	GO:0005524|ATP binding;GO:0016887|ATPase activity;GO:0046872|metal ion binding;	K01551	arsA, ASNA1; arsenite-transporting ATPase [EC:3.6.3.16]
573	LOC106447449	up	yes	GO:0045047|protein targeting to ER;GO:0006465|signal peptide processing;	GO:0005783|endoplasmic reticulum;GO:0016021|integral component of membrane;GO:0005787|signal peptidase complex;	GO:0008233|peptidase activity;	K12947	SPCS2, SPC2; signal peptidase complex subunit 2 [EC:3.4.-.-]
574	LOC106355204	down	yes	GO:0045038|protein import into chloroplast thylakoid membrane;GO:0009306|protein secretion;	GO:0009507|chloroplast;GO:0009941|chloroplast envelope;GO:0009534|chloroplast thylakoid;GO:0009535|chloroplast thylakoid membrane;GO:0016021|integral component of membrane;GO:0033281|TAT protein transport complex;GO:0009579|thylakoid;	GO:0009977|proton motive force dependent protein transmembrane transporter activity;	.	.
575	LOC106394419	down	yes	GO:0045038|protein import into chloroplast thylakoid membrane;GO:0009306|protein secretion;	GO:0009507|chloroplast;GO:0009941|chloroplast envelope;GO:0009534|chloroplast thylakoid;GO:0009535|chloroplast thylakoid membrane;GO:0016021|integral component of membrane;GO:0033281|TAT protein transport complex;GO:0009579|thylakoid;	GO:0009977|proton motive force dependent protein transmembrane transporter activity;	.	.
576	LOC106377535	up	yes	GO:0045036|protein targeting to chloroplast;GO:0006355|regulation of transcription, DNA-templated;	GO:0009507|chloroplast;GO:0005634|nucleus;	.	.	.
577	LOC106352592	down	yes	GO:0045036|protein targeting to chloroplast;	GO:0009507|chloroplast;GO:0009941|chloroplast envelope;GO:0009707|chloroplast outer membrane;GO:0016021|integral component of membrane;	GO:0005525|GTP binding;GO:0003924|GTPase activity;GO:0042802|identical protein binding;GO:0046872|metal ion binding;GO:0015450|P-P-bond-hydrolysis-driven protein transmembrane transporter activity;GO:0042803|protein homodimerization activity;	.	.
578	LOC106376503	down	yes	GO:0044571|[2Fe-2S] cluster assembly;GO:0006879|cellular iron ion homeostasis;GO:0097428|protein maturation by iron-sulfur cluster transfer;	GO:0005737|cytoplasm;GO:0005759|mitochondrial matrix;GO:0005739|mitochondrion;	GO:0051537|2 iron, 2 sulfur cluster binding;GO:0051539|4 iron, 4 sulfur cluster binding;GO:0008198|ferrous iron binding;GO:0036455|iron-sulfur transferase activity;GO:0005198|structural molecule activity;	.	.
579	LOC106431336	up	yes	GO:0044550|secondary metabolite biosynthetic process;	GO:0016021|integral component of membrane;GO:0016020|membrane;	GO:0020037|heme binding;GO:0005506|iron ion binding;GO:0016709|oxidoreductase activity, acting on paired donors, with incorporation or reduction of molecular oxygen, NAD(P)H as one donor, and incorporation of one atom of oxygen;	.	.
580	LOC106382092	up	yes	GO:0044419|interspecies interaction between organisms;GO:0009626|plant-type hypersensitive response;GO:0034052|positive regulation of plant-type hypersensitive response;GO:0010112|regulation of systemic acquired resistance;	.	GO:0016874|ligase activity;	K14487	GH3; auxin responsive GH3 gene family
581	LOC106418215	up	yes	GO:0044419|interspecies interaction between organisms;GO:0009626|plant-type hypersensitive response;GO:0034052|positive regulation of plant-type hypersensitive response;GO:0010112|regulation of systemic acquired resistance;	.	GO:0016874|ligase activity;	K14487	GH3; auxin responsive GH3 gene family
582	LOC106418216	up	yes	GO:0044419|interspecies interaction between organisms;GO:0009626|plant-type hypersensitive response;GO:0034052|positive regulation of plant-type hypersensitive response;GO:0010112|regulation of systemic acquired resistance;	.	GO:0016874|ligase activity;	K14487	GH3; auxin responsive GH3 gene family
583	LOC106431500	down	yes	GO:0044419|interspecies interaction between organisms;GO:0009626|plant-type hypersensitive response;GO:0034052|positive regulation of plant-type hypersensitive response;GO:0010112|regulation of systemic acquired resistance;	.	GO:0016874|ligase activity;	K14487	GH3; auxin responsive GH3 gene family
584	LOC106397920	up	yes	GO:0044347|cell wall polysaccharide catabolic process;GO:0042744|hydrogen peroxide catabolic process;GO:0080001|mucilage extrusion from seed coat;GO:0006979|response to oxidative stress;	GO:0005576|extracellular region;GO:0009505|plant-type cell wall;	GO:0020037|heme binding;GO:0046872|metal ion binding;GO:0004601|peroxidase activity;	K00430	E1.11.1.7; peroxidase [EC:1.11.1.7]
585	LOC106410887	up	yes	GO:0044267|cellular protein metabolic process;GO:0006488|dolichol-linked oligosaccharide biosynthetic process;GO:0043687|post-translational protein modification;GO:0018279|protein N-linked glycosylation via asparagine;	GO:0005789|endoplasmic reticulum membrane;GO:0030176|integral component of endoplasmic reticulum membrane;GO:0043541|UDP-N-acetylglucosamine transferase complex;	GO:0043495|protein anchor;	K07441	ALG14; beta-1,4-N-acetylglucosaminyltransferase [EC:2.4.1.141]
586	LOC106448834	down	yes	GO:0044267|cellular protein metabolic process;GO:0006488|dolichol-linked oligosaccharide biosynthetic process;GO:0043687|post-translational protein modification;GO:0018279|protein N-linked glycosylation via asparagine;	GO:0005789|endoplasmic reticulum membrane;GO:0016021|integral component of membrane;	GO:0004583|dolichyl-phosphate-glucose-glycolipid alpha-glucosyltransferase activity;	K03850	ALG10; alpha-1,2-glucosyltransferase [EC:2.4.1.256]
587	LOC106368053	up	yes	GO:0044267|cellular protein metabolic process;	GO:0016021|integral component of membrane;GO:0005739|mitochondrion;	GO:0047545|2-hydroxyglutarate dehydrogenase activity;	K00109	E1.1.99.2; 2-hydroxyglutarate dehydrogenase [EC:1.1.99.2]
588	LOC106377405	down	yes	GO:0044262|cellular carbohydrate metabolic process;GO:0006635|fatty acid beta-oxidation;GO:0006099|tricarboxylic acid cycle;	GO:0005777|peroxisome;	GO:0004108|citrate (Si)-synthase activity;	K01647	CS, gltA; citrate synthase [EC:2.3.3.1]
589	LOC106366006	up	yes	GO:0044238|primary metabolic process;	GO:0009570|chloroplast stroma;	GO:0019843|rRNA binding;	.	.
590	LOC106437632	up	yes	GO:0044237|cellular metabolic process;GO:0006850|mitochondrial pyruvate transport;GO:0006090|pyruvate metabolic process;GO:0044281|small molecule metabolic process;	GO:0016021|integral component of membrane;GO:0005743|mitochondrial inner membrane;GO:0005739|mitochondrion;GO:0005634|nucleus;	GO:0050833|pyruvate transmembrane transporter activity;	.	.
591	LOC106419303	down	yes	GO:0043985|histone H4-R3 methylation;GO:0010030|positive regulation of seed germination;	GO:0005634|nucleus;	GO:0000987|core promoter proximal region sequence-specific DNA binding;	.	.
592	LOC106385048	up	yes	GO:0043967|histone H4 acetylation;GO:0071962|mitotic sister chromatid cohesion, centromeric;GO:0007275|multicellular organismal development;	GO:0005737|cytoplasm;	GO:0010485|H4 histone acetyltransferase activity;GO:0004596|peptide alpha-N-acetyltransferase activity;GO:0052858|peptidyl-lysine N-acetyltransferase activity, acting on acetyl phosphate as donor;	.	.
593	LOC106451758	up	yes	GO:0043928|exonucleolytic nuclear-transcribed mRNA catabolic process involved in deadenylation-dependent decay;GO:0010467|gene expression;GO:0000398|mRNA splicing, via spliceosome;GO:0000288|nuclear-transcribed mRNA catabolic process, deadenylation-dependent decay;	GO:0005829|cytosol;GO:0005732|small nucleolar ribonucleoprotein complex;GO:0005681|spliceosomal complex;	GO:0017070|U6 snRNA binding;	K12626	LSM7; U6 snRNA-associated Sm-like protein LSm7
594	LOC106427881	down	yes	GO:0043928|exonucleolytic nuclear-transcribed mRNA catabolic process involved in deadenylation-dependent decay;GO:0010467|gene expression;GO:0000288|nuclear-transcribed mRNA catabolic process, deadenylation-dependent decay;GO:0006401|RNA catabolic process;GO:0090503|RNA phosphodiester bond hydrolysis, exonucleolytic;GO:0006364|rRNA processing;	GO:0005829|cytosol;GO:0000178|exosome (RNase complex);GO:0005730|nucleolus;GO:0005634|nucleus;	GO:0000175|3'-5'-exoribonuclease activity;GO:0003723|RNA binding;	K12589	RRP42, EXOSC7; exosome complex component RRP42
595	LOC106435838	up	yes	GO:0043928|exonucleolytic nuclear-transcribed mRNA catabolic process involved in deadenylation-dependent decay;GO:0010467|gene expression;GO:0000288|nuclear-transcribed mRNA catabolic process, deadenylation-dependent decay;GO:0006364|rRNA processing;	GO:0005737|cytoplasm;GO:0005829|cytosol;GO:0000178|exosome (RNase complex);GO:0005730|nucleolus;GO:0005634|nucleus;	GO:0017091|AU-rich element binding;	K12586	RRP43, EXOSC8, OIP2; exosome complex component RRP43
596	LOC106416097	up	yes	GO:0043686|co-translational protein modification;GO:0031365|N-terminal protein amino acid modification;GO:0018206|peptidyl-methionine modification;GO:0006412|translation;	GO:0009507|chloroplast;GO:0009570|chloroplast stroma;GO:0005739|mitochondrion;GO:0009505|plant-type cell wall;	GO:0005506|iron ion binding;GO:0042586|peptide deformylase activity;	K01462	PDF, def; peptide deformylase [EC:3.5.1.88]
597	LOC106371422	up	yes	GO:0043622|cortical microtubule organization;GO:0000910|cytokinesis;GO:0007067|mitotic nuclear division;	GO:0005938|cell cortex;GO:0005874|microtubule;GO:0005634|nucleus;GO:0009524|phragmoplast;GO:0005819|spindle;	GO:0046983|protein dimerization activity;	.	.
598	LOC106371424	down	yes	GO:0043622|cortical microtubule organization;GO:0000910|cytokinesis;GO:0007067|mitotic nuclear division;	GO:0005938|cell cortex;GO:0005874|microtubule;GO:0005634|nucleus;GO:0009524|phragmoplast;GO:0005819|spindle;	GO:0046983|protein dimerization activity;	.	.
599	LOC106420990	up	yes	GO:0043622|cortical microtubule organization;GO:0000910|cytokinesis;GO:0007067|mitotic nuclear division;	GO:0005938|cell cortex;GO:0005874|microtubule;GO:0005634|nucleus;GO:0009524|phragmoplast;GO:0005819|spindle;	GO:0046983|protein dimerization activity;	.	.
600	LOC106423673	up	yes	GO:0043622|cortical microtubule organization;	GO:0005737|cytoplasm;GO:0005874|microtubule;	GO:0005524|ATP binding;GO:0004709|MAP kinase kinase kinase activity;	.	.
601	LOC106399408	up	yes	GO:0043570|maintenance of DNA repeat elements;GO:0006311|meiotic gene conversion;GO:0000710|meiotic mismatch repair;GO:0006298|mismatch repair;GO:0045128|negative regulation of reciprocal meiotic recombination;GO:0006301|postreplication repair;GO:0006290|pyrimidine dimer repair;GO:0007131|reciprocal meiotic recombination;	GO:0032301|MutSalpha complex;GO:0032302|MutSbeta complex;GO:0000228|nuclear chromosome;GO:0005886|plasma membrane;	GO:0005524|ATP binding;GO:0003684|damaged DNA binding;GO:0008094|DNA-dependent ATPase activity;GO:0000406|double-strand/single-strand DNA junction binding;GO:0000400|four-way junction DNA binding;GO:0032137|guanine/thymine mispair binding;GO:0000404|heteroduplex DNA loop binding;GO:0030983|mismatched DNA binding;GO:0032138|single base insertion or deletion binding;GO:0000403|Y-form DNA binding;	K08735	MSH2; DNA mismatch repair protein MSH2
602	LOC106399599	down	yes	GO:0043570|maintenance of DNA repeat elements;GO:0000710|meiotic mismatch repair;GO:0045910|negative regulation of DNA recombination;GO:0007131|reciprocal meiotic recombination;GO:0009411|response to UV;	GO:0032301|MutSalpha complex;GO:0000228|nuclear chromosome;	GO:0005524|ATP binding;GO:0003684|damaged DNA binding;GO:0008094|DNA-dependent ATPase activity;GO:0000400|four-way junction DNA binding;GO:0032137|guanine/thymine mispair binding;GO:0032138|single base insertion or deletion binding;	K08737	MSH6; DNA mismatch repair protein MSH6
603	LOC106412776	up	yes	GO:0043547|positive regulation of GTPase activity;GO:0080092|regulation of pollen tube growth;	GO:0005886|plasma membrane;	GO:0005089|Rho guanyl-nucleotide exchange factor activity;	.	.
604	LOC106363573	up	yes	GO:0043547|positive regulation of GTPase activity;GO:0043087|regulation of GTPase activity;GO:0042147|retrograde transport, endosome to Golgi;	GO:0005737|cytoplasm;GO:0005886|plasma membrane;	GO:0005096|GTPase activator activity;	.	.
605	LOC106366412	up	yes	GO:0043547|positive regulation of GTPase activity;GO:0043087|regulation of GTPase activity;	GO:0005737|cytoplasm;GO:0070062|extracellular exosome;GO:0005576|extracellular region;GO:0005739|mitochondrion;	GO:0005096|GTPase activator activity;	.	.
606	LOC106380762	up	yes	GO:0043547|positive regulation of GTPase activity;GO:0007165|signal transduction;	GO:0009535|chloroplast thylakoid membrane;	GO:0005096|GTPase activator activity;	.	.
607	LOC106368321	down	yes	GO:0043547|positive regulation of GTPase activity;GO:0006446|regulation of translational initiation;GO:0006413|translational initiation;	GO:0005737|cytoplasm;GO:0005851|eukaryotic translation initiation factor 2B complex;	GO:0005085|guanyl-nucleotide exchange factor activity;GO:0003743|translation initiation factor activity;	K03239	EIF2B1; translation initiation factor eIF-2B subunit alpha
608	LOC106386016	down	yes	GO:0043547|positive regulation of GTPase activity;	.	GO:0005089|Rho guanyl-nucleotide exchange factor activity;	.	.
609	LOC106443198	down	yes	GO:0043547|positive regulation of GTPase activity;	.	GO:0005089|Rho guanyl-nucleotide exchange factor activity;	.	.
610	LOC106445311	up	yes	GO:0043488|regulation of mRNA stability;	GO:0000932|cytoplasmic mRNA processing body;	GO:1990247|N6-methyladenosine-containing RNA binding;GO:0044822|poly(A) RNA binding;	.	.
611	LOC106446173	up	yes	GO:0043461|proton-transporting ATP synthase complex assembly;	GO:0005739|mitochondrion;GO:0016607|nuclear speck;	.	K07556	ATPeAF2, ATPAF2, ATP12; ATP synthase mitochondrial F1 complex assembly factor 2
612	LOC106451290	up	yes	GO:0043447|alkane biosynthetic process;GO:0055114|oxidation-reduction process;	GO:0005783|endoplasmic reticulum;GO:0005789|endoplasmic reticulum membrane;GO:0016021|integral component of membrane;	GO:0020037|heme binding;GO:0046872|metal ion binding;	.	.
613	LOC106387813	down	yes	GO:0043447|alkane biosynthetic process;GO:0042335|cuticle development;GO:0006723|cuticle hydrocarbon biosynthetic process;GO:0006633|fatty acid biosynthetic process;GO:0048235|pollen sperm cell differentiation;GO:0010025|wax biosynthetic process;	GO:0005789|endoplasmic reticulum membrane;GO:0016021|integral component of membrane;GO:0016020|membrane;GO:0005886|plasma membrane;	GO:0005506|iron ion binding;GO:0016491|oxidoreductase activity;	.	.
614	LOC106388603	up	yes	GO:0043447|alkane biosynthetic process;GO:0042335|cuticle development;GO:0006723|cuticle hydrocarbon biosynthetic process;GO:0006633|fatty acid biosynthetic process;GO:0048235|pollen sperm cell differentiation;GO:0010025|wax biosynthetic process;	GO:0005789|endoplasmic reticulum membrane;GO:0016021|integral component of membrane;GO:0016020|membrane;GO:0005886|plasma membrane;	GO:0005506|iron ion binding;GO:0016491|oxidoreductase activity;	.	.
615	LOC106436764	up	yes	GO:0043447|alkane biosynthetic process;GO:0042335|cuticle development;GO:0006723|cuticle hydrocarbon biosynthetic process;GO:0006633|fatty acid biosynthetic process;GO:0048235|pollen sperm cell differentiation;GO:0010025|wax biosynthetic process;	GO:0005789|endoplasmic reticulum membrane;GO:0016021|integral component of membrane;GO:0016020|membrane;GO:0005886|plasma membrane;	GO:0005506|iron ion binding;GO:0016491|oxidoreductase activity;	.	.
616	LOC106391549	down	yes	GO:0043447|alkane biosynthetic process;GO:0006952|defense response;GO:0006629|lipid metabolic process;GO:0048316|seed development;	GO:0016021|integral component of membrane;GO:0005886|plasma membrane;	.	.	.
617	LOC106384975	down	yes	GO:0043433|negative regulation of sequence-specific DNA binding transcription factor activity;GO:0042752|regulation of circadian rhythm;GO:0006355|regulation of transcription, DNA-templated;GO:0048511|rhythmic process;GO:0006351|transcription, DNA-templated;	GO:0005634|nucleus;	GO:0003677|DNA binding;GO:0003700|transcription factor activity, sequence-specific DNA binding;	K16221	TCP21, CHE; transcription factor TCP21 (protein CCA1 HIKING EXPEDITION)
618	LOC106407393	up	yes	GO:0043420|anthranilate metabolic process;GO:0019441|tryptophan catabolic process to kynurenine;	.	GO:0004061|arylformamidase activity;GO:0004328|formamidase activity;	K07130	kynB; arylformamidase [EC:3.5.1.9]
619	LOC106453510	up	yes	GO:0043420|anthranilate metabolic process;GO:0019441|tryptophan catabolic process to kynurenine;	.	GO:0004061|arylformamidase activity;GO:0004328|formamidase activity;	K07130	kynB; arylformamidase [EC:3.5.1.9]
620	LOC106381321	up	yes	GO:0043281|regulation of cysteine-type endopeptidase activity involved in apoptotic process;	GO:0005737|cytoplasm;	.	.	.
621	LOC106451917	down	yes	GO:0043248|proteasome assembly;	GO:0005634|nucleus;	.	K11876	PSMG2, PAC2; proteasome assembly chaperone 2
622	LOC106440387	up	yes	GO:0043171|peptide catabolic process;GO:0016485|protein processing;GO:0051603|proteolysis involved in cellular protein catabolic process;	GO:0005739|mitochondrion;GO:0005777|peroxisome;	GO:0004222|metalloendopeptidase activity;GO:0008270|zinc ion binding;	K01408	IDE, ide; insulysin [EC:3.4.24.56]
623	LOC106451568	up	yes	GO:0043171|peptide catabolic process;GO:0016485|protein processing;GO:0051603|proteolysis involved in cellular protein catabolic process;	GO:0005739|mitochondrion;GO:0005777|peroxisome;	GO:0004222|metalloendopeptidase activity;GO:0008270|zinc ion binding;	K01408	IDE, ide; insulysin [EC:3.4.24.56]
624	LOC106352865	down	yes	GO:0043161|proteasome-mediated ubiquitin-dependent protein catabolic process;GO:0016579|protein deubiquitination;GO:0061136|regulation of proteasomal protein catabolic process;GO:0048316|seed development;	GO:0005737|cytoplasm;GO:0005730|nucleolus;GO:0005634|nucleus;	GO:0004197|cysteine-type endopeptidase activity;GO:0004843|ubiquitin-specific protease activity;	K11858	USP48; ubiquitin carboxyl-terminal hydrolase 48 [EC:3.4.19.12]
625	LOC106419800	up	yes	GO:0043161|proteasome-mediated ubiquitin-dependent protein catabolic process;GO:0016579|protein deubiquitination;GO:0061136|regulation of proteasomal protein catabolic process;GO:0006511|ubiquitin-dependent protein catabolic process;	GO:0009507|chloroplast;GO:0000502|proteasome complex;	GO:0004197|cysteine-type endopeptidase activity;GO:0036459|ubiquitinyl hydrolase activity;GO:0008270|zinc ion binding;	K11844	USP16_45; ubiquitin carboxyl-terminal hydrolase 16/45 [EC:3.4.19.12]
626	LOC106410546	up	yes	GO:0043161|proteasome-mediated ubiquitin-dependent protein catabolic process;GO:0016579|protein deubiquitination;GO:0061136|regulation of proteasomal protein catabolic process;	GO:0005634|nucleus;	GO:0004197|cysteine-type endopeptidase activity;GO:0004843|ubiquitin-specific protease activity;	K11841	USP10, UBP3; ubiquitin carboxyl-terminal hydrolase 10 [EC:3.4.19.12]
627	LOC106424204	up	yes	GO:0043161|proteasome-mediated ubiquitin-dependent protein catabolic process;GO:0016579|protein deubiquitination;GO:0061136|regulation of proteasomal protein catabolic process;	GO:0005634|nucleus;	GO:0004197|cysteine-type endopeptidase activity;GO:0004843|ubiquitin-specific protease activity;	K11841	USP10, UBP3; ubiquitin carboxyl-terminal hydrolase 10 [EC:3.4.19.12]
628	LOC106388485	up	yes	GO:0043161|proteasome-mediated ubiquitin-dependent protein catabolic process;GO:0016579|protein deubiquitination;GO:0061136|regulation of proteasomal protein catabolic process;	.	GO:0004197|cysteine-type endopeptidase activity;GO:0004843|ubiquitin-specific protease activity;	K11855	USP36_42; ubiquitin carboxyl-terminal hydrolase 36/42 [EC:3.4.19.12]
629	LOC106368178	down	yes	GO:0043161|proteasome-mediated ubiquitin-dependent protein catabolic process;GO:0016567|protein ubiquitination;GO:0009409|response to cold;GO:0009723|response to ethylene;GO:0006970|response to osmotic stress;GO:0009414|response to water deprivation;GO:0009611|response to wounding;	GO:0005789|endoplasmic reticulum membrane;GO:0016021|integral component of membrane;	GO:0016874|ligase activity;GO:0004842|ubiquitin-protein transferase activity;GO:0008270|zinc ion binding;	.	.
630	LOC106396593	up	yes	GO:0043132|NAD transport;GO:0044375|regulation of peroxisome size;	GO:0046861|glyoxysomal membrane;GO:0009514|glyoxysome;GO:0016021|integral component of membrane;GO:0005777|peroxisome;GO:0005774|vacuolar membrane;	GO:0015297|antiporter activity;	K13354	SLC25A17, PMP34; solute carrier family 25 (peroxisomal adenine nucleotide transporter), member 17
631	LOC106447448	up	yes	GO:0043132|NAD transport;GO:0044375|regulation of peroxisome size;	GO:0046861|glyoxysomal membrane;GO:0009514|glyoxysome;GO:0016021|integral component of membrane;GO:0005777|peroxisome;GO:0005774|vacuolar membrane;	GO:0015297|antiporter activity;	K13354	SLC25A17, PMP34; solute carrier family 25 (peroxisomal adenine nucleotide transporter), member 17
632	LOC106381975	down	yes	GO:0043085|positive regulation of catalytic activity;GO:0015031|protein transport;GO:0007264|small GTPase mediated signal transduction;GO:0016192|vesicle-mediated transport;	GO:0005768|endosome;GO:0005794|Golgi apparatus;	GO:0005525|GTP binding;GO:0016004|phospholipase activator activity;	K07937	ARF1; ADP-ribosylation factor 1
633	LOC106429137	up	yes	GO:0043085|positive regulation of catalytic activity;GO:0015031|protein transport;GO:0007264|small GTPase mediated signal transduction;GO:0016192|vesicle-mediated transport;	GO:0005768|endosome;GO:0005794|Golgi apparatus;	GO:0005525|GTP binding;GO:0016004|phospholipase activator activity;	K07937	ARF1; ADP-ribosylation factor 1
634	LOC106444979	up	yes	GO:0043085|positive regulation of catalytic activity;GO:0015031|protein transport;GO:0007264|small GTPase mediated signal transduction;GO:0016192|vesicle-mediated transport;	GO:0005768|endosome;GO:0005794|Golgi apparatus;	GO:0005525|GTP binding;GO:0016004|phospholipase activator activity;	K07937	ARF1; ADP-ribosylation factor 1
635	LOC106366989	down	yes	GO:0043069|negative regulation of programmed cell death;GO:0009626|plant-type hypersensitive response;	GO:0005737|cytoplasm;GO:0005634|nucleus;	.	.	.
636	LOC106427311	up	yes	GO:0043065|positive regulation of apoptotic process;	GO:0005739|mitochondrion;	GO:0050660|flavin adenine dinucleotide binding;GO:0008137|NADH dehydrogenase (ubiquinone) activity;	.	.
637	LOC106396860	down	yes	GO:0043044|ATP-dependent chromatin remodeling;GO:0006325|chromatin organization;GO:0032508|DNA duplex unwinding;GO:0000122|negative regulation of transcription from RNA polymerase II promoter;GO:0006357|regulation of transcription from RNA polymerase II promoter;GO:0051225|spindle assembly;GO:0072553|terminal button organization;GO:0006351|transcription, DNA-templated;	GO:0005813|centrosome;GO:0005737|cytoplasm;GO:0016020|membrane;GO:0000790|nuclear chromatin;GO:0005654|nucleoplasm;GO:0005634|nucleus;GO:0016581|NuRD complex;GO:0043234|protein complex;	GO:0005524|ATP binding;GO:0004003|ATP-dependent DNA helicase activity;GO:0003677|DNA binding;GO:0001103|RNA polymerase II repressing transcription factor binding;GO:0008270|zinc ion binding;	K11643	CHD4, MI2B; chromodomain-helicase-DNA-binding protein 4 [EC:3.6.4.12]
638	LOC106435148	up	yes	GO:0043043|peptide biosynthetic process;	GO:0005737|cytoplasm;	GO:0003746|translation elongation factor activity;	K02356	efp; elongation factor P
639	LOC106451399	down	yes	GO:0042981|regulation of apoptotic process;GO:2000772|regulation of cellular senescence;	GO:0005730|nucleolus;	GO:0003723|RNA binding;	.	.
640	LOC106418484	up	yes	GO:0042938|dipeptide transport;GO:0015833|peptide transport;GO:0015031|protein transport;GO:0042939|tripeptide transport;	GO:0005794|Golgi apparatus;GO:0016021|integral component of membrane;GO:0000325|plant-type vacuole;GO:0009705|plant-type vacuole membrane;GO:0005774|vacuolar membrane;GO:0005773|vacuole;	GO:0042936|dipeptide transporter activity;GO:0015334|high-affinity oligopeptide transporter activity;GO:0015197|peptide transporter activity;GO:0042937|tripeptide transporter activity;	.	.
641	LOC106391240	up	yes	GO:0042891|antibiotic transport;GO:0007034|vacuolar transport;	GO:0016021|integral component of membrane;GO:0005775|vacuolar lumen;GO:0005774|vacuolar membrane;	GO:0005524|ATP binding;GO:0016887|ATPase activity;	.	.
642	LOC106447660	up	yes	GO:0042823|pyridoxal phosphate biosynthetic process;GO:0042819|vitamin B6 biosynthetic process;	GO:0009507|chloroplast;GO:0005829|cytosol;	GO:0046982|protein heterodimerization activity;GO:0036381|pyridoxal 5'-phosphate synthase (glutamine hydrolysing) activity;	K06215	pdxS, pdx1; pyridoxal 5'-phosphate synthase pdxS subunit [EC:4.3.3.6]
643	LOC106383020	up	yes	GO:0042787|protein ubiquitination involved in ubiquitin-dependent protein catabolic process;	GO:0005737|cytoplasm;GO:0016023|cytoplasmic membrane-bounded vesicle;	GO:0016874|ligase activity;GO:0004842|ubiquitin-protein transferase activity;	K10614	HERC3; E3 ubiquitin-protein ligase HERC3 [EC:2.3.2.26]
644	LOC106434965	down	yes	GO:0042787|protein ubiquitination involved in ubiquitin-dependent protein catabolic process;	GO:0005737|cytoplasm;GO:0005829|cytosol;GO:0005739|mitochondrion;GO:0005634|nucleus;	GO:0016874|ligase activity;GO:0004842|ubiquitin-protein transferase activity;	K10592	HUWE1, MULE, ARF-BP1; E3 ubiquitin-protein ligase HUWE1 [EC:2.3.2.26]
645	LOC106401092	up	yes	GO:0042787|protein ubiquitination involved in ubiquitin-dependent protein catabolic process;	GO:0005737|cytoplasm;	GO:0016874|ligase activity;GO:0004842|ubiquitin-protein transferase activity;	K10590	TRIP12; E3 ubiquitin-protein ligase TRIP12 [EC:2.3.2.26]
646	LOC106448641	down	yes	GO:0042787|protein ubiquitination involved in ubiquitin-dependent protein catabolic process;	GO:0005737|cytoplasm;	GO:0016874|ligase activity;GO:0004842|ubiquitin-protein transferase activity;	K10590	TRIP12; E3 ubiquitin-protein ligase TRIP12 [EC:2.3.2.26]
647	LOC106379480	down	yes	GO:0042780|tRNA 3'-end processing;GO:0034414|tRNA 3'-trailer cleavage, endonucleolytic;GO:0008033|tRNA processing;	GO:0005634|nucleus;	GO:0042781|3'-tRNA processing endoribonuclease activity;GO:0046872|metal ion binding;	K00784	rnz; ribonuclease Z [EC:3.1.26.11]
648	LOC106396284	down	yes	GO:0042744|hydrogen peroxide catabolic process;GO:0006979|response to oxidative stress;	GO:0005829|cytosol;GO:0005576|extracellular region;GO:0009505|plant-type cell wall;	GO:0020037|heme binding;GO:0046872|metal ion binding;GO:0004601|peroxidase activity;	K00430	E1.11.1.7; peroxidase [EC:1.11.1.7]
649	LOC106368671	up	yes	GO:0042744|hydrogen peroxide catabolic process;GO:0006979|response to oxidative stress;	GO:0005829|cytosol;GO:0005576|extracellular region;GO:0005773|vacuole;	GO:0020037|heme binding;GO:0046872|metal ion binding;GO:0004601|peroxidase activity;	K00430	E1.11.1.7; peroxidase [EC:1.11.1.7]
650	LOC106427935	down	yes	GO:0042744|hydrogen peroxide catabolic process;GO:0006979|response to oxidative stress;	GO:0005829|cytosol;	GO:0020037|heme binding;GO:0016688|L-ascorbate peroxidase activity;GO:0046872|metal ion binding;	K00434	E1.11.1.11; L-ascorbate peroxidase [EC:1.11.1.11]
651	LOC106376904	up	yes	GO:0042744|hydrogen peroxide catabolic process;GO:0006979|response to oxidative stress;	GO:0005618|cell wall;GO:0005737|cytoplasm;GO:0005576|extracellular region;GO:0005634|nucleus;GO:0009505|plant-type cell wall;GO:0009506|plasmodesma;	GO:0020037|heme binding;GO:0046872|metal ion binding;GO:0004601|peroxidase activity;	K00430	E1.11.1.7; peroxidase [EC:1.11.1.7]
652	LOC106404708	up	yes	GO:0042744|hydrogen peroxide catabolic process;GO:0006979|response to oxidative stress;	GO:0005618|cell wall;GO:0005737|cytoplasm;GO:0005576|extracellular region;GO:0005634|nucleus;GO:0009505|plant-type cell wall;GO:0009506|plasmodesma;	GO:0020037|heme binding;GO:0046872|metal ion binding;GO:0004601|peroxidase activity;	K00430	E1.11.1.7; peroxidase [EC:1.11.1.7]
653	LOC106352321	down	yes	GO:0042744|hydrogen peroxide catabolic process;GO:0006979|response to oxidative stress;	GO:0005576|extracellular region;GO:0009505|plant-type cell wall;	GO:0020037|heme binding;GO:0046872|metal ion binding;GO:0004601|peroxidase activity;	K00430	E1.11.1.7; peroxidase [EC:1.11.1.7]
654	LOC106375482	up	yes	GO:0042744|hydrogen peroxide catabolic process;GO:0006979|response to oxidative stress;	GO:0005576|extracellular region;GO:0005774|vacuolar membrane;	GO:0020037|heme binding;GO:0046872|metal ion binding;GO:0004601|peroxidase activity;	K00430	E1.11.1.7; peroxidase [EC:1.11.1.7]
655	LOC106449000	up	yes	GO:0042744|hydrogen peroxide catabolic process;GO:0006979|response to oxidative stress;	GO:0005576|extracellular region;GO:0005773|vacuole;	GO:0020037|heme binding;GO:0046872|metal ion binding;GO:0004601|peroxidase activity;	.	.
656	LOC106409379	up	yes	GO:0042744|hydrogen peroxide catabolic process;GO:0006979|response to oxidative stress;	GO:0005576|extracellular region;	GO:0020037|heme binding;GO:0046872|metal ion binding;GO:0004601|peroxidase activity;	K00430	E1.11.1.7; peroxidase [EC:1.11.1.7]
657	LOC106411786	down	yes	GO:0042744|hydrogen peroxide catabolic process;GO:0006979|response to oxidative stress;	GO:0005576|extracellular region;	GO:0020037|heme binding;GO:0046872|metal ion binding;GO:0004601|peroxidase activity;	K00430	E1.11.1.7; peroxidase [EC:1.11.1.7]
658	LOC106417728	up	yes	GO:0042744|hydrogen peroxide catabolic process;GO:0006979|response to oxidative stress;	GO:0005576|extracellular region;	GO:0020037|heme binding;GO:0046872|metal ion binding;GO:0004601|peroxidase activity;	K00430	E1.11.1.7; peroxidase [EC:1.11.1.7]
659	LOC106444726	up	yes	GO:0042744|hydrogen peroxide catabolic process;GO:0006979|response to oxidative stress;	GO:0005576|extracellular region;	GO:0020037|heme binding;GO:0046872|metal ion binding;GO:0004601|peroxidase activity;	K00430	E1.11.1.7; peroxidase [EC:1.11.1.7]
660	LOC106446130	down	yes	GO:0042744|hydrogen peroxide catabolic process;GO:0006979|response to oxidative stress;	GO:0005576|extracellular region;	GO:0020037|heme binding;GO:0046872|metal ion binding;GO:0004601|peroxidase activity;	K00430	E1.11.1.7; peroxidase [EC:1.11.1.7]
661	LOC106348040	down	yes	GO:0042742|defense response to bacterium;GO:0070291|N-acylethanolamine metabolic process;	GO:0005783|endoplasmic reticulum;GO:0005789|endoplasmic reticulum membrane;GO:0005794|Golgi apparatus;GO:0016021|integral component of membrane;GO:0005886|plasma membrane;GO:0005774|vacuolar membrane;GO:0005773|vacuole;	GO:0016884|carbon-nitrogen ligase activity, with glutamine as amido-N-donor;GO:0047412|N-(long-chain-acyl)ethanolamine deacylase activity;	.	.
662	LOC106380150	down	yes	GO:0042742|defense response to bacterium;GO:0070291|N-acylethanolamine metabolic process;	GO:0005783|endoplasmic reticulum;GO:0005789|endoplasmic reticulum membrane;GO:0005794|Golgi apparatus;GO:0016021|integral component of membrane;GO:0005886|plasma membrane;GO:0005774|vacuolar membrane;GO:0005773|vacuole;	GO:0016884|carbon-nitrogen ligase activity, with glutamine as amido-N-donor;GO:0047412|N-(long-chain-acyl)ethanolamine deacylase activity;	.	.
663	LOC106409658	down	yes	GO:0042742|defense response to bacterium;GO:0070291|N-acylethanolamine metabolic process;	GO:0005783|endoplasmic reticulum;GO:0005789|endoplasmic reticulum membrane;GO:0005794|Golgi apparatus;GO:0016021|integral component of membrane;GO:0005886|plasma membrane;GO:0005774|vacuolar membrane;GO:0005773|vacuole;	GO:0016884|carbon-nitrogen ligase activity, with glutamine as amido-N-donor;GO:0047412|N-(long-chain-acyl)ethanolamine deacylase activity;	.	.
664	LOC106363980	up	yes	GO:0042742|defense response to bacterium;GO:0055114|oxidation-reduction process;	GO:0005783|endoplasmic reticulum;GO:0005789|endoplasmic reticulum membrane;GO:0016021|integral component of membrane;	GO:0020037|heme binding;GO:0046872|metal ion binding;	.	.
665	LOC106428129	down	yes	GO:0042742|defense response to bacterium;GO:0055114|oxidation-reduction process;	GO:0005783|endoplasmic reticulum;GO:0005789|endoplasmic reticulum membrane;GO:0016021|integral component of membrane;	GO:0020037|heme binding;GO:0046872|metal ion binding;	.	.
666	LOC106450303	up	yes	GO:0042742|defense response to bacterium;GO:0051603|proteolysis involved in cellular protein catabolic process;GO:0006970|response to osmotic stress;GO:0009651|response to salt stress;	GO:0005615|extracellular space;GO:0005764|lysosome;GO:0005634|nucleus;GO:0005773|vacuole;	GO:0004197|cysteine-type endopeptidase activity;	K01373	CTSF; cathepsin F [EC:3.4.22.41]
667	LOC106417619	down	yes	GO:0042742|defense response to bacterium;GO:0050832|defense response to fungus;GO:2000117|negative regulation of cysteine-type endopeptidase activity;GO:0043069|negative regulation of programmed cell death;GO:0043161|proteasome-mediated ubiquitin-dependent protein catabolic process;GO:0031347|regulation of defense response;GO:0009739|response to gibberellin;	GO:0005634|nucleus;	GO:0016874|ligase activity;GO:0004842|ubiquitin-protein transferase activity;GO:0008270|zinc ion binding;	K19042	BOI; E3 ubiquitin-protein ligase BOI and related proteins [EC:2.3.2.27]
668	LOC106440225	down	yes	GO:0042742|defense response to bacterium;GO:0050832|defense response to fungus;GO:2000117|negative regulation of cysteine-type endopeptidase activity;GO:0043069|negative regulation of programmed cell death;GO:0043161|proteasome-mediated ubiquitin-dependent protein catabolic process;GO:0031347|regulation of defense response;GO:0009739|response to gibberellin;	GO:0005634|nucleus;	GO:0016874|ligase activity;GO:0004842|ubiquitin-protein transferase activity;GO:0008270|zinc ion binding;	K19042	BOI; E3 ubiquitin-protein ligase BOI and related proteins [EC:2.3.2.27]
669	LOC106366090	up	yes	GO:0042742|defense response to bacterium;GO:0050832|defense response to fungus;GO:0010187|negative regulation of seed germination;GO:0006355|regulation of transcription, DNA-templated;GO:0046686|response to cadmium ion;GO:0009409|response to cold;GO:0009408|response to heat;GO:0009615|response to virus;GO:0090332|stomatal closure;GO:0006351|transcription, DNA-templated;	GO:0048046|apoplast;GO:0005618|cell wall;GO:0009507|chloroplast;GO:0005737|cytoplasm;GO:0005829|cytosol;GO:0022626|cytosolic ribosome;GO:0005794|Golgi apparatus;GO:0016020|membrane;GO:0005730|nucleolus;GO:0005634|nucleus;GO:0005886|plasma membrane;GO:0009506|plasmodesma;GO:0005774|vacuolar membrane;	GO:0005524|ATP binding;GO:0002020|protease binding;	.	.
670	LOC106368703	up	yes	GO:0042742|defense response to bacterium;GO:0050832|defense response to fungus;GO:0010150|leaf senescence;GO:0006355|regulation of transcription, DNA-templated;GO:0009409|response to cold;GO:0006351|transcription, DNA-templated;	GO:0005634|nucleus;	GO:0003677|DNA binding;	.	.
671	LOC106406682	down	yes	GO:0042742|defense response to bacterium;GO:0050832|defense response to fungus;GO:0009864|induced systemic resistance, jasmonic acid mediated signaling pathway;GO:1900056|negative regulation of leaf senescence;GO:0045892|negative regulation of transcription, DNA-templated;GO:0031347|regulation of defense response;GO:0010200|response to chitin;GO:0009753|response to jasmonic acid;GO:0009751|respon…	GO:0005634|nucleus;	GO:0043565|sequence-specific DNA binding;GO:0003700|transcription factor activity, sequence-specific DNA binding;	.	.
672	LOC106348881	up	yes	GO:0042742|defense response to bacterium;GO:0050665|hydrogen peroxide biosynthetic process;GO:0009854|oxidative photosynthetic carbon pathway;GO:0009735|response to cytokinin;	GO:0048046|apoplast;GO:0009507|chloroplast;GO:0009570|chloroplast stroma;GO:0022626|cytosolic ribosome;GO:0016020|membrane;GO:0005634|nucleus;GO:0005777|peroxisome;GO:0009506|plasmodesma;	GO:0010181|FMN binding;GO:0008891|glycolate oxidase activity;GO:0052853|long-chain-(S)-2-hydroxy-long-chain-acid oxidase activity;GO:0052854|medium-chain-(S)-2-hydroxy-acid oxidase activity;GO:0052852|very-long-chain-(S)-2-hydroxy-acid oxidase activity;	K11517	HAO; (S)-2-hydroxy-acid oxidase [EC:1.1.3.15]
673	LOC106358567	up	yes	GO:0042742|defense response to bacterium;GO:0046686|response to cadmium ion;	GO:0005829|cytosol;	GO:0005524|ATP binding;GO:0016887|ATPase activity;GO:0005215|transporter activity;	K06158	ABCF3; ATP-binding cassette, subfamily F, member 3
674	LOC106358568	up	yes	GO:0042742|defense response to bacterium;GO:0046686|response to cadmium ion;	GO:0005829|cytosol;	GO:0005524|ATP binding;GO:0016887|ATPase activity;GO:0005215|transporter activity;	K06158	ABCF3; ATP-binding cassette, subfamily F, member 3
675	LOC106366457	down	yes	GO:0042742|defense response to bacterium;GO:0046686|response to cadmium ion;	GO:0005829|cytosol;	GO:0005524|ATP binding;GO:0016887|ATPase activity;GO:0005215|transporter activity;	K06158	ABCF3; ATP-binding cassette, subfamily F, member 3
676	LOC106385741	down	yes	GO:0042742|defense response to bacterium;GO:0045892|negative regulation of transcription, DNA-templated;GO:0010112|regulation of systemic acquired resistance;	GO:0005634|nucleus;	.	.	.
677	LOC106439503	up	yes	GO:0042742|defense response to bacterium;GO:0019762|glucosinolate catabolic process;GO:0016042|lipid catabolic process;GO:0009409|response to cold;GO:0009625|response to insect;	GO:0048046|apoplast;GO:0009507|chloroplast;GO:0009941|chloroplast envelope;GO:0022626|cytosolic ribosome;GO:0016020|membrane;GO:0005634|nucleus;GO:0005777|peroxisome;GO:0009506|plasmodesma;GO:0005773|vacuole;	GO:0016788|hydrolase activity, acting on ester bonds;	.	.
678	LOC106345821	down	yes	GO:0042742|defense response to bacterium;GO:0019762|glucosinolate catabolic process;GO:0010150|leaf senescence;GO:0080028|nitrile biosynthetic process;GO:0050790|regulation of catalytic activity;GO:0009753|response to jasmonic acid;	GO:0005737|cytoplasm;GO:0005634|nucleus;	GO:0030234|enzyme regulator activity;	.	.
679	LOC106415866	down	yes	GO:0042742|defense response to bacterium;GO:0019762|glucosinolate catabolic process;GO:0010150|leaf senescence;GO:0080028|nitrile biosynthetic process;GO:0050790|regulation of catalytic activity;GO:0009753|response to jasmonic acid;	GO:0005737|cytoplasm;GO:0005634|nucleus;	GO:0030234|enzyme regulator activity;	.	.
680	LOC106415036	up	yes	GO:0042742|defense response to bacterium;GO:0016048|detection of temperature stimulus;GO:0009908|flower development;	GO:0000786|nucleosome;GO:0005634|nucleus;	GO:0003677|DNA binding;	K11251	H2A; histone H2A
681	LOC106438126	up	yes	GO:0042742|defense response to bacterium;GO:0016048|detection of temperature stimulus;GO:0009908|flower development;	GO:0000786|nucleosome;GO:0005634|nucleus;	GO:0003677|DNA binding;	K11251	H2A; histone H2A
682	LOC106421020	down	yes	GO:0042742|defense response to bacterium;GO:0010466|negative regulation of peptidase activity;	GO:0005634|nucleus;GO:0005886|plasma membrane;	GO:0030414|peptidase inhibitor activity;	K06911	K06911; uncharacterized protein
683	LOC106368359	up	yes	GO:0042742|defense response to bacterium;GO:0009867|jasmonic acid mediated signaling pathway;GO:0048571|long-day photoperiodism;GO:0051028|mRNA transport;GO:0000184|nuclear-transcribed mRNA catabolic process, nonsense-mediated decay;GO:0009611|response to wounding;GO:0009863|salicylic acid mediated signaling pathway;	GO:0005737|cytoplasm;GO:0005730|nucleolus;	GO:0000166|nucleotide binding;GO:0003723|RNA binding;	K14328	UPF3, RENT3; regulator of nonsense transcripts 3
684	LOC106394036	up	yes	GO:0042742|defense response to bacterium;GO:0009816|defense response to bacterium, incompatible interaction;GO:0031348|negative regulation of defense response;GO:0045892|negative regulation of transcription, DNA-templated;	GO:0005737|cytoplasm;GO:0005783|endoplasmic reticulum;GO:0016021|integral component of membrane;GO:0043231|intracellular membrane-bounded organelle;GO:0005634|nucleus;GO:0048471|perinuclear region of cytoplasm;	GO:0032947|protein complex scaffold;	.	.
685	LOC106368005	down	yes	GO:0042742|defense response to bacterium;GO:0009755|hormone-mediated signaling pathway;GO:0060548|negative regulation of cell death;GO:0031348|negative regulation of defense response;GO:0046777|protein autophosphorylation;GO:0007178|transmembrane receptor protein serine/threonine kinase signaling pathway;	GO:0016021|integral component of membrane;GO:0005886|plasma membrane;GO:0009506|plasmodesma;	GO:0005524|ATP binding;GO:0016301|kinase activity;GO:0001653|peptide receptor activity;GO:0004672|protein kinase activity;GO:0033612|receptor serine/threonine kinase binding;GO:0004675|transmembrane receptor protein serine/threonine kinase activity;GO:0031625|ubiquitin protein ligase binding;	.	.
686	LOC106406642	down	yes	GO:0042742|defense response to bacterium;GO:0009733|response to auxin;GO:0009862|systemic acquired resistance, salicylic acid mediated signaling pathway;	GO:0005737|cytoplasm;GO:0005829|cytosol;GO:0005783|endoplasmic reticulum;GO:0043231|intracellular membrane-bounded organelle;GO:0005634|nucleus;	GO:0043531|ADP binding;GO:0005524|ATP binding;GO:0000166|nucleotide binding;	.	.
687	LOC106434736	up	yes	GO:0042742|defense response to bacterium;GO:0009733|response to auxin;GO:0009862|systemic acquired resistance, salicylic acid mediated signaling pathway;	GO:0005737|cytoplasm;GO:0005829|cytosol;GO:0005783|endoplasmic reticulum;GO:0043231|intracellular membrane-bounded organelle;GO:0005634|nucleus;	GO:0043531|ADP binding;GO:0005524|ATP binding;GO:0000166|nucleotide binding;	.	.
688	LOC106454070	down	yes	GO:0042742|defense response to bacterium;GO:0009733|response to auxin;GO:0009862|systemic acquired resistance, salicylic acid mediated signaling pathway;	GO:0005737|cytoplasm;GO:0005829|cytosol;GO:0005783|endoplasmic reticulum;GO:0043231|intracellular membrane-bounded organelle;GO:0005634|nucleus;	GO:0043531|ADP binding;GO:0005524|ATP binding;GO:0000166|nucleotide binding;	.	.
689	LOC106349359	up	yes	GO:0042742|defense response to bacterium;GO:0009409|response to cold;	GO:0048046|apoplast;GO:0009507|chloroplast;GO:0009570|chloroplast stroma;GO:0010319|stromule;	GO:0004601|peroxidase activity;GO:0051920|peroxiredoxin activity;	K03386	E1.11.1.15, PRDX, ahpC; peroxiredoxin (alkyl hydroperoxide reductase subunit C) [EC:1.11.1.15]
690	LOC106447485	up	yes	GO:0042742|defense response to bacterium;GO:0009266|response to temperature stimulus;	GO:0000786|nucleosome;GO:0005634|nucleus;GO:0005773|vacuole;	GO:0003677|DNA binding;	K11251	H2A; histone H2A
691	LOC106380765	up	yes	GO:0042742|defense response to bacterium;GO:0007165|signal transduction;	.	GO:0043531|ADP binding;GO:0005524|ATP binding;	.	.
692	LOC106396592	up	yes	GO:0042742|defense response to bacterium;GO:0007165|signal transduction;	.	GO:0043531|ADP binding;GO:0005524|ATP binding;	.	.
693	LOC106429789	down	yes	GO:0042742|defense response to bacterium;GO:0007165|signal transduction;	.	GO:0043531|ADP binding;GO:0005524|ATP binding;	.	.
694	LOC106431315	up	yes	GO:0042742|defense response to bacterium;GO:0007165|signal transduction;	.	GO:0043531|ADP binding;GO:0005524|ATP binding;	.	.
695	LOC106440436	up	yes	GO:0042742|defense response to bacterium;GO:0007165|signal transduction;	.	GO:0043531|ADP binding;GO:0005524|ATP binding;	.	.
696	LOC106384929	down	yes	GO:0042742|defense response to bacterium;GO:0006796|phosphate-containing compound metabolic process;GO:0046686|response to cadmium ion;GO:0009651|response to salt stress;	GO:0009507|chloroplast;GO:0009941|chloroplast envelope;GO:0009570|chloroplast stroma;GO:0009536|plastid;GO:0009579|thylakoid;	GO:0004427|inorganic diphosphatase activity;GO:0000287|magnesium ion binding;	K01507	ppa; inorganic pyrophosphatase [EC:3.6.1.1]
697	LOC106427348	up	yes	GO:0042742|defense response to bacterium;GO:0000289|nuclear-transcribed mRNA poly(A) tail shortening;GO:0090305|nucleic acid phosphodiester bond hydrolysis;GO:0006355|regulation of transcription, DNA-templated;GO:0090503|RNA phosphodiester bond hydrolysis, exonucleolytic;GO:0006351|transcription, DNA-templated;	GO:0030014|CCR4-NOT complex;GO:0005737|cytoplasm;GO:0005634|nucleus;	GO:0008408|3'-5' exonuclease activity;GO:0000175|3'-5'-exoribonuclease activity;GO:0046872|metal ion binding;GO:0004535|poly(A)-specific ribonuclease activity;GO:0003723|RNA binding;	K12581	CNOT7_8, CAF1, POP2; CCR4-NOT transcription complex subunit 7/8
698	LOC106380757	up	yes	GO:0042742|defense response to bacterium;	GO:0048046|apoplast;GO:0005829|cytosol;GO:0005853|eukaryotic translation elongation factor 1 complex;GO:0005886|plasma membrane;GO:0009506|plasmodesma;GO:0005773|vacuole;	GO:0003746|translation elongation factor activity;	K03232	EEF1B; elongation factor 1-beta
699	LOC106363452	up	yes	GO:0042742|defense response to bacterium;	GO:0009507|chloroplast;GO:0009941|chloroplast envelope;GO:0009570|chloroplast stroma;GO:0009505|plant-type cell wall;GO:0009536|plastid;GO:0009579|thylakoid;	GO:0004601|peroxidase activity;GO:0051920|peroxiredoxin activity;	.	.
700	LOC106366154	up	yes	GO:0042732|D-xylose metabolic process;GO:0033320|UDP-D-xylose biosynthetic process;	GO:0032580|Golgi cisterna membrane;GO:0016021|integral component of membrane;	GO:0050662|coenzyme binding;GO:0048040|UDP-glucuronate decarboxylase activity;	.	.
701	LOC106353322	up	yes	GO:0042732|D-xylose metabolic process;GO:0019305|dTDP-rhamnose biosynthetic process;GO:0033320|UDP-D-xylose biosynthetic process;	GO:0005768|endosome;GO:0005794|Golgi apparatus;GO:0032580|Golgi cisterna membrane;GO:0000139|Golgi membrane;GO:0016021|integral component of membrane;GO:0016020|membrane;GO:0005886|plasma membrane;GO:0005802|trans-Golgi network;	GO:0050662|coenzyme binding;GO:0008460|dTDP-glucose 4,6-dehydratase activity;GO:0048040|UDP-glucuronate decarboxylase activity;	K08678	UXS1, uxs; UDP-glucuronate decarboxylase [EC:4.1.1.35]
702	LOC106376397	down	yes	GO:0042732|D-xylose metabolic process;GO:0006098|pentose-phosphate shunt;	GO:0005783|endoplasmic reticulum;GO:0005794|Golgi apparatus;GO:0005774|vacuolar membrane;GO:0005773|vacuole;	GO:0046872|metal ion binding;GO:0009045|xylose isomerase activity;	K01805	xylA; xylose isomerase [EC:5.3.1.5]
703	LOC106442335	up	yes	GO:0042732|D-xylose metabolic process;GO:0006098|pentose-phosphate shunt;	GO:0005783|endoplasmic reticulum;GO:0005794|Golgi apparatus;GO:0005774|vacuolar membrane;GO:0005773|vacuole;	GO:0046872|metal ion binding;GO:0009045|xylose isomerase activity;	K01805	xylA; xylose isomerase [EC:5.3.1.5]
704	LOC106365988	up	yes	GO:0042732|D-xylose metabolic process;GO:0005997|xylulose metabolic process;	.	GO:0005524|ATP binding;GO:0004856|xylulokinase activity;	K00854	xylB, XYLB; xylulokinase [EC:2.7.1.17]
705	LOC106368820	down	yes	GO:0042732|D-xylose metabolic process;GO:0005997|xylulose metabolic process;	.	GO:0005524|ATP binding;GO:0004856|xylulokinase activity;	K00854	xylB, XYLB; xylulokinase [EC:2.7.1.17]
706	LOC106364075	up	yes	GO:0042631|cellular response to water deprivation;GO:0006032|chitin catabolic process;GO:0000272|polysaccharide catabolic process;GO:0009409|response to cold;GO:0009642|response to light intensity;GO:0009651|response to salt stress;GO:0009611|response to wounding;	GO:0005576|extracellular region;GO:0005615|extracellular space;	GO:0008843|endochitinase activity;	K01183	E3.2.1.14; chitinase [EC:3.2.1.14]
707	LOC106425839	up	yes	GO:0042590|antigen processing and presentation of exogenous peptide antigen via MHC class I;GO:0019886|antigen processing and presentation of exogenous peptide antigen via MHC class II;GO:0048147|negative regulation of fibroblast proliferation;GO:0050821|protein stabilization;	GO:0030054|cell junction;GO:0005576|extracellular region;GO:0005764|lysosome;GO:0005886|plasma membrane;	GO:0016667|oxidoreductase activity, acting on a sulfur group of donors;	K08059	IFI30, GILT; interferon, gamma-inducible protein 30
708	LOC106353580	down	yes	GO:0042549|photosystem II stabilization;	GO:0009507|chloroplast;GO:0009534|chloroplast thylakoid;GO:0009579|thylakoid;	GO:0005524|ATP binding;GO:0004672|protein kinase activity;GO:0004674|protein serine/threonine kinase activity;	.	.
709	LOC106369317	up	yes	GO:0042546|cell wall biogenesis;GO:0071555|cell wall organization;GO:0036065|fucosylation;GO:0006486|protein glycosylation;GO:0009969|xyloglucan biosynthetic process;	GO:0005794|Golgi apparatus;GO:0032580|Golgi cisterna membrane;GO:0016021|integral component of membrane;	GO:0008417|fucosyltransferase activity;GO:0008107|galactoside 2-alpha-L-fucosyltransferase activity;	K13681	FUT; xyloglucan fucosyltransferase [EC:2.4.1.-]
710	LOC106413891	down	yes	GO:0042546|cell wall biogenesis;GO:0071555|cell wall organization;GO:0010411|xyloglucan metabolic process;	GO:0048046|apoplast;GO:0005618|cell wall;	GO:0033946|xyloglucan-specific endo-beta-1,4-glucanase activity;GO:0016762|xyloglucan:xyloglucosyl transferase activity;	K08235	E2.4.1.207; xyloglucan:xyloglucosyl transferase [EC:2.4.1.207]
711	LOC106411770	up	yes	GO:0042546|cell wall biogenesis;GO:0071555|cell wall organization;GO:0010154|fruit development;GO:0080086|stamen filament development;GO:0010411|xyloglucan metabolic process;	GO:0048046|apoplast;GO:0005618|cell wall;	GO:0004553|hydrolase activity, hydrolyzing O-glycosyl compounds;GO:0016762|xyloglucan:xyloglucosyl transferase activity;	K08235	E2.4.1.207; xyloglucan:xyloglucosyl transferase [EC:2.4.1.207]
712	LOC106348099	up	yes	GO:0042546|cell wall biogenesis;GO:0071555|cell wall organization;GO:0009414|response to water deprivation;GO:0010411|xyloglucan metabolic process;	GO:0048046|apoplast;GO:0005618|cell wall;	GO:0004553|hydrolase activity, hydrolyzing O-glycosyl compounds;GO:0016762|xyloglucan:xyloglucosyl transferase activity;	K08235	E2.4.1.207; xyloglucan:xyloglucosyl transferase [EC:2.4.1.207]
713	LOC106348185	up	yes	GO:0042546|cell wall biogenesis;GO:0071555|cell wall organization;GO:0009414|response to water deprivation;GO:0010411|xyloglucan metabolic process;	GO:0048046|apoplast;GO:0005618|cell wall;	GO:0004553|hydrolase activity, hydrolyzing O-glycosyl compounds;GO:0016762|xyloglucan:xyloglucosyl transferase activity;	K08235	E2.4.1.207; xyloglucan:xyloglucosyl transferase [EC:2.4.1.207]
714	LOC106363923	up	yes	GO:0042546|cell wall biogenesis;GO:0048868|pollen tube development;GO:0010306|rhamnogalacturonan II biosynthetic process;	GO:0005794|Golgi apparatus;GO:0000139|Golgi membrane;GO:0016021|integral component of membrane;	GO:0035252|UDP-xylosyltransferase activity;GO:0042285|xylosyltransferase activity;	K11714	RGXT; rhamnogalacturonan II specific xylosyltransferase [EC:2.4.2.-]
715	LOC106375833	up	yes	GO:0042546|cell wall biogenesis;GO:0016998|cell wall macromolecule catabolic process;GO:0071555|cell wall organization;GO:0010411|xyloglucan metabolic process;	GO:0048046|apoplast;GO:0005618|cell wall;	GO:0004553|hydrolase activity, hydrolyzing O-glycosyl compounds;GO:0016762|xyloglucan:xyloglucosyl transferase activity;	.	.
716	LOC106451086	up	yes	GO:0042546|cell wall biogenesis;GO:0016998|cell wall macromolecule catabolic process;GO:0071555|cell wall organization;GO:0010411|xyloglucan metabolic process;	GO:0048046|apoplast;GO:0005618|cell wall;	GO:0004553|hydrolase activity, hydrolyzing O-glycosyl compounds;GO:0016762|xyloglucan:xyloglucosyl transferase activity;	.	.
717	LOC106451493	up	yes	GO:0042546|cell wall biogenesis;GO:0016998|cell wall macromolecule catabolic process;GO:0071555|cell wall organization;GO:0010411|xyloglucan metabolic process;	GO:0048046|apoplast;GO:0005618|cell wall;	GO:0004553|hydrolase activity, hydrolyzing O-glycosyl compounds;GO:0016762|xyloglucan:xyloglucosyl transferase activity;	.	.
718	LOC106412123	up	yes	GO:0042546|cell wall biogenesis;GO:0009831|plant-type cell wall modification involved in multidimensional cell growth;GO:0010411|xyloglucan metabolic process;	GO:0048046|apoplast;GO:0005618|cell wall;GO:0005887|integral component of plasma membrane;	GO:0004553|hydrolase activity, hydrolyzing O-glycosyl compounds;GO:0016762|xyloglucan:xyloglucosyl transferase activity;	K08235	E2.4.1.207; xyloglucan:xyloglucosyl transferase [EC:2.4.1.207]
719	LOC106408547	up	yes	GO:0042546|cell wall biogenesis;GO:0009828|plant-type cell wall loosening;GO:0071669|plant-type cell wall organization or biogenesis;GO:0010411|xyloglucan metabolic process;	GO:0048046|apoplast;GO:0005618|cell wall;GO:0005737|cytoplasm;GO:0005794|Golgi apparatus;GO:0009505|plant-type cell wall;GO:0005886|plasma membrane;	GO:0004553|hydrolase activity, hydrolyzing O-glycosyl compounds;GO:0016762|xyloglucan:xyloglucosyl transferase activity;	K08235	E2.4.1.207; xyloglucan:xyloglucosyl transferase [EC:2.4.1.207]
720	LOC106424125	up	yes	GO:0042546|cell wall biogenesis;GO:0009828|plant-type cell wall loosening;GO:0071669|plant-type cell wall organization or biogenesis;GO:0010411|xyloglucan metabolic process;	GO:0048046|apoplast;GO:0005618|cell wall;GO:0005737|cytoplasm;GO:0005794|Golgi apparatus;GO:0009505|plant-type cell wall;GO:0005886|plasma membrane;	GO:0004553|hydrolase activity, hydrolyzing O-glycosyl compounds;GO:0016762|xyloglucan:xyloglucosyl transferase activity;	K08235	E2.4.1.207; xyloglucan:xyloglucosyl transferase [EC:2.4.1.207]
721	LOC106441041	up	yes	GO:0042546|cell wall biogenesis;GO:0009828|plant-type cell wall loosening;GO:0071669|plant-type cell wall organization or biogenesis;GO:0010411|xyloglucan metabolic process;	GO:0048046|apoplast;GO:0005618|cell wall;GO:0005737|cytoplasm;GO:0005794|Golgi apparatus;GO:0009505|plant-type cell wall;GO:0005886|plasma membrane;	GO:0004553|hydrolase activity, hydrolyzing O-glycosyl compounds;GO:0016762|xyloglucan:xyloglucosyl transferase activity;	K08235	E2.4.1.207; xyloglucan:xyloglucosyl transferase [EC:2.4.1.207]
722	LOC106400623	up	yes	GO:0042546|cell wall biogenesis;GO:0009664|plant-type cell wall organization;GO:0009733|response to auxin;GO:0009741|response to brassinosteroid;GO:0009409|response to cold;GO:0009408|response to heat;GO:0009612|response to mechanical stimulus;GO:0010411|xyloglucan metabolic process;	GO:0048046|apoplast;GO:0005618|cell wall;GO:0005794|Golgi apparatus;	GO:0004553|hydrolase activity, hydrolyzing O-glycosyl compounds;GO:0016762|xyloglucan:xyloglucosyl transferase activity;	K14504	TCH4; xyloglucan:xyloglucosyl transferase TCH4 [EC:2.4.1.207]
723	LOC106429199	up	yes	GO:0042546|cell wall biogenesis;GO:0009664|plant-type cell wall organization;GO:0009733|response to auxin;GO:0009741|response to brassinosteroid;GO:0009409|response to cold;GO:0009408|response to heat;GO:0009612|response to mechanical stimulus;GO:0010411|xyloglucan metabolic process;	GO:0048046|apoplast;GO:0005618|cell wall;GO:0005794|Golgi apparatus;	GO:0004553|hydrolase activity, hydrolyzing O-glycosyl compounds;GO:0016762|xyloglucan:xyloglucosyl transferase activity;	K14504	TCH4; xyloglucan:xyloglucosyl transferase TCH4 [EC:2.4.1.207]
724	LOC106416267	down	yes	GO:0042545|cell wall modification;GO:0050832|defense response to fungus;GO:0031640|killing of cells of other organism;GO:0017148|negative regulation of translation;GO:0045490|pectin catabolic process;GO:0009617|response to bacterium;	GO:0005618|cell wall;GO:0005829|cytosol;GO:0005576|extracellular region;GO:0005774|vacuolar membrane;	GO:0045330|aspartyl esterase activity;GO:0004857|enzyme inhibitor activity;GO:0030599|pectinesterase activity;GO:0030598|rRNA N-glycosylase activity;	K01051	E3.1.1.11; pectinesterase [EC:3.1.1.11]
725	LOC106379390	up	yes	GO:0042545|cell wall modification;GO:0050829|defense response to Gram-negative bacterium;GO:0045490|pectin catabolic process;GO:0009860|pollen tube growth;	GO:0005783|endoplasmic reticulum;GO:0005576|extracellular region;GO:0005794|Golgi apparatus;GO:0009505|plant-type cell wall;GO:0090406|pollen tube;	GO:0045330|aspartyl esterase activity;GO:0030599|pectinesterase activity;	K01051	E3.1.1.11; pectinesterase [EC:3.1.1.11]
726	LOC106423546	up	yes	GO:0042545|cell wall modification;GO:0050829|defense response to Gram-negative bacterium;GO:0045490|pectin catabolic process;GO:0009620|response to fungus;GO:0009624|response to nematode;	GO:0048046|apoplast;GO:0005618|cell wall;GO:0005737|cytoplasm;GO:0005886|plasma membrane;	GO:0045330|aspartyl esterase activity;GO:0004857|enzyme inhibitor activity;GO:0030599|pectinesterase activity;	K01051	E3.1.1.11; pectinesterase [EC:3.1.1.11]
727	LOC106453398	up	yes	GO:0042545|cell wall modification;GO:0050829|defense response to Gram-negative bacterium;GO:0045490|pectin catabolic process;GO:0009617|response to bacterium;GO:0009620|response to fungus;	GO:0005618|cell wall;GO:0005576|extracellular region;GO:0016020|membrane;	GO:0045330|aspartyl esterase activity;GO:0004857|enzyme inhibitor activity;GO:0030599|pectinesterase activity;	K01051	E3.1.1.11; pectinesterase [EC:3.1.1.11]
728	LOC106379267	up	yes	GO:0042545|cell wall modification;GO:0050829|defense response to Gram-negative bacterium;GO:0045490|pectin catabolic process;	GO:0005618|cell wall;GO:0005576|extracellular region;	GO:0045330|aspartyl esterase activity;GO:0004857|enzyme inhibitor activity;GO:0030599|pectinesterase activity;	.	.
729	LOC106371735	up	yes	GO:0042545|cell wall modification;GO:0045490|pectin catabolic process;	GO:0005618|cell wall;GO:0016021|integral component of membrane;GO:0005886|plasma membrane;	GO:0045330|aspartyl esterase activity;GO:0004857|enzyme inhibitor activity;GO:0030599|pectinesterase activity;	.	.
730	LOC106405521	down	yes	GO:0042545|cell wall modification;GO:0045490|pectin catabolic process;	GO:0005618|cell wall;GO:0016021|integral component of membrane;GO:0005886|plasma membrane;	GO:0045330|aspartyl esterase activity;GO:0004857|enzyme inhibitor activity;GO:0030599|pectinesterase activity;	.	.
731	LOC106380743	up	yes	GO:0042545|cell wall modification;GO:0045490|pectin catabolic process;	GO:0005618|cell wall;GO:0005737|cytoplasm;GO:0005576|extracellular region;	GO:0045330|aspartyl esterase activity;GO:0030599|pectinesterase activity;	K01051	E3.1.1.11; pectinesterase [EC:3.1.1.11]
732	LOC106379138	up	yes	GO:0042545|cell wall modification;GO:0045490|pectin catabolic process;	GO:0005618|cell wall;GO:0005576|extracellular region;	GO:0045330|aspartyl esterase activity;GO:0030599|pectinesterase activity;	.	.
733	LOC106379255	up	yes	GO:0042545|cell wall modification;GO:0045490|pectin catabolic process;	GO:0005618|cell wall;GO:0005576|extracellular region;	GO:0045330|aspartyl esterase activity;GO:0004857|enzyme inhibitor activity;GO:0030599|pectinesterase activity;	K01051	E3.1.1.11; pectinesterase [EC:3.1.1.11]
734	LOC106385287	down	yes	GO:0042545|cell wall modification;GO:0045490|pectin catabolic process;	GO:0005618|cell wall;GO:0005576|extracellular region;	GO:0045330|aspartyl esterase activity;GO:0004857|enzyme inhibitor activity;GO:0030599|pectinesterase activity;	K01051	E3.1.1.11; pectinesterase [EC:3.1.1.11]
735	LOC106402149	up	yes	GO:0042545|cell wall modification;GO:0045490|pectin catabolic process;	GO:0005618|cell wall;GO:0005576|extracellular region;	GO:0045330|aspartyl esterase activity;GO:0004857|enzyme inhibitor activity;GO:0030599|pectinesterase activity;	.	.
736	LOC106406318	down	yes	GO:0042545|cell wall modification;GO:0045490|pectin catabolic process;	GO:0005618|cell wall;GO:0005576|extracellular region;	GO:0045330|aspartyl esterase activity;GO:0004857|enzyme inhibitor activity;GO:0030599|pectinesterase activity;	.	.
737	LOC106416708	up	yes	GO:0042545|cell wall modification;GO:0045490|pectin catabolic process;	GO:0005618|cell wall;GO:0005576|extracellular region;	GO:0045330|aspartyl esterase activity;GO:0004857|enzyme inhibitor activity;GO:0030599|pectinesterase activity;	.	.
738	LOC106418408	down	yes	GO:0042545|cell wall modification;GO:0045490|pectin catabolic process;	GO:0005618|cell wall;GO:0005576|extracellular region;	GO:0045330|aspartyl esterase activity;GO:0030599|pectinesterase activity;	K01051	E3.1.1.11; pectinesterase [EC:3.1.1.11]
739	LOC106420012	down	yes	GO:0042545|cell wall modification;GO:0045490|pectin catabolic process;	GO:0005618|cell wall;GO:0005576|extracellular region;	GO:0045330|aspartyl esterase activity;GO:0030599|pectinesterase activity;	.	.
740	LOC106364071	up	yes	GO:0042542|response to hydrogen peroxide;GO:0010193|response to ozone;GO:0009751|response to salicylic acid;GO:0006351|transcription, DNA-templated;	GO:0005737|cytoplasm;GO:0005634|nucleus;	GO:0043565|sequence-specific DNA binding;GO:0003700|transcription factor activity, sequence-specific DNA binding;GO:0044212|transcription regulatory region DNA binding;	.	.
741	LOC106423308	down	yes	GO:0042538|hyperosmotic salinity response;GO:2000021|regulation of ion homeostasis;GO:0043266|regulation of potassium ion transport;	GO:0005737|cytoplasm;GO:0005768|endosome;GO:0009705|plant-type vacuole membrane;GO:0005886|plasma membrane;	GO:0005509|calcium ion binding;	.	.
742	LOC106429781	down	yes	GO:0042538|hyperosmotic salinity response;GO:0016042|lipid catabolic process;GO:0010226|response to lithium ion;GO:0009751|response to salicylic acid;	GO:0005576|extracellular region;	GO:0016788|hydrolase activity, acting on ester bonds;	.	.
743	LOC106417636	down	yes	GO:0042538|hyperosmotic salinity response;GO:0010150|leaf senescence;GO:0009737|response to abscisic acid;GO:0009409|response to cold;GO:0006970|response to osmotic stress;GO:0009651|response to salt stress;GO:0009414|response to water deprivation;	.	.	.	.
744	LOC106381378	down	yes	GO:0042538|hyperosmotic salinity response;GO:0009737|response to abscisic acid;GO:0009409|response to cold;GO:0009414|response to water deprivation;	GO:0016021|integral component of membrane;	.	.	.
745	LOC106385353	up	yes	GO:0042538|hyperosmotic salinity response;GO:0009737|response to abscisic acid;GO:0009409|response to cold;GO:0009414|response to water deprivation;	GO:0016021|integral component of membrane;	.	K17279	REEP5_6; receptor expression-enhancing protein 5/6
746	LOC106430280	up	yes	GO:0042538|hyperosmotic salinity response;GO:0009737|response to abscisic acid;GO:0009409|response to cold;GO:0009414|response to water deprivation;	GO:0016021|integral component of membrane;	.	.	.
747	LOC106391570	down	yes	GO:0042538|hyperosmotic salinity response;GO:0007165|signal transduction;GO:0006814|sodium ion transport;	.	GO:0005524|ATP binding;GO:0004674|protein serine/threonine kinase activity;	.	.
748	LOC106434888	up	yes	GO:0042538|hyperosmotic salinity response;GO:0006886|intracellular protein transport;GO:0032482|Rab protein signal transduction;GO:0060627|regulation of vesicle-mediated transport;	GO:0005768|endosome;GO:0005886|plasma membrane;GO:0005774|vacuolar membrane;GO:0005773|vacuole;	GO:0005525|GTP binding;GO:0003924|GTPase activity;	K07904	RAB11A; Ras-related protein Rab-11A
749	LOC106454283	up	yes	GO:0042493|response to drug;GO:0006614|SRP-dependent cotranslational protein targeting to membrane;	GO:0005829|cytosol;GO:0005783|endoplasmic reticulum;GO:0005730|nucleolus;GO:0005886|plasma membrane;GO:0005786|signal recognition particle, endoplasmic reticulum targeting;	GO:0008312|7S RNA binding;GO:0044822|poly(A) RNA binding;GO:0005047|signal recognition particle binding;	K03108	SRP72; signal recognition particle subunit SRP72
750	LOC106391653	down	yes	GO:0042425|choline biosynthetic process;GO:0032259|methylation;GO:0006656|phosphatidylcholine biosynthetic process;GO:0009555|pollen development;GO:0009860|pollen tube growth;GO:0010183|pollen tube guidance;GO:0048528|post-embryonic root development;GO:0009826|unidimensional cell growth;	GO:0005737|cytoplasm;GO:0005829|cytosol;	GO:0008168|methyltransferase activity;GO:0000234|phosphoethanolamine N-methyltransferase activity;	K05929	E2.1.1.103, NMT; phosphoethanolamine N-methyltransferase [EC:2.1.1.103]
751	LOC106361706	up	yes	GO:0042335|cuticle development;GO:0050832|defense response to fungus;GO:0006869|lipid transport;	GO:0031225|anchored component of membrane;GO:0046658|anchored component of plasma membrane;GO:0005783|endoplasmic reticulum;GO:0005576|extracellular region;GO:0005794|Golgi apparatus;GO:0009505|plant-type cell wall;GO:0005886|plasma membrane;	GO:0008289|lipid binding;	.	.
752	LOC106358407	up	yes	GO:0042335|cuticle development;GO:0010143|cutin biosynthetic process;GO:0008299|isoprenoid biosynthetic process;GO:1900490|positive regulation of hydroxymethylglutaryl-CoA reductase (NADPH) activity;GO:0009414|response to water deprivation;GO:0010345|suberin biosynthetic process;GO:0010025|wax biosynthetic process;	GO:0016021|integral component of membrane;	GO:0016874|ligase activity;GO:0004842|ubiquitin-protein transferase activity;GO:0008270|zinc ion binding;	K10661	MARCH6, DOA10; E3 ubiquitin-protein ligase MARCH6 [EC:2.3.2.27]
753	LOC106371611	up	yes	GO:0042335|cuticle development;GO:0010143|cutin biosynthetic process;GO:0008299|isoprenoid biosynthetic process;GO:1900490|positive regulation of hydroxymethylglutaryl-CoA reductase (NADPH) activity;GO:0009414|response to water deprivation;GO:0010345|suberin biosynthetic process;GO:0010025|wax biosynthetic process;	GO:0016021|integral component of membrane;	GO:0016874|ligase activity;GO:0004842|ubiquitin-protein transferase activity;GO:0008270|zinc ion binding;	K10661	MARCH6, DOA10; E3 ubiquitin-protein ligase MARCH6 [EC:2.3.2.27]
754	LOC106397623	up	yes	GO:0042335|cuticle development;GO:0010143|cutin biosynthetic process;GO:0008299|isoprenoid biosynthetic process;GO:1900490|positive regulation of hydroxymethylglutaryl-CoA reductase (NADPH) activity;GO:0009414|response to water deprivation;GO:0010345|suberin biosynthetic process;GO:0010025|wax biosynthetic process;	GO:0016021|integral component of membrane;	GO:0016874|ligase activity;GO:0004842|ubiquitin-protein transferase activity;GO:0008270|zinc ion binding;	K10661	MARCH6, DOA10; E3 ubiquitin-protein ligase MARCH6 [EC:2.3.2.27]
755	LOC106426658	up	yes	GO:0042335|cuticle development;GO:0010143|cutin biosynthetic process;GO:0008299|isoprenoid biosynthetic process;GO:1900490|positive regulation of hydroxymethylglutaryl-CoA reductase (NADPH) activity;GO:0009414|response to water deprivation;GO:0010345|suberin biosynthetic process;GO:0010025|wax biosynthetic process;	GO:0016021|integral component of membrane;	GO:0016874|ligase activity;GO:0004842|ubiquitin-protein transferase activity;GO:0008270|zinc ion binding;	K10661	MARCH6, DOA10; E3 ubiquitin-protein ligase MARCH6 [EC:2.3.2.27]
756	LOC106417124	down	yes	GO:0042325|regulation of phosphorylation;GO:0034047|regulation of protein phosphatase type 2A activity;GO:0046686|response to cadmium ion;	GO:0005829|cytosol;GO:0005886|plasma membrane;	GO:0008601|protein phosphatase type 2A regulator activity;	.	.
757	LOC106360593	up	yes	GO:0042325|regulation of phosphorylation;GO:0034047|regulation of protein phosphatase type 2A activity;GO:0007165|signal transduction;	GO:0000159|protein phosphatase type 2A complex;	GO:0008601|protein phosphatase type 2A regulator activity;	K11584	PPP2R5; serine/threonine-protein phosphatase 2A regulatory subunit B'
758	LOC106424201	up	yes	GO:0042274|ribosomal small subunit biogenesis;GO:0006364|rRNA processing;GO:0006412|translation;	GO:0009507|chloroplast;GO:0005829|cytosol;GO:0022626|cytosolic ribosome;GO:0022627|cytosolic small ribosomal subunit;GO:0016020|membrane;GO:0005730|nucleolus;GO:0005886|plasma membrane;GO:0009506|plasmodesma;	GO:0003735|structural constituent of ribosome;	.	.
759	LOC106400664	up	yes	GO:0042274|ribosomal small subunit biogenesis;GO:0006364|rRNA processing;	GO:0005840|ribosome;	GO:0043022|ribosome binding;	K02860	rimM; 16S rRNA processing protein RimM
760	LOC106447508	down	yes	GO:0042273|ribosomal large subunit biogenesis;GO:0016070|RNA metabolic process;GO:0006364|rRNA processing;	GO:0005737|cytoplasm;GO:0005730|nucleolus;	.	.	.
761	LOC106346144	up	yes	GO:0042255|ribosome assembly;	GO:0005730|nucleolus;	.	K14799	TSR1; pre-rRNA-processing protein TSR1
762	LOC106352754	up	yes	GO:0042254|ribosome biogenesis;GO:0006364|rRNA processing;	GO:0009507|chloroplast;	.	K02834	rbfA; ribosome-binding factor A
763	LOC106381538	up	yes	GO:0042254|ribosome biogenesis;	GO:0009507|chloroplast;GO:0009941|chloroplast envelope;GO:0009570|chloroplast stroma;GO:0022626|cytosolic ribosome;	GO:0019843|rRNA binding;	K02864	RP-L10, MRPL10, rplJ; large subunit ribosomal protein L10
764	LOC106414190	up	yes	GO:0042254|ribosome biogenesis;	GO:0009507|chloroplast;GO:0009941|chloroplast envelope;GO:0009570|chloroplast stroma;GO:0022626|cytosolic ribosome;	GO:0019843|rRNA binding;	K02864	RP-L10, MRPL10, rplJ; large subunit ribosomal protein L10
765	LOC106370631	up	yes	GO:0042254|ribosome biogenesis;	GO:0005829|cytosol;GO:0005634|nucleus;GO:0030688|preribosome, small subunit precursor;	.	K06867	K06867; uncharacterized protein
766	LOC106353382	down	yes	GO:0042254|ribosome biogenesis;	GO:0005730|nucleolus;	GO:0005525|GTP binding;	K06943	NOG1; nucleolar GTP-binding protein
767	LOC106422682	up	yes	GO:0042254|ribosome biogenesis;	GO:0005730|nucleolus;	GO:0000166|nucleotide binding;GO:0003723|RNA binding;	K14838	NOP15; nucleolar protein 15
768	LOC106430761	up	yes	GO:0042254|ribosome biogenesis;	GO:0005730|nucleolus;	GO:0005525|GTP binding;	K06943	NOG1; nucleolar GTP-binding protein
769	LOC106454016	down	yes	GO:0042254|ribosome biogenesis;	GO:0005730|nucleolus;	.	K14823	EBP2, EBNA1BP2; rRNA-processing protein EBP2
770	LOC106451673	down	yes	GO:0042147|retrograde transport, endosome to Golgi;	GO:0005794|Golgi apparatus;GO:0005770|late endosome;GO:0031902|late endosome membrane;GO:0030904|retromer complex;	GO:0008565|protein transporter activity;	K18468	VPS35; vacuolar protein sorting-associated protein 35
771	LOC106373032	up	yes	GO:0042128|nitrate assimilation;GO:0015706|nitrate transport;GO:0046686|response to cadmium ion;GO:0010167|response to nitrate;	GO:0016021|integral component of membrane;GO:0005886|plasma membrane;	GO:0015112|nitrate transmembrane transporter activity;GO:0015293|symporter activity;	.	.
772	LOC106429961	up	yes	GO:0042128|nitrate assimilation;GO:0015706|nitrate transport;	GO:0016021|integral component of membrane;GO:0009705|plant-type vacuole membrane;	GO:0015112|nitrate transmembrane transporter activity;	K02575	NRT, narK, nrtP, nasA; MFS transporter, NNP family, nitrate/nitrite transporter
773	LOC106400358	up	yes	GO:0042128|nitrate assimilation;GO:0006809|nitric oxide biosynthetic process;	.	GO:0020037|heme binding;GO:0030151|molybdenum ion binding;GO:0043546|molybdopterin cofactor binding;GO:0009703|nitrate reductase (NADH) activity;GO:0050464|nitrate reductase (NADPH) activity;	.	.
774	LOC106354021	up	yes	GO:0042128|nitrate assimilation;	GO:0016021|integral component of membrane;	GO:0005215|transporter activity;	.	.
775	LOC106382114	down	yes	GO:0042126|nitrate metabolic process;GO:0055114|oxidation-reduction process;	GO:0070062|extracellular exosome;GO:0005743|mitochondrial inner membrane;GO:0005741|mitochondrial outer membrane;GO:0005739|mitochondrion;GO:0005777|peroxisome;	GO:0030151|molybdenum ion binding;GO:0043546|molybdopterin cofactor binding;GO:0008940|nitrate reductase activity;GO:0030170|pyridoxal phosphate binding;	.	.
776	LOC106407011	up	yes	GO:0042121|alginic acid biosynthetic process;GO:0009298|GDP-mannose biosynthetic process;GO:0009103|lipopolysaccharide biosynthetic process;	.	GO:0000287|magnesium ion binding;GO:0004614|phosphoglucomutase activity;GO:0004615|phosphomannomutase activity;	K15778	pmm-pgm; phosphomannomutase / phosphoglucomutase [EC:5.4.2.8 5.4.2.2]
777	LOC106353387	up	yes	GO:0042026|protein refolding;GO:0009416|response to light stimulus;	GO:0009507|chloroplast;GO:0009570|chloroplast stroma;GO:0005634|nucleus;	GO:0051087|chaperone binding;GO:0051082|unfolded protein binding;	.	.
778	LOC106354812	up	yes	GO:0042026|protein refolding;GO:0009416|response to light stimulus;	GO:0009507|chloroplast;GO:0009570|chloroplast stroma;GO:0005634|nucleus;	GO:0051087|chaperone binding;GO:0051082|unfolded protein binding;	.	.
779	LOC106388092	up	yes	GO:0042026|protein refolding;	GO:0009507|chloroplast;	GO:0005524|ATP binding;	.	.
780	LOC106394582	down	yes	GO:0042026|protein refolding;	GO:0009507|chloroplast;	GO:0005524|ATP binding;	K04077	groEL, HSPD1; chaperonin GroEL
781	LOC106418563	up	yes	GO:0042026|protein refolding;	GO:0009507|chloroplast;	GO:0005524|ATP binding;	.	.
782	LOC106440342	down	yes	GO:0042026|protein refolding;	GO:0009507|chloroplast;	GO:0005524|ATP binding;	K04077	groEL, HSPD1; chaperonin GroEL
783	LOC106422685	up	yes	GO:0042023|DNA endoreduplication;GO:0045736|negative regulation of cyclin-dependent protein serine/threonine kinase activity;GO:0045839|negative regulation of mitotic nuclear division;GO:0010026|trichome differentiation;	GO:0005634|nucleus;	GO:0004861|cyclin-dependent protein serine/threonine kinase inhibitor activity;	.	.
784	LOC106382993	down	yes	GO:0040029|regulation of gene expression, epigenetic;	GO:0000775|chromosome, centromeric region;GO:0005634|nucleus;	GO:0018024|histone-lysine N-methyltransferase activity;GO:0008270|zinc ion binding;	K11420	EHMT; euchromatic histone-lysine N-methyltransferase [EC:2.1.1.43]
785	LOC106394842	up	yes	GO:0040008|regulation of growth;	GO:0005886|plasma membrane;	.	.	.
786	LOC106444640	down	yes	GO:0040008|regulation of growth;	GO:0005618|cell wall;GO:0005576|extracellular region;	GO:0004252|serine-type endopeptidase activity;	.	.
787	LOC106427391	up	yes	GO:0040007|growth;GO:0009405|pathogenesis;GO:0046488|phosphatidylinositol metabolic process;GO:0008654|phospholipid biosynthetic process;	.	GO:0016757|transferase activity, transferring glycosyl groups;	K12583	mgtA; phosphatidylinositol alpha 1,6-mannosyltransferase [EC:2.4.1.-]
788	LOC106433829	down	yes	GO:0040007|growth;GO:0009405|pathogenesis;GO:0046488|phosphatidylinositol metabolic process;GO:0008654|phospholipid biosynthetic process;	.	GO:0016757|transferase activity, transferring glycosyl groups;	K12583	mgtA; phosphatidylinositol alpha 1,6-mannosyltransferase [EC:2.4.1.-]
789	LOC106401184	up	yes	GO:0036265|RNA (guanine-N7)-methylation;GO:0030488|tRNA methylation;	GO:0005634|nucleus;	.	K15443	TRM82, WDR4; tRNA (guanine-N(7)-)-methyltransferase subunit TRM82
790	LOC106351649	up	yes	GO:0036092|phosphatidylinositol-3-phosphate biosynthetic process;GO:0007033|vacuole organization;	GO:0009506|plasmodesma;GO:0005774|vacuolar membrane;	GO:0042578|phosphoric ester hydrolase activity;	.	.
791	LOC106443253	up	yes	GO:0036092|phosphatidylinositol-3-phosphate biosynthetic process;GO:0007033|vacuole organization;	GO:0009506|plasmodesma;GO:0005774|vacuolar membrane;	GO:0042578|phosphoric ester hydrolase activity;	.	.
792	LOC106348767	up	yes	GO:0036092|phosphatidylinositol-3-phosphate biosynthetic process;GO:0007033|vacuole organization;	GO:0005774|vacuolar membrane;	GO:0042578|phosphoric ester hydrolase activity;	.	.
793	LOC106380736	up	yes	GO:0035865|cellular response to potassium ion;GO:0009873|ethylene-activated signaling pathway;GO:0048528|post-embryonic root development;GO:0009723|response to ethylene;GO:0000302|response to reactive oxygen species;GO:0006351|transcription, DNA-templated;	GO:0005634|nucleus;	GO:0043565|sequence-specific DNA binding;GO:0003700|transcription factor activity, sequence-specific DNA binding;	K09286	EREBP; EREBP-like factor
794	LOC106374864	up	yes	GO:0035621|ER to Golgi ceramide transport;GO:0006869|lipid transport;GO:0015031|protein transport;	GO:0016020|membrane;GO:0005802|trans-Golgi network;	GO:0097001|ceramide binding;GO:0051861|glycolipid binding;GO:0017089|glycolipid transporter activity;GO:0070273|phosphatidylinositol-4-phosphate binding;	K08051	PLEKHA8; pleckstrin homology domain containing, family A (phosphoinositide binding specific) member 8
795	LOC106432950	up	yes	GO:0035556|intracellular signal transduction;GO:0016042|lipid catabolic process;	GO:0005622|intracellular;GO:0005886|plasma membrane;	GO:0004435|phosphatidylinositol phospholipase C activity;GO:0004871|signal transducer activity;	K05857	PLCD; phosphatidylinositol phospholipase C, delta [EC:3.1.4.11]
796	LOC106432952	up	yes	GO:0035556|intracellular signal transduction;GO:0016042|lipid catabolic process;	GO:0005622|intracellular;GO:0005886|plasma membrane;	GO:0004435|phosphatidylinositol phospholipase C activity;GO:0004871|signal transducer activity;	K05857	PLCD; phosphatidylinositol phospholipase C, delta [EC:3.1.4.11]
797	LOC106422587	up	yes	GO:0035556|intracellular signal transduction;GO:0006629|lipid metabolic process;	GO:0005737|cytoplasm;	GO:0052629|phosphatidylinositol-3,5-bisphosphate 3-phosphatase activity;GO:0004438|phosphatidylinositol-3-phosphatase activity;GO:0004725|protein tyrosine phosphatase activity;	K18081	MTMR1_2; myotubularin-related protein 1/2 [EC:3.1.3.64 3.1.3.95]
798	LOC106425271	up	yes	GO:0035556|intracellular signal transduction;GO:0006629|lipid metabolic process;	GO:0005737|cytoplasm;	GO:0052629|phosphatidylinositol-3,5-bisphosphate 3-phosphatase activity;GO:0004438|phosphatidylinositol-3-phosphatase activity;GO:0004725|protein tyrosine phosphatase activity;	K18081	MTMR1_2; myotubularin-related protein 1/2 [EC:3.1.3.64 3.1.3.95]
799	LOC106451118	down	yes	GO:0035556|intracellular signal transduction;GO:0006468|protein phosphorylation;	GO:0005737|cytoplasm;GO:0005634|nucleus;GO:0005886|plasma membrane;	GO:0005524|ATP binding;GO:0016301|kinase activity;GO:0004672|protein kinase activity;GO:0004674|protein serine/threonine kinase activity;	.	.
800	LOC106436682	up	yes	GO:0035556|intracellular signal transduction;GO:0006468|protein phosphorylation;	GO:0005737|cytoplasm;	GO:0005524|ATP binding;GO:0004674|protein serine/threonine kinase activity;	.	.
801	LOC106430205	up	yes	GO:0035556|intracellular signal transduction;	GO:0016021|integral component of membrane;GO:0005622|intracellular;	.	.	.
802	LOC106396451	up	yes	GO:0035524|proline transmembrane transport;GO:0015824|proline transport;	GO:0016021|integral component of membrane;GO:0005886|plasma membrane;	GO:0015193|L-proline transmembrane transporter activity;	.	.
803	LOC106447452	up	yes	GO:0035524|proline transmembrane transport;GO:0015824|proline transport;	GO:0016021|integral component of membrane;GO:0005886|plasma membrane;	GO:0015193|L-proline transmembrane transporter activity;	.	.
804	LOC106450814	up	yes	GO:0035524|proline transmembrane transport;GO:0015824|proline transport;	GO:0016021|integral component of membrane;GO:0005886|plasma membrane;	GO:0015193|L-proline transmembrane transporter activity;	.	.
805	LOC106359180	up	yes	GO:0035264|multicellular organism growth;GO:0045892|negative regulation of transcription, DNA-templated;GO:0010117|photoprotection;GO:0015979|photosynthesis;GO:0009737|response to abscisic acid;GO:0010200|response to chitin;GO:0009409|response to cold;GO:0009644|response to high light intensity;GO:0006979|response to oxidative stress;GO:0009651|response to salt stress;GO:0009414|response to water…	GO:0005634|nucleus;	GO:0046872|metal ion binding;GO:0043565|sequence-specific DNA binding;GO:0003700|transcription factor activity, sequence-specific DNA binding;	.	.
806	LOC106352593	up	yes	GO:0035196|production of miRNAs involved in gene silencing by miRNA;GO:0070919|production of siRNA involved in chromatin silencing by small RNA;	GO:0005737|cytoplasm;	GO:0003725|double-stranded RNA binding;	.	.
807	LOC106366158	up	yes	GO:0035048|splicing factor protein import into nucleus;	GO:0005737|cytoplasm;GO:0043231|intracellular membrane-bounded organelle;GO:0005634|nucleus;	GO:0042802|identical protein binding;	K15436	TRPO3, MTR10; transportin-3
808	LOC106411290	down	yes	GO:0035048|splicing factor protein import into nucleus;	GO:0005737|cytoplasm;GO:0043231|intracellular membrane-bounded organelle;GO:0005634|nucleus;	GO:0042802|identical protein binding;	K15436	TRPO3, MTR10; transportin-3
809	LOC106425183	down	yes	GO:0034969|histone arginine methylation;GO:0019919|peptidyl-arginine methylation, to asymmetrical-dimethyl arginine;GO:0006355|regulation of transcription, DNA-templated;	GO:0005829|cytosol;	GO:0008469|histone-arginine N-methyltransferase activity;GO:0046872|metal ion binding;GO:0035242|protein-arginine omega-N asymmetric methyltransferase activity;	K11436	PRMT3; protein arginine N-methyltransferase 3 [EC:2.1.1.-]
810	LOC106377891	up	yes	GO:0034969|histone arginine methylation;GO:0019918|peptidyl-arginine methylation, to symmetrical-dimethyl arginine;GO:0010220|positive regulation of vernalization response;GO:0009909|regulation of flower development;GO:0006355|regulation of transcription, DNA-templated;GO:0006351|transcription, DNA-templated;	GO:0005829|cytosol;GO:0005634|nucleus;	GO:0008469|histone-arginine N-methyltransferase activity;GO:0008276|protein methyltransferase activity;	K02516	PRMT5, HSL7; protein arginine N-methyltransferase 5 [EC:2.1.1.125]
811	LOC106348270	up	yes	GO:0034755|iron ion transmembrane transport;GO:0071421|manganese ion transmembrane transport;	GO:0005789|endoplasmic reticulum membrane;GO:0010168|ER body;GO:0016021|integral component of membrane;	GO:0005381|iron ion transmembrane transporter activity;GO:0005384|manganese ion transmembrane transporter activity;	.	.
812	LOC106368993	down	yes	GO:0034755|iron ion transmembrane transport;GO:0048250|mitochondrial iron ion transport;	GO:0016021|integral component of membrane;GO:0005743|mitochondrial inner membrane;GO:0005739|mitochondrion;	GO:0005381|iron ion transmembrane transporter activity;	K15113	SLC25A28_37, MFRN; solute carrier family 25 (mitochondrial iron transporter), member 28/37
813	LOC106368988	up	yes	GO:0034620|cellular response to unfolded protein;GO:0090156|cellular sphingolipid homeostasis;GO:0090155|negative regulation of sphingolipid biosynthetic process;	GO:0005783|endoplasmic reticulum;GO:0030176|integral component of endoplasmic reticulum membrane;GO:0035339|SPOTS complex;	.	.	.
814	LOC106349495	up	yes	GO:0034613|cellular protein localization;GO:0007018|microtubule-based movement;GO:0006810|transport;	GO:0005737|cytoplasm;GO:0005871|kinesin complex;GO:0035371|microtubule plus-end;	GO:0005524|ATP binding;GO:0008574|ATP-dependent microtubule motor activity, plus-end-directed;GO:0003777|microtubule motor activity;	K11498	CENPE; centromeric protein E
815	LOC106355161	up	yes	GO:0034613|cellular protein localization;GO:0007018|microtubule-based movement;GO:0006810|transport;	GO:0005737|cytoplasm;GO:0005871|kinesin complex;GO:0035371|microtubule plus-end;	GO:0005524|ATP binding;GO:0008574|ATP-dependent microtubule motor activity, plus-end-directed;GO:0003777|microtubule motor activity;	K11498	CENPE; centromeric protein E
816	LOC106361481	up	yes	GO:0034613|cellular protein localization;GO:0007018|microtubule-based movement;GO:0006810|transport;	GO:0005737|cytoplasm;GO:0005871|kinesin complex;GO:0035371|microtubule plus-end;	GO:0005524|ATP binding;GO:0008574|ATP-dependent microtubule motor activity, plus-end-directed;GO:0003777|microtubule motor activity;	K11498	CENPE; centromeric protein E
817	LOC106365987	up	yes	GO:0034613|cellular protein localization;GO:0007018|microtubule-based movement;GO:0006810|transport;	GO:0005737|cytoplasm;GO:0005871|kinesin complex;GO:0035371|microtubule plus-end;	GO:0005524|ATP binding;GO:0008574|ATP-dependent microtubule motor activity, plus-end-directed;GO:0003777|microtubule motor activity;	K11498	CENPE; centromeric protein E
818	LOC106368821	down	yes	GO:0034613|cellular protein localization;GO:0007018|microtubule-based movement;GO:0006810|transport;	GO:0005737|cytoplasm;GO:0005871|kinesin complex;GO:0035371|microtubule plus-end;	GO:0005524|ATP binding;GO:0008574|ATP-dependent microtubule motor activity, plus-end-directed;GO:0003777|microtubule motor activity;	K11498	CENPE; centromeric protein E
819	LOC106411226	up	yes	GO:0034599|cellular response to oxidative stress;GO:0030091|protein repair;GO:0009735|response to cytokinin;GO:0009416|response to light stimulus;	GO:0009507|chloroplast;GO:0009941|chloroplast envelope;GO:0009570|chloroplast stroma;GO:0005739|mitochondrion;	GO:0008113|peptide-methionine (S)-S-oxide reductase activity;	K07304	msrA; peptide-methionine (S)-S-oxide reductase [EC:1.8.4.11]
820	LOC106402529	down	yes	GO:0034551|mitochondrial respiratory chain complex III assembly;GO:0070131|positive regulation of mitochondrial translation;	GO:0005743|mitochondrial inner membrane;	.	.	.
821	LOC106387745	down	yes	GO:0034551|mitochondrial respiratory chain complex III assembly;	GO:0016021|integral component of membrane;GO:0005743|mitochondrial inner membrane;	GO:0005524|ATP binding;	K08900	BCS1; mitochondrial chaperone BCS1
822	LOC106415291	down	yes	GO:0034484|raffinose catabolic process;GO:0080167|response to karrikin;GO:0006979|response to oxidative stress;	GO:0009506|plasmodesma;	GO:0052692|raffinose alpha-galactosidase activity;GO:0016757|transferase activity, transferring glycosyl groups;	K06617	E2.4.1.82; raffinose synthase [EC:2.4.1.82]
823	LOC106366192	down	yes	GO:0034470|ncRNA processing;	GO:0005618|cell wall;GO:0005829|cytosol;GO:0005730|nucleolus;GO:0005654|nucleoplasm;GO:0030529|ribonucleoprotein complex;	GO:0000166|nucleotide binding;GO:0003723|RNA binding;	K11090	LA, SSB; lupus La protein
824	LOC106377046	up	yes	GO:0034470|ncRNA processing;	GO:0005618|cell wall;GO:0005829|cytosol;GO:0005730|nucleolus;GO:0005654|nucleoplasm;GO:0030529|ribonucleoprotein complex;	GO:0000166|nucleotide binding;GO:0003723|RNA binding;	K11090	LA, SSB; lupus La protein
825	LOC106441077	up	yes	GO:0034470|ncRNA processing;	GO:0005618|cell wall;GO:0005829|cytosol;GO:0005730|nucleolus;GO:0005654|nucleoplasm;GO:0030529|ribonucleoprotein complex;	GO:0000166|nucleotide binding;GO:0003723|RNA binding;	K11090	LA, SSB; lupus La protein
826	LOC106380531	up	yes	GO:0034244|negative regulation of transcription elongation from RNA polymerase II promoter;GO:0008284|positive regulation of cell proliferation;GO:0032968|positive regulation of transcription elongation from RNA polymerase II promoter;GO:0034243|regulation of transcription elongation from RNA polymerase II promoter;	GO:0005737|cytoplasm;GO:0005794|Golgi apparatus;GO:0005654|nucleoplasm;GO:0005634|nucleus;	.	.	.
827	LOC106384033	up	yes	GO:0034219|carbohydrate transmembrane transport;GO:0071215|cellular response to abscisic acid stimulus;GO:0071470|cellular response to osmotic stress;GO:0071446|cellular response to salicylic acid stimulus;GO:0010150|leaf senescence;GO:0015770|sucrose transport;	GO:0005887|integral component of plasma membrane;	GO:0008515|sucrose transmembrane transporter activity;GO:0051119|sugar transmembrane transporter activity;	K15382	SLC50A, SWEET; solute carrier family 50 (sugar transporter)
828	LOC106409970	up	yes	GO:0034219|carbohydrate transmembrane transport;GO:0071215|cellular response to abscisic acid stimulus;GO:0071470|cellular response to osmotic stress;GO:0071446|cellular response to salicylic acid stimulus;GO:0010150|leaf senescence;GO:0015770|sucrose transport;	GO:0005887|integral component of plasma membrane;	GO:0008515|sucrose transmembrane transporter activity;GO:0051119|sugar transmembrane transporter activity;	K15382	SLC50A, SWEET; solute carrier family 50 (sugar transporter)
829	LOC106431920	up	yes	GO:0034219|carbohydrate transmembrane transport;GO:0071215|cellular response to abscisic acid stimulus;GO:0071470|cellular response to osmotic stress;GO:0071446|cellular response to salicylic acid stimulus;GO:0010150|leaf senescence;GO:0015770|sucrose transport;	GO:0005887|integral component of plasma membrane;	GO:0008515|sucrose transmembrane transporter activity;GO:0051119|sugar transmembrane transporter activity;	K15382	SLC50A, SWEET; solute carrier family 50 (sugar transporter)
830	LOC106366041	up	yes	GO:0034219|carbohydrate transmembrane transport;GO:0015770|sucrose transport;	GO:0005887|integral component of plasma membrane;GO:0005886|plasma membrane;	GO:0008515|sucrose transmembrane transporter activity;GO:0051119|sugar transmembrane transporter activity;	K15382	SLC50A, SWEET; solute carrier family 50 (sugar transporter)
831	LOC106351817	up	yes	GO:0034219|carbohydrate transmembrane transport;GO:0015770|sucrose transport;	GO:0005887|integral component of plasma membrane;	GO:0008515|sucrose transmembrane transporter activity;GO:0051119|sugar transmembrane transporter activity;	K15382	SLC50A, SWEET; solute carrier family 50 (sugar transporter)
832	LOC106385405	down	yes	GO:0034219|carbohydrate transmembrane transport;GO:0015770|sucrose transport;	GO:0005887|integral component of plasma membrane;	GO:0008515|sucrose transmembrane transporter activity;GO:0051119|sugar transmembrane transporter activity;	K15382	SLC50A, SWEET; solute carrier family 50 (sugar transporter)
833	LOC106412753	up	yes	GO:0034219|carbohydrate transmembrane transport;	GO:0005887|integral component of plasma membrane;	GO:0051119|sugar transmembrane transporter activity;	K15382	SLC50A, SWEET; solute carrier family 50 (sugar transporter)
834	LOC106390625	up	yes	GO:0034219|carbohydrate transmembrane transport;	GO:0005783|endoplasmic reticulum;GO:0005887|integral component of plasma membrane;	GO:0051119|sugar transmembrane transporter activity;	K15382	SLC50A, SWEET; solute carrier family 50 (sugar transporter)
835	LOC106380507	up	yes	GO:0034203|glycolipid translocation;	GO:0005789|endoplasmic reticulum membrane;GO:0016021|integral component of membrane;	GO:0005319|lipid transporter activity;	K06316	RFT1; oligosaccharide translocation protein RFT1
836	LOC106396748	up	yes	GO:0034196|acylglycerol transport;GO:1990052|ER to chloroplast lipid transport;	GO:0009507|chloroplast;GO:0009941|chloroplast envelope;GO:0009707|chloroplast outer membrane;GO:0005783|endoplasmic reticulum;GO:0016021|integral component of membrane;GO:0016020|membrane;GO:0009536|plastid;	GO:0070300|phosphatidic acid binding;GO:0042803|protein homodimerization activity;	.	.
837	LOC106377539	up	yes	GO:0033979|box H/ACA snoRNA metabolic process;GO:0008284|positive regulation of cell proliferation;GO:0045893|positive regulation of transcription, DNA-templated;GO:0042306|regulation of protein import into nucleus;GO:0006970|response to osmotic stress;	GO:0005737|cytoplasm;GO:0005730|nucleolus;GO:0005654|nucleoplasm;	GO:0005524|ATP binding;GO:0034512|box C/D snoRNA binding;GO:0034513|box H/ACA snoRNA binding;GO:0005525|GTP binding;GO:0008139|nuclear localization sequence binding;GO:0019904|protein domain specific binding;GO:0003700|transcription factor activity, sequence-specific DNA binding;GO:0008134|transcription factor binding;	.	.
838	LOC106348748	up	yes	GO:0033539|fatty acid beta-oxidation using acyl-CoA dehydrogenase;GO:0055088|lipid homeostasis;	GO:0005739|mitochondrion;	GO:0003995|acyl-CoA dehydrogenase activity;GO:0009055|electron carrier activity;GO:0000062|fatty-acyl-CoA binding;GO:0050660|flavin adenine dinucleotide binding;GO:0016787|hydrolase activity;GO:0052890|oxidoreductase activity, acting on the CH-CH group of donors, with a flavin as acceptor;	K11729	ACAD10; acyl-CoA dehydrogenase family member 10
839	LOC106421000	up	yes	GO:0033512|L-lysine catabolic process to acetyl-CoA via saccharopine;GO:0006979|response to oxidative stress;GO:0006099|tricarboxylic acid cycle;	GO:0022626|cytosolic ribosome;GO:0005739|mitochondrion;GO:0045252|oxoglutarate dehydrogenase complex;	GO:0004149|dihydrolipoyllysine-residue succinyltransferase activity;GO:0008270|zinc ion binding;	K00658	DLST, sucB; 2-oxoglutarate dehydrogenase E2 component (dihydrolipoamide succinyltransferase) [EC:2.3.1.61]
840	LOC106350074	up	yes	GO:0033512|L-lysine catabolic process to acetyl-CoA via saccharopine;GO:0006099|tricarboxylic acid cycle;	GO:0016020|membrane;GO:0005739|mitochondrion;GO:0045252|oxoglutarate dehydrogenase complex;	GO:0004149|dihydrolipoyllysine-residue succinyltransferase activity;GO:0008270|zinc ion binding;	K00658	DLST, sucB; 2-oxoglutarate dehydrogenase E2 component (dihydrolipoamide succinyltransferase) [EC:2.3.1.61]
841	LOC106370995	down	yes	GO:0033354|chlorophyll cycle;GO:0015994|chlorophyll metabolic process;	GO:0009507|chloroplast;	GO:0090415|7-hydroxymethyl chlorophyll a reductase activity;GO:0051536|iron-sulfur cluster binding;GO:0046872|metal ion binding;	K18010	HCAR; 7-hydroxymethyl chlorophyll a reductase [EC:1.17.7.2]
842	LOC106387167	up	yes	GO:0033320|UDP-D-xylose biosynthetic process;	GO:0005737|cytoplasm;	GO:0050662|coenzyme binding;GO:0048040|UDP-glucuronate decarboxylase activity;	.	.
843	LOC106350307	down	yes	GO:0033306|phytol metabolic process;GO:0019432|triglyceride biosynthetic process;	GO:0009507|chloroplast;GO:0010287|plastoglobule;	GO:0004144|diacylglycerol O-acyltransferase activity;	.	.
844	LOC106365638	up	yes	GO:0033169|histone H3-K9 demethylation;GO:0060969|negative regulation of gene silencing;GO:0006355|regulation of transcription, DNA-templated;GO:0006351|transcription, DNA-templated;	GO:0005634|nucleus;	GO:0051213|dioxygenase activity;GO:0032454|histone demethylase activity (H3-K9 specific);GO:0046872|metal ion binding;	.	.
845	LOC106365732	down	yes	GO:0033169|histone H3-K9 demethylation;GO:0060969|negative regulation of gene silencing;GO:0006355|regulation of transcription, DNA-templated;GO:0006351|transcription, DNA-templated;	GO:0005634|nucleus;	GO:0051213|dioxygenase activity;GO:0032454|histone demethylase activity (H3-K9 specific);GO:0046872|metal ion binding;	.	.
846	LOC106382408	up	yes	GO:0033169|histone H3-K9 demethylation;GO:0060969|negative regulation of gene silencing;GO:0006355|regulation of transcription, DNA-templated;GO:0006351|transcription, DNA-templated;	GO:0005634|nucleus;	GO:0051213|dioxygenase activity;GO:0032454|histone demethylase activity (H3-K9 specific);GO:0046872|metal ion binding;	.	.
847	LOC106420968	down	yes	GO:0033169|histone H3-K9 demethylation;GO:0060969|negative regulation of gene silencing;GO:0006355|regulation of transcription, DNA-templated;GO:0006351|transcription, DNA-templated;	GO:0005634|nucleus;	GO:0051213|dioxygenase activity;GO:0032454|histone demethylase activity (H3-K9 specific);GO:0046872|metal ion binding;	.	.
848	LOC106452609	up	yes	GO:0033169|histone H3-K9 demethylation;GO:0060969|negative regulation of gene silencing;GO:0006355|regulation of transcription, DNA-templated;GO:0006351|transcription, DNA-templated;	GO:0005634|nucleus;	GO:0051213|dioxygenase activity;GO:0032454|histone demethylase activity (H3-K9 specific);GO:0046872|metal ion binding;	.	.
849	LOC106452887	up	yes	GO:0032981|mitochondrial respiratory chain complex I assembly;GO:0034551|mitochondrial respiratory chain complex III assembly;GO:0033617|mitochondrial respiratory chain complex IV assembly;	GO:0016021|integral component of membrane;GO:0005743|mitochondrial inner membrane;	GO:0005524|ATP binding;	K08900	BCS1; mitochondrial chaperone BCS1
850	LOC106397017	up	yes	GO:0032973|amino acid export;GO:0080144|amino acid homeostasis;GO:0043090|amino acid import;GO:0003333|amino acid transmembrane transport;GO:0006865|amino acid transport;GO:1902475|L-alpha-amino acid transmembrane transport;GO:0015807|L-amino acid transport;	GO:0016021|integral component of membrane;GO:0005886|plasma membrane;	GO:0015171|amino acid transmembrane transporter activity;GO:0034639|L-amino acid efflux transmembrane transporter activity;	.	.
851	LOC106387125	up	yes	GO:0032968|positive regulation of transcription elongation from RNA polymerase II promoter;GO:0042787|protein ubiquitination involved in ubiquitin-dependent protein catabolic process;GO:0006351|transcription, DNA-templated;	GO:0070449|elongin complex;GO:0030891|VCB complex;	GO:0032403|protein complex binding;	K03872	TCEB1; transcription elongation factor B, polypeptide 1
852	LOC106420378	down	yes	GO:0032968|positive regulation of transcription elongation from RNA polymerase II promoter;GO:0016567|protein ubiquitination;GO:0042787|protein ubiquitination involved in ubiquitin-dependent protein catabolic process;GO:0034243|regulation of transcription elongation from RNA polymerase II promoter;	GO:0005829|cytosol;GO:0070449|elongin complex;GO:0005634|nucleus;	.	K03872	TCEB1; transcription elongation factor B, polypeptide 1
853	LOC106436280	up	yes	GO:0032968|positive regulation of transcription elongation from RNA polymerase II promoter;GO:0006367|transcription initiation from RNA polymerase II promoter;	GO:0005634|nucleus;	GO:0003824|catalytic activity;GO:0003677|DNA binding;GO:0008022|protein C-terminus binding;	K03138	TFIIF1, GTF2F1, TFG1; transcription initiation factor TFIIF subunit alpha
854	LOC106436284	up	yes	GO:0032968|positive regulation of transcription elongation from RNA polymerase II promoter;GO:0006367|transcription initiation from RNA polymerase II promoter;	GO:0005634|nucleus;	GO:0003824|catalytic activity;GO:0003677|DNA binding;GO:0008022|protein C-terminus binding;	K03138	TFIIF1, GTF2F1, TFG1; transcription initiation factor TFIIF subunit alpha
855	LOC106438770	down	yes	GO:0032968|positive regulation of transcription elongation from RNA polymerase II promoter;GO:0006367|transcription initiation from RNA polymerase II promoter;	GO:0005634|nucleus;	GO:0003824|catalytic activity;GO:0003677|DNA binding;GO:0008022|protein C-terminus binding;	K03138	TFIIF1, GTF2F1, TFG1; transcription initiation factor TFIIF subunit alpha
856	LOC106358544	down	yes	GO:0032922|circadian regulation of gene expression;GO:0009908|flower development;GO:1900111|positive regulation of histone H3-K9 dimethylation;GO:0048587|regulation of short-day photoperiodism, flowering;GO:0006355|regulation of transcription, DNA-templated;GO:0009409|response to cold;GO:0006351|transcription, DNA-templated;	GO:0005677|chromatin silencing complex;GO:0031519|PcG protein complex;GO:0009506|plasmodesma;	GO:0003677|DNA binding;GO:0042802|identical protein binding;GO:0046872|metal ion binding;GO:0035064|methylated histone binding;	.	.
857	LOC106384955	down	yes	GO:0032786|positive regulation of DNA-templated transcription, elongation;GO:0006351|transcription, DNA-templated;	GO:0005634|nucleus;	GO:0008270|zinc ion binding;	.	.
858	LOC106380455	up	yes	GO:0032544|plastid translation;	GO:0009507|chloroplast;GO:0009941|chloroplast envelope;GO:0009570|chloroplast stroma;GO:0005840|ribosome;	GO:0019843|rRNA binding;GO:0003735|structural constituent of ribosome;	.	.
859	LOC106354025	up	yes	GO:0032544|plastid translation;	GO:0009507|chloroplast;GO:0009570|chloroplast stroma;GO:0009535|chloroplast thylakoid membrane;GO:0005840|ribosome;GO:0009579|thylakoid;	GO:0003735|structural constituent of ribosome;	.	.
860	LOC106377549	up	yes	GO:0032543|mitochondrial translation;GO:0006412|translation;	GO:0005743|mitochondrial inner membrane;GO:0005763|mitochondrial small ribosomal subunit;	GO:0003735|structural constituent of ribosome;	K02959	RP-S16, MRPS16, rpsP; small subunit ribosomal protein S16
861	LOC106370329	down	yes	GO:0032543|mitochondrial translation;GO:0006412|translation;	GO:0005737|cytoplasm;GO:0005763|mitochondrial small ribosomal subunit;GO:0005739|mitochondrion;	GO:0003735|structural constituent of ribosome;	K02959	RP-S16, MRPS16, rpsP; small subunit ribosomal protein S16
862	LOC106346381	up	yes	GO:0032543|mitochondrial translation;	GO:0005762|mitochondrial large ribosomal subunit;GO:0005739|mitochondrion;	GO:0003735|structural constituent of ribosome;	K17428	MRPL47, NCM1; large subunit ribosomal protein L47
863	LOC106353147	down	yes	GO:0032543|mitochondrial translation;	GO:0005762|mitochondrial large ribosomal subunit;GO:0005739|mitochondrion;	GO:0044822|poly(A) RNA binding;GO:0003735|structural constituent of ribosome;	K17424	MRPL43; large subunit ribosomal protein L43
864	LOC106368440	down	yes	GO:0032543|mitochondrial translation;	GO:0005762|mitochondrial large ribosomal subunit;GO:0005739|mitochondrion;	GO:0044822|poly(A) RNA binding;GO:0003735|structural constituent of ribosome;	K17424	MRPL43; large subunit ribosomal protein L43
865	LOC106419833	up	yes	GO:0032543|mitochondrial translation;	GO:0005762|mitochondrial large ribosomal subunit;GO:0005739|mitochondrion;	GO:0003735|structural constituent of ribosome;	K17428	MRPL47, NCM1; large subunit ribosomal protein L47
866	LOC106429108	up	yes	GO:0032508|DNA duplex unwinding;GO:0009294|DNA mediated transformation;GO:0006344|maintenance of chromatin silencing;GO:0006346|methylation-dependent chromatin silencing;GO:0090241|negative regulation of histone H4 acetylation;GO:0051574|positive regulation of histone H3-K9 methylation;GO:0044030|regulation of DNA methylation;GO:0006349|regulation of gene expression by genetic imprinting;GO:00063…	GO:0000786|nucleosome;GO:0005634|nucleus;	GO:0005524|ATP binding;GO:0004003|ATP-dependent DNA helicase activity;GO:0016887|ATPase activity;GO:0003677|DNA binding;	K19001	HELLS, DDM1; ATP-dependent DNA helicase
867	LOC106411227	up	yes	GO:0032508|DNA duplex unwinding;	GO:0005634|nucleus;	GO:0043138|3'-5' DNA helicase activity;GO:0005524|ATP binding;GO:0004003|ATP-dependent DNA helicase activity;GO:0003677|DNA binding;	.	.
868	LOC106348399	up	yes	GO:0032502|developmental process;GO:0040007|growth;GO:0009808|lignin metabolic process;GO:0009698|phenylpropanoid metabolic process;GO:0009555|pollen development;GO:0080167|response to karrikin;GO:0006744|ubiquinone biosynthetic process;	GO:0005783|endoplasmic reticulum;GO:0005794|Golgi apparatus;GO:0016021|integral component of membrane;GO:0016020|membrane;GO:0009505|plant-type cell wall;GO:0005886|plasma membrane;GO:0009506|plasmodesma;GO:0005774|vacuolar membrane;	GO:0020037|heme binding;GO:0042802|identical protein binding;GO:0005506|iron ion binding;GO:0016710|trans-cinnamate 4-monooxygenase activity;	K00487	CYP73A; trans-cinnamate 4-monooxygenase [EC:1.14.13.11]
869	LOC106426305	down	yes	GO:0032502|developmental process;GO:0006897|endocytosis;GO:0045324|late endosome to vacuole transport;GO:0051604|protein maturation;GO:0015031|protein transport;GO:0090351|seedling development;GO:0016050|vesicle organization;GO:0016192|vesicle-mediated transport;	GO:0005829|cytosol;GO:0005768|endosome;GO:0019898|extrinsic component of membrane;GO:0005794|Golgi apparatus;GO:0016020|membrane;GO:0032585|multivesicular body membrane;GO:0030904|retromer complex;	GO:0035091|phosphatidylinositol binding;GO:0005543|phospholipid binding;GO:0046982|protein heterodimerization activity;	.	.
870	LOC106439392	up	yes	GO:0032456|endocytic recycling;GO:0006886|intracellular protein transport;GO:0032482|Rab protein signal transduction;	GO:0031901|early endosome membrane;GO:0005768|endosome;GO:0005886|plasma membrane;GO:0035619|root hair tip;GO:0032588|trans-Golgi network membrane;	GO:0005525|GTP binding;GO:0003924|GTPase activity;GO:0019900|kinase binding;	.	.
871	LOC106388087	up	yes	GO:0032436|positive regulation of proteasomal ubiquitin-dependent protein catabolic process;GO:0031398|positive regulation of protein ubiquitination;GO:0051865|protein autoubiquitination;GO:0016567|protein ubiquitination;GO:0042787|protein ubiquitination involved in ubiquitin-dependent protein catabolic process;	GO:0005737|cytoplasm;GO:0016607|nuclear speck;GO:0005654|nucleoplasm;GO:0005634|nucleus;GO:0000151|ubiquitin ligase complex;	GO:0016874|ligase activity;GO:0002039|p53 binding;GO:0042803|protein homodimerization activity;GO:0004842|ubiquitin-protein transferase activity;GO:0008270|zinc ion binding;	K10144	RCHY1, PIRH2; RING finger and CHY zinc finger domain-containing protein 1 [EC:2.3.2.27]
872	LOC106419516	down	yes	GO:0032436|positive regulation of proteasomal ubiquitin-dependent protein catabolic process;GO:0031398|positive regulation of protein ubiquitination;GO:0051865|protein autoubiquitination;GO:0016567|protein ubiquitination;GO:0042787|protein ubiquitination involved in ubiquitin-dependent protein catabolic process;	GO:0005737|cytoplasm;GO:0016607|nuclear speck;GO:0005654|nucleoplasm;GO:0005634|nucleus;GO:0000151|ubiquitin ligase complex;	GO:0016874|ligase activity;GO:0002039|p53 binding;GO:0042803|protein homodimerization activity;GO:0004842|ubiquitin-protein transferase activity;GO:0008270|zinc ion binding;	K10144	RCHY1, PIRH2; RING finger and CHY zinc finger domain-containing protein 1 [EC:2.3.2.27]
873	LOC106370073	down	yes	GO:0032366|intracellular sterol transport;GO:0097036|regulation of plasma membrane sterol distribution;GO:0006665|sphingolipid metabolic process;GO:0016125|sterol metabolic process;	GO:0032541|cortical endoplasmic reticulum;GO:0005789|endoplasmic reticulum membrane;GO:0005794|Golgi apparatus;GO:0000139|Golgi membrane;GO:0016021|integral component of membrane;	.	.	.
874	LOC106353695	up	yes	GO:0032259|methylation;GO:0006656|phosphatidylcholine biosynthetic process;	GO:0005737|cytoplasm;	GO:0000234|phosphoethanolamine N-methyltransferase activity;GO:0008757|S-adenosylmethionine-dependent methyltransferase activity;	K05929	E2.1.1.103, NMT; phosphoethanolamine N-methyltransferase [EC:2.1.1.103]
875	LOC106396582	up	yes	GO:0032259|methylation;	GO:0005789|endoplasmic reticulum membrane;GO:0005768|endosome;GO:0005794|Golgi apparatus;GO:0016021|integral component of membrane;GO:0005802|trans-Golgi network;GO:0005774|vacuolar membrane;	GO:0008757|S-adenosylmethionine-dependent methyltransferase activity;	.	.
876	LOC106391689	up	yes	GO:0032259|methylation;	GO:0005789|endoplasmic reticulum membrane;GO:0005768|endosome;GO:0005794|Golgi apparatus;GO:0016021|integral component of membrane;GO:0005802|trans-Golgi network;	GO:0008757|S-adenosylmethionine-dependent methyltransferase activity;	.	.
877	LOC106406314	down	yes	GO:0032259|methylation;	GO:0005783|endoplasmic reticulum;GO:0070062|extracellular exosome;GO:0005811|lipid particle;GO:0016020|membrane;	GO:0008757|S-adenosylmethionine-dependent methyltransferase activity;	.	.
878	LOC106381857	down	yes	GO:0032147|activation of protein kinase activity;GO:0035556|intracellular signal transduction;GO:0000165|MAPK cascade;GO:0043066|negative regulation of apoptotic process;GO:0048812|neuron projection morphogenesis;GO:0006468|protein phosphorylation;GO:0046328|regulation of JNK cascade;GO:0007346|regulation of mitotic cell cycle;GO:0031098|stress-activated protein kinase signaling cascade;	GO:0005737|cytoplasm;	GO:0005524|ATP binding;GO:0004111|creatine kinase activity;GO:0004674|protein serine/threonine kinase activity;	K04407	MAP4K4, HGK; mitogen-activated protein kinase kinase kinase kinase 4 [EC:2.7.11.1]
879	LOC106406711	up	yes	GO:0032147|activation of protein kinase activity;GO:0007049|cell cycle;GO:0051301|cell division;GO:0035329|hippo signaling;GO:0006972|hyperosmotic response;GO:0051781|positive regulation of cell division;GO:0046777|protein autophosphorylation;GO:0006468|protein phosphorylation;GO:0032956|regulation of actin cytoskeleton organization;GO:0042981|regulation of apoptotic process;GO:0010590|regulation…	GO:0015629|actin cytoskeleton;GO:0005813|centrosome;GO:0032154|cleavage furrow;GO:0005737|cytoplasm;GO:0005829|cytosol;GO:0005634|nucleus;GO:0005819|spindle;	GO:0005524|ATP binding;GO:0046872|metal ion binding;GO:0004672|protein kinase activity;GO:0004674|protein serine/threonine kinase activity;	K08838	STK24_25_MST4; serine/threonine-protein kinase 24/25/MST4 [EC:2.7.11.1]
880	LOC106403414	up	yes	GO:0032147|activation of protein kinase activity;GO:0006915|apoptotic process;GO:0008283|cell proliferation;GO:0006468|protein phosphorylation;GO:0042981|regulation of apoptotic process;GO:0007346|regulation of mitotic cell cycle;GO:0007165|signal transduction;GO:0023014|signal transduction by protein phosphorylation;GO:0031098|stress-activated protein kinase signaling cascade;	GO:0005737|cytoplasm;GO:0005634|nucleus;	GO:0005524|ATP binding;GO:0046872|metal ion binding;GO:0004674|protein serine/threonine kinase activity;	.	.
881	LOC106415715	up	yes	GO:0032147|activation of protein kinase activity;GO:0005975|carbohydrate metabolic process;GO:0042149|cellular response to glucose starvation;GO:0046777|protein autophosphorylation;GO:0045859|regulation of protein kinase activity;	GO:0005737|cytoplasm;GO:0005634|nucleus;	GO:0030295|protein kinase activator activity;GO:0019887|protein kinase regulator activity;GO:0004674|protein serine/threonine kinase activity;	.	.
882	LOC106418745	up	yes	GO:0032147|activation of protein kinase activity;GO:0005975|carbohydrate metabolic process;GO:0042149|cellular response to glucose starvation;GO:0046777|protein autophosphorylation;GO:0045859|regulation of protein kinase activity;	GO:0005737|cytoplasm;GO:0005634|nucleus;	GO:0030295|protein kinase activator activity;GO:0019887|protein kinase regulator activity;GO:0004674|protein serine/threonine kinase activity;	.	.
883	LOC106368074	down	yes	GO:0032088|negative regulation of NF-kappaB transcription factor activity;GO:0018026|peptidyl-lysine monomethylation;GO:0050727|regulation of inflammatory response;	GO:0005634|nucleus;	GO:0016279|protein-lysine N-methyltransferase activity;	K05302	SETD6; N-lysine methyltransferase SETD6 [EC:2.1.1.-]
884	LOC106356105	up	yes	GO:0032049|cardiolipin biosynthetic process;GO:0016024|CDP-diacylglycerol biosynthetic process;	GO:0031314|extrinsic component of mitochondrial inner membrane;GO:0005739|mitochondrion;	GO:0004605|phosphatidate cytidylyltransferase activity;	.	.
885	LOC106380880	up	yes	GO:0031990|mRNA export from nucleus in response to heat stress;GO:0000288|nuclear-transcribed mRNA catabolic process, deadenylation-dependent decay;GO:0045948|positive regulation of translational initiation;GO:0034402|recruitment of 3'-end processing factors to RNA polymerase II holoenzyme complex;GO:0006366|transcription from RNA polymerase II promoter;GO:0006367|transcription initiation from RN…	GO:0000932|cytoplasmic mRNA processing body;GO:0005665|DNA-directed RNA polymerase II, core complex;	GO:0003899|DNA-directed RNA polymerase activity;GO:0000166|nucleotide binding;GO:0031369|translation initiation factor binding;	K03012	RPB4, POLR2D; DNA-directed RNA polymerase II subunit RPB4
886	LOC106384918	down	yes	GO:0031990|mRNA export from nucleus in response to heat stress;GO:0000288|nuclear-transcribed mRNA catabolic process, deadenylation-dependent decay;GO:0045948|positive regulation of translational initiation;GO:0034402|recruitment of 3'-end processing factors to RNA polymerase II holoenzyme complex;GO:0006366|transcription from RNA polymerase II promoter;GO:0006367|transcription initiation from RN…	GO:0000932|cytoplasmic mRNA processing body;GO:0005665|DNA-directed RNA polymerase II, core complex;	GO:0003899|DNA-directed RNA polymerase activity;GO:0000166|nucleotide binding;GO:0031369|translation initiation factor binding;	K03012	RPB4, POLR2D; DNA-directed RNA polymerase II subunit RPB4
887	LOC106417662	up	yes	GO:0031990|mRNA export from nucleus in response to heat stress;GO:0000288|nuclear-transcribed mRNA catabolic process, deadenylation-dependent decay;GO:0045948|positive regulation of translational initiation;GO:0034402|recruitment of 3'-end processing factors to RNA polymerase II holoenzyme complex;GO:0006366|transcription from RNA polymerase II promoter;GO:0006367|transcription initiation from RN…	GO:0000932|cytoplasmic mRNA processing body;GO:0005665|DNA-directed RNA polymerase II, core complex;	GO:0003899|DNA-directed RNA polymerase activity;GO:0000166|nucleotide binding;GO:0031369|translation initiation factor binding;	K03012	RPB4, POLR2D; DNA-directed RNA polymerase II subunit RPB4
888	LOC106364308	up	yes	GO:0031365|N-terminal protein amino acid modification;GO:0070084|protein initiator methionine removal;GO:0016485|protein processing;	GO:0005737|cytoplasm;GO:0005829|cytosol;GO:0022626|cytosolic ribosome;	GO:0046872|metal ion binding;GO:0070006|metalloaminopeptidase activity;	K01265	map; methionyl aminopeptidase [EC:3.4.11.18]
889	LOC106450915	up	yes	GO:0031365|N-terminal protein amino acid modification;GO:0070084|protein initiator methionine removal;GO:0016485|protein processing;	GO:0005737|cytoplasm;GO:0005829|cytosol;GO:0022626|cytosolic ribosome;	GO:0046872|metal ion binding;GO:0070006|metalloaminopeptidase activity;	K01265	map; methionyl aminopeptidase [EC:3.4.11.18]
890	LOC106413605	up	yes	GO:0031365|N-terminal protein amino acid modification;GO:0070084|protein initiator methionine removal;	GO:0009507|chloroplast;GO:0005739|mitochondrion;	GO:0046872|metal ion binding;GO:0070006|metalloaminopeptidase activity;	K01265	map; methionyl aminopeptidase [EC:3.4.11.18]
891	LOC106414941	up	yes	GO:0031365|N-terminal protein amino acid modification;GO:0070084|protein initiator methionine removal;	GO:0009507|chloroplast;GO:0005739|mitochondrion;	GO:0046872|metal ion binding;GO:0070006|metalloaminopeptidase activity;	K01265	map; methionyl aminopeptidase [EC:3.4.11.18]
892	LOC106371414	down	yes	GO:0031204|posttranslational protein targeting to membrane, translocation;GO:0006487|protein N-linked glycosylation;	GO:0005794|Golgi apparatus;GO:0032580|Golgi cisterna membrane;GO:0005797|Golgi medial cisterna;GO:0000139|Golgi membrane;GO:0016021|integral component of membrane;	GO:0050513|glycoprotein 2-beta-D-xylosyltransferase activity;GO:0042285|xylosyltransferase activity;	K03714	E2.4.2.38; glycoprotein 2-beta-D-xylosyltransferase [EC:2.4.2.38]
893	LOC106375815	down	yes	GO:0031204|posttranslational protein targeting to membrane, translocation;	GO:0005783|endoplasmic reticulum;GO:0030176|integral component of endoplasmic reticulum membrane;GO:0005886|plasma membrane;	GO:0008565|protein transporter activity;	K09540	SEC63, DNAJC23; translocation protein SEC63
894	LOC106437815	up	yes	GO:0031204|posttranslational protein targeting to membrane, translocation;	GO:0005783|endoplasmic reticulum;GO:0005789|endoplasmic reticulum membrane;GO:0016021|integral component of membrane;	GO:0015450|P-P-bond-hydrolysis-driven protein transmembrane transporter activity;	K10956	SEC61A; protein transport protein SEC61 subunit alpha
895	LOC106447507	down	yes	GO:0031204|posttranslational protein targeting to membrane, translocation;	GO:0005783|endoplasmic reticulum;GO:0005789|endoplasmic reticulum membrane;GO:0016021|integral component of membrane;	GO:0015450|P-P-bond-hydrolysis-driven protein transmembrane transporter activity;	K10956	SEC61A; protein transport protein SEC61 subunit alpha
896	LOC106361454	up	yes	GO:0031167|rRNA methylation;GO:0006364|rRNA processing;	GO:0005730|nucleolus;GO:0005634|nucleus;	GO:0003723|RNA binding;GO:0008173|RNA methyltransferase activity;GO:0008757|S-adenosylmethionine-dependent methyltransferase activity;	K14835	NOP2; ribosomal RNA methyltransferase Nop2 [EC:2.1.1.-]
897	LOC106382013	up	yes	GO:0031122|cytoplasmic microtubule organization;GO:0045041|protein import into mitochondrial intermembrane space;	GO:0005741|mitochondrial outer membrane;GO:0005739|mitochondrion;	GO:0005524|ATP binding;GO:0016887|ATPase activity;GO:0008568|microtubule-severing ATPase activity;	.	.
898	LOC106372097	down	yes	GO:0031119|tRNA pseudouridine synthesis;	.	GO:0009982|pseudouridine synthase activity;GO:0003723|RNA binding;	K03177	truB, PUS4, TRUB1; tRNA pseudouridine55 synthase [EC:5.4.99.25]
899	LOC106385690	up	yes	GO:0031119|tRNA pseudouridine synthesis;	.	GO:0009982|pseudouridine synthase activity;GO:0003723|RNA binding;	K06173	truA, PUS1; tRNA pseudouridine38-40 synthase [EC:5.4.99.12]
900	LOC106419933	up	yes	GO:0031119|tRNA pseudouridine synthesis;	.	GO:0009982|pseudouridine synthase activity;GO:0003723|RNA binding;	K06173	truA, PUS1; tRNA pseudouridine38-40 synthase [EC:5.4.99.12]
901	LOC106380523	up	yes	GO:0031118|rRNA pseudouridine synthesis;	GO:0005730|nucleolus;GO:0005732|small nucleolar ribonucleoprotein complex;	GO:0030515|snoRNA binding;	K11129	NHP2, NOLA2; H/ACA ribonucleoprotein complex subunit 2
902	LOC106384981	down	yes	GO:0031118|rRNA pseudouridine synthesis;	GO:0005730|nucleolus;GO:0005732|small nucleolar ribonucleoprotein complex;	GO:0030515|snoRNA binding;	K11129	NHP2, NOLA2; H/ACA ribonucleoprotein complex subunit 2
903	LOC106434149	down	yes	GO:0031047|gene silencing by RNA;GO:0033147|negative regulation of intracellular estrogen receptor signaling pathway;GO:0048387|negative regulation of retinoic acid receptor signaling pathway;GO:0000122|negative regulation of transcription from RNA polymerase II promoter;GO:0010606|positive regulation of cytoplasmic mRNA processing body assembly;GO:1900153|positive regulation of nuclear-transcrib…	GO:0030014|CCR4-NOT complex;GO:0000932|cytoplasmic mRNA processing body;GO:0005634|nucleus;	GO:0030331|estrogen receptor binding;GO:0042974|retinoic acid receptor binding;	K12604	CNOT1, NOT1; CCR4-NOT transcription complex subunit 1
904	LOC106380446	up	yes	GO:0031047|gene silencing by RNA;GO:0006397|mRNA processing;GO:0051028|mRNA transport;GO:0010267|production of ta-siRNAs involved in RNA interference;GO:0008380|RNA splicing;	GO:0080008|Cul4-RING E3 ubiquitin ligase complex;GO:0000347|THO complex;	GO:0003723|RNA binding;	K12880	THOC3; THO complex subunit 3
905	LOC106412393	down	yes	GO:0031047|gene silencing by RNA;	.	GO:0003723|RNA binding;GO:0003968|RNA-directed RNA polymerase activity;	K11699	RDR, RDRP; RNA-dependent RNA polymerase [EC:2.7.7.48]
906	LOC106447074	down	yes	GO:0030643|cellular phosphate ion homeostasis;GO:0042742|defense response to bacterium;GO:0050832|defense response to fungus;GO:0051607|defense response to virus;GO:0040007|growth;GO:0048527|lateral root development;GO:0010264|myo-inositol hexakisphosphate biosynthetic process;GO:0055062|phosphate ion homeostasis;	GO:0005737|cytoplasm;GO:0005634|nucleus;	GO:0005524|ATP binding;GO:0035299|inositol pentakisphosphate 2-kinase activity;GO:0032942|inositol tetrakisphosphate 2-kinase activity;GO:0046872|metal ion binding;	K10572	IPPK; inositol-pentakisphosphate 2-kinase [EC:2.7.1.158]
907	LOC106435962	up	yes	GO:0030643|cellular phosphate ion homeostasis;GO:0016311|dephosphorylation;GO:0042542|response to hydrogen peroxide;	GO:0009986|cell surface;GO:0005576|extracellular region;	GO:0003993|acid phosphatase activity;GO:0046872|metal ion binding;GO:0004601|peroxidase activity;GO:0016791|phosphatase activity;	K14379	ACP5; tartrate-resistant acid phosphatase type 5 [EC:3.1.3.2]
908	LOC106365804	up	yes	GO:0030521|androgen receptor signaling pathway;GO:0045944|positive regulation of transcription from RNA polymerase II promoter;GO:0045893|positive regulation of transcription, DNA-templated;GO:0043161|proteasome-mediated ubiquitin-dependent protein catabolic process;GO:0051865|protein autoubiquitination;GO:0070979|protein K11-linked ubiquitination;GO:0070936|protein K48-linked ubiquitination;GO:0…	GO:0005737|cytoplasm;GO:0005634|nucleus;GO:0016605|PML body;	GO:0050681|androgen receptor binding;GO:0003677|DNA binding;GO:0042802|identical protein binding;GO:0016874|ligase activity;GO:0031491|nucleosome binding;GO:0003700|transcription factor activity, sequence-specific DNA binding;GO:0032184|SUMO polymer binding;GO:0003713|transcription coactivator activity;GO:0004842|ubiquitin-protein transferase activity;GO:0008270|zinc ion binding;	.	.
909	LOC106446762	down	yes	GO:0030437|ascospore formation;GO:0000747|conjugation with cellular fusion;GO:0015031|protein transport;GO:0000027|ribosomal large subunit assembly;GO:0000054|ribosomal subunit export from nucleus;	GO:0005737|cytoplasm;GO:0022625|cytosolic large ribosomal subunit;	GO:0005525|GTP binding;GO:0003924|GTPase activity;	K14539	LSG1; large subunit GTPase 1 [EC:3.6.1.-]
910	LOC106345793	up	yes	GO:0030433|ER-associated ubiquitin-dependent protein catabolic process;GO:1901800|positive regulation of proteasomal protein catabolic process;GO:0045899|positive regulation of RNA polymerase II transcriptional preinitiation complex assembly;	GO:0005829|cytosol;GO:0031597|cytosolic proteasome complex;GO:0031595|nuclear proteasome complex;GO:0005634|nucleus;GO:0005886|plasma membrane;GO:0000502|proteasome complex;	GO:0005524|ATP binding;GO:0036402|proteasome-activating ATPase activity;GO:0017025|TBP-class protein binding;	K03061	PSMC2, RPT1; 26S proteasome regulatory subunit T1
911	LOC106380723	up	yes	GO:0030433|ER-associated ubiquitin-dependent protein catabolic process;GO:1901800|positive regulation of proteasomal protein catabolic process;GO:0045899|positive regulation of RNA polymerase II transcriptional preinitiation complex assembly;	GO:0005829|cytosol;GO:0031597|cytosolic proteasome complex;GO:0031595|nuclear proteasome complex;GO:0005634|nucleus;GO:0005886|plasma membrane;GO:0000502|proteasome complex;	GO:0005524|ATP binding;GO:0036402|proteasome-activating ATPase activity;GO:0017025|TBP-class protein binding;	K03066	PSMC5, RPT6; 26S proteasome regulatory subunit T6
912	LOC106349542	up	yes	GO:0030433|ER-associated ubiquitin-dependent protein catabolic process;GO:1901800|positive regulation of proteasomal protein catabolic process;GO:0045899|positive regulation of RNA polymerase II transcriptional preinitiation complex assembly;	GO:0005618|cell wall;GO:0005829|cytosol;GO:0031597|cytosolic proteasome complex;GO:0031595|nuclear proteasome complex;GO:0005634|nucleus;GO:0000502|proteasome complex;	GO:0005524|ATP binding;GO:0036402|proteasome-activating ATPase activity;GO:0017025|TBP-class protein binding;	K03064	PSMC6, RPT4; 26S proteasome regulatory subunit T4
913	LOC106385240	up	yes	GO:0030433|ER-associated ubiquitin-dependent protein catabolic process;GO:1901800|positive regulation of proteasomal protein catabolic process;GO:0045899|positive regulation of RNA polymerase II transcriptional preinitiation complex assembly;	GO:0005618|cell wall;GO:0005829|cytosol;GO:0031597|cytosolic proteasome complex;GO:0031595|nuclear proteasome complex;GO:0005634|nucleus;GO:0000502|proteasome complex;	GO:0005524|ATP binding;GO:0036402|proteasome-activating ATPase activity;GO:0017025|TBP-class protein binding;	K03064	PSMC6, RPT4; 26S proteasome regulatory subunit T4
914	LOC106388256	up	yes	GO:0030433|ER-associated ubiquitin-dependent protein catabolic process;GO:1901800|positive regulation of proteasomal protein catabolic process;GO:0045899|positive regulation of RNA polymerase II transcriptional preinitiation complex assembly;	GO:0005618|cell wall;GO:0005829|cytosol;GO:0031597|cytosolic proteasome complex;GO:0016020|membrane;GO:0031595|nuclear proteasome complex;GO:0005634|nucleus;GO:0009506|plasmodesma;GO:0000502|proteasome complex;	GO:0005524|ATP binding;GO:0036402|proteasome-activating ATPase activity;GO:0017025|TBP-class protein binding;	K03063	PSMC4, RPT3; 26S proteasome regulatory subunit T3
915	LOC106346739	down	yes	GO:0030433|ER-associated ubiquitin-dependent protein catabolic process;GO:0097502|mannosylation;GO:0006490|oligosaccharide-lipid intermediate biosynthetic process;GO:0006486|protein glycosylation;	GO:0005783|endoplasmic reticulum;GO:0005789|endoplasmic reticulum membrane;GO:0016021|integral component of membrane;	GO:0000026|alpha-1,2-mannosyltransferase activity;GO:0052926|dol-P-Man:Man(6)GlcNAc(2)-PP-Dol alpha-1,2-mannosyltransferase activity;GO:0052918|dol-P-Man:Man(8)GlcNAc(2)-PP-Dol alpha-1,2-mannosyltransferase activity;GO:0004377|GDP-Man:Man3GlcNAc2-PP-Dol alpha-1,2-mannosyltransferase activity;GO:0016301|kinase activity;	K03846	ALG9; alpha-1,2-mannosyltransferase [EC:2.4.1.259 2.4.1.261]
916	LOC106348531	up	yes	GO:0030433|ER-associated ubiquitin-dependent protein catabolic process;GO:0016567|protein ubiquitination;	GO:0005789|endoplasmic reticulum membrane;GO:0016021|integral component of membrane;	GO:0016874|ligase activity;GO:0008270|zinc ion binding;	K10601	SYVN1, HRD1; E3 ubiquitin-protein ligase synoviolin [EC:2.3.2.27]
917	LOC106434177	down	yes	GO:0030433|ER-associated ubiquitin-dependent protein catabolic process;GO:0006487|protein N-linked glycosylation;	GO:0005789|endoplasmic reticulum membrane;GO:0016021|integral component of membrane;	GO:0052917|dol-P-Man:Man(7)GlcNAc(2)-PP-Dol alpha-1,6-mannosyltransferase activity;	K03847	ALG12; alpha-1,6-mannosyltransferase [EC:2.4.1.260]
918	LOC106376046	up	yes	GO:0030389|fructosamine metabolic process;	GO:0070062|extracellular exosome;	GO:0046872|metal ion binding;GO:0004725|protein tyrosine phosphatase activity;	K17619	MDP1; magnesium-dependent phosphatase 1 [EC:3.1.3.48 3.1.3.-]
919	LOC106433795	down	yes	GO:0030244|cellulose biosynthetic process;GO:0045489|pectin biosynthetic process;GO:0009827|plant-type cell wall modification;	GO:0005794|Golgi apparatus;GO:0000139|Golgi membrane;GO:0016021|integral component of membrane;GO:0005886|plasma membrane;	.	.	.
920	LOC106375480	up	yes	GO:0030244|cellulose biosynthetic process;GO:0045489|pectin biosynthetic process;GO:0009827|plant-type cell wall modification;	GO:0005768|endosome;GO:0005794|Golgi apparatus;GO:0016021|integral component of membrane;GO:0005802|trans-Golgi network;	.	.	.
921	LOC106426307	down	yes	GO:0030244|cellulose biosynthetic process;GO:0045489|pectin biosynthetic process;GO:0009827|plant-type cell wall modification;	GO:0005768|endosome;GO:0005794|Golgi apparatus;GO:0016021|integral component of membrane;GO:0005802|trans-Golgi network;	.	.	.
922	LOC106427555	up	yes	GO:0030244|cellulose biosynthetic process;GO:0045489|pectin biosynthetic process;GO:0009827|plant-type cell wall modification;	GO:0005768|endosome;GO:0005794|Golgi apparatus;GO:0016021|integral component of membrane;GO:0005802|trans-Golgi network;	.	.	.
923	LOC106438071	up	yes	GO:0030244|cellulose biosynthetic process;GO:0042742|defense response to bacterium;GO:0009298|GDP-mannose biosynthetic process;GO:0019853|L-ascorbic acid biosynthetic process;GO:0060359|response to ammonium ion;GO:0009408|response to heat;GO:0009753|response to jasmonic acid;GO:0010193|response to ozone;GO:0009651|response to salt stress;	GO:0005829|cytosol;GO:0005634|nucleus;	GO:0005525|GTP binding;GO:0004475|mannose-1-phosphate guanylyltransferase activity;	K00966	GMPP; mannose-1-phosphate guanylyltransferase [EC:2.7.7.13]
924	LOC106354414	down	yes	GO:0030244|cellulose biosynthetic process;GO:0009832|plant-type cell wall biogenesis;GO:0009834|plant-type secondary cell wall biogenesis;GO:0010400|rhamnogalacturonan I side chain metabolic process;	GO:0009507|chloroplast;GO:0016021|integral component of membrane;GO:0005886|plasma membrane;	GO:0016760|cellulose synthase (UDP-forming) activity;GO:0008270|zinc ion binding;	K10999	CESA; cellulose synthase A [EC:2.4.1.12]
925	LOC106407637	up	yes	GO:0030244|cellulose biosynthetic process;GO:0009832|plant-type cell wall biogenesis;GO:0009834|plant-type secondary cell wall biogenesis;GO:0010400|rhamnogalacturonan I side chain metabolic process;	GO:0009507|chloroplast;GO:0016021|integral component of membrane;GO:0005886|plasma membrane;	GO:0016760|cellulose synthase (UDP-forming) activity;GO:0008270|zinc ion binding;	K10999	CESA; cellulose synthase A [EC:2.4.1.12]
926	LOC106375922	up	yes	GO:0030244|cellulose biosynthetic process;GO:0009755|hormone-mediated signaling pathway;GO:0009664|plant-type cell wall organization;GO:0046777|protein autophosphorylation;GO:0007178|transmembrane receptor protein serine/threonine kinase signaling pathway;GO:0009826|unidimensional cell growth;	GO:0016021|integral component of membrane;GO:0005886|plasma membrane;GO:0009506|plasmodesma;	GO:0005524|ATP binding;GO:0016301|kinase activity;GO:0001653|peptide receptor activity;GO:0004675|transmembrane receptor protein serine/threonine kinase activity;GO:0031625|ubiquitin protein ligase binding;	.	.
927	LOC106437854	up	yes	GO:0030244|cellulose biosynthetic process;GO:0009755|hormone-mediated signaling pathway;GO:0009664|plant-type cell wall organization;GO:0046777|protein autophosphorylation;GO:0007178|transmembrane receptor protein serine/threonine kinase signaling pathway;GO:0009826|unidimensional cell growth;	GO:0016021|integral component of membrane;GO:0005886|plasma membrane;GO:0009506|plasmodesma;	GO:0005524|ATP binding;GO:0016301|kinase activity;GO:0001653|peptide receptor activity;GO:0004675|transmembrane receptor protein serine/threonine kinase activity;GO:0031625|ubiquitin protein ligase binding;	.	.
928	LOC106366163	up	yes	GO:0030244|cellulose biosynthetic process;	GO:0016021|integral component of membrane;GO:0005886|plasma membrane;	GO:0005524|ATP binding;GO:0004674|protein serine/threonine kinase activity;	.	.
929	LOC106371621	up	yes	GO:0030212|hyaluronan metabolic process;	GO:0005576|extracellular region;	GO:0004867|serine-type endopeptidase inhibitor activity;	.	.
930	LOC106405809	up	yes	GO:0030206|chondroitin sulfate biosynthetic process;GO:0050650|chondroitin sulfate proteoglycan biosynthetic process;GO:0042732|D-xylose metabolic process;GO:0015012|heparan sulfate proteoglycan biosynthetic process;	GO:0005789|endoplasmic reticulum membrane;GO:0000139|Golgi membrane;GO:0016021|integral component of membrane;	GO:0008375|acetylglucosaminyltransferase activity;GO:0030158|protein xylosyltransferase activity;	K00771	XYLT; protein xylosyltransferase [EC:2.4.2.26]
931	LOC106414073	down	yes	GO:0030206|chondroitin sulfate biosynthetic process;GO:0015012|heparan sulfate proteoglycan biosynthetic process;GO:0030210|heparin biosynthetic process;	GO:0005789|endoplasmic reticulum membrane;GO:0000139|Golgi membrane;GO:0016021|integral component of membrane;	GO:0008375|acetylglucosaminyltransferase activity;GO:0030158|protein xylosyltransferase activity;	K00771	XYLT; protein xylosyltransferase [EC:2.4.2.26]
932	LOC106451742	up	yes	GO:0030187|melatonin biosynthetic process;GO:0006474|N-terminal protein amino acid acetylation;GO:0016032|viral process;	GO:0009507|chloroplast;GO:0005634|nucleus;GO:0031248|protein acetyltransferase complex;	GO:0004059|aralkylamine N-acetyltransferase activity;GO:0008080|N-acetyltransferase activity;GO:0004596|peptide alpha-N-acetyltransferase activity;	.	.
933	LOC106451745	down	yes	GO:0030187|melatonin biosynthetic process;GO:0006474|N-terminal protein amino acid acetylation;GO:0016032|viral process;	GO:0009507|chloroplast;GO:0005634|nucleus;GO:0031248|protein acetyltransferase complex;	GO:0004059|aralkylamine N-acetyltransferase activity;GO:0008080|N-acetyltransferase activity;GO:0004596|peptide alpha-N-acetyltransferase activity;	.	.
934	LOC106349695	down	yes	GO:0030178|negative regulation of Wnt signaling pathway;GO:1990697|protein depalmitoleylation;GO:0016055|Wnt signaling pathway;	GO:0005576|extracellular region;	GO:1990699|palmitoleyl hydrolase activity;	.	.
935	LOC106364008	up	yes	GO:0030178|negative regulation of Wnt signaling pathway;GO:1990697|protein depalmitoleylation;GO:0016055|Wnt signaling pathway;	GO:0005576|extracellular region;	GO:1990699|palmitoleyl hydrolase activity;	.	.
936	LOC106368499	down	yes	GO:0030178|negative regulation of Wnt signaling pathway;GO:1990697|protein depalmitoleylation;GO:0016055|Wnt signaling pathway;	GO:0005576|extracellular region;	GO:1990699|palmitoleyl hydrolase activity;	.	.
937	LOC106383047	up	yes	GO:0030178|negative regulation of Wnt signaling pathway;GO:1990697|protein depalmitoleylation;GO:0016055|Wnt signaling pathway;	GO:0005576|extracellular region;	GO:1990699|palmitoleyl hydrolase activity;	.	.
938	LOC106392487	up	yes	GO:0030178|negative regulation of Wnt signaling pathway;GO:1990697|protein depalmitoleylation;GO:0016055|Wnt signaling pathway;	GO:0005576|extracellular region;	GO:1990699|palmitoleyl hydrolase activity;	.	.
939	LOC106434244	up	yes	GO:0030178|negative regulation of Wnt signaling pathway;GO:1990697|protein depalmitoleylation;GO:0016055|Wnt signaling pathway;	GO:0005576|extracellular region;	GO:1990699|palmitoleyl hydrolase activity;	.	.
940	LOC106437923	up	yes	GO:0030178|negative regulation of Wnt signaling pathway;GO:1990697|protein depalmitoleylation;GO:0016055|Wnt signaling pathway;	GO:0005576|extracellular region;	GO:1990699|palmitoleyl hydrolase activity;	.	.
941	LOC106389372	down	yes	GO:0030163|protein catabolic process;GO:0042176|regulation of protein catabolic process;	GO:0000502|proteasome complex;GO:0008540|proteasome regulatory particle, base subcomplex;	GO:0030234|enzyme regulator activity;	K03028	PSMD2, RPN1; 26S proteasome regulatory subunit N1
942	LOC106366045	up	yes	GO:0030163|protein catabolic process;GO:0009651|response to salt stress;	GO:0005829|cytosol;GO:0005634|nucleus;GO:0000502|proteasome complex;	GO:0046872|metal ion binding;GO:0008237|metallopeptidase activity;	.	.
943	LOC106428457	down	yes	GO:0030163|protein catabolic process;GO:0009651|response to salt stress;	GO:0005829|cytosol;GO:0005634|nucleus;GO:0000502|proteasome complex;	GO:0046872|metal ion binding;GO:0008237|metallopeptidase activity;	.	.
944	LOC106427349	up	yes	GO:0030163|protein catabolic process;	GO:0005829|cytosol;GO:0016020|membrane;GO:0005634|nucleus;GO:0005886|plasma membrane;GO:0000502|proteasome complex;	.	K03037	PSMD6, RPN7; 26S proteasome regulatory subunit N7
945	LOC106400020	up	yes	GO:0030163|protein catabolic process;	GO:0005618|cell wall;GO:0005737|cytoplasm;GO:0016020|membrane;GO:0005730|nucleolus;GO:0005886|plasma membrane;GO:0009506|plasmodesma;GO:0000502|proteasome complex;	GO:0005524|ATP binding;GO:0016787|hydrolase activity;	.	.
946	LOC106394886	up	yes	GO:0030154|cell differentiation;GO:2000280|regulation of root development;GO:0006355|regulation of transcription, DNA-templated;GO:0006351|transcription, DNA-templated;	GO:0005634|nucleus;	GO:0003677|DNA binding;GO:0003700|transcription factor activity, sequence-specific DNA binding;	.	.
947	LOC106454406	up	yes	GO:0030154|cell differentiation;GO:2000280|regulation of root development;GO:0006355|regulation of transcription, DNA-templated;GO:0006351|transcription, DNA-templated;	GO:0005634|nucleus;	GO:0003677|DNA binding;GO:0003700|transcription factor activity, sequence-specific DNA binding;	.	.
948	LOC106376094	up	yes	GO:0030154|cell differentiation;GO:0048527|lateral root development;GO:0009958|positive gravitropism;GO:0008284|positive regulation of cell proliferation;GO:2000012|regulation of auxin polar transport;GO:0032880|regulation of protein localization;GO:0022622|root system development;	GO:0005615|extracellular space;	GO:0008083|growth factor activity;	.	.
949	LOC106443647	down	yes	GO:0030154|cell differentiation;GO:0048437|floral organ development;GO:0009911|positive regulation of flower development;GO:0006351|transcription, DNA-templated;GO:0010228|vegetative to reproductive phase transition of meristem;	GO:0005634|nucleus;	GO:0003677|DNA binding;GO:0003700|transcription factor activity, sequence-specific DNA binding;	K09264	K09264; MADS-box transcription factor, plant
950	LOC106365946	up	yes	GO:0030154|cell differentiation;GO:0048437|floral organ development;GO:0009755|hormone-mediated signaling pathway;GO:0046777|protein autophosphorylation;GO:0010075|regulation of meristem growth;	GO:0016021|integral component of membrane;GO:0005886|plasma membrane;GO:0009506|plasmodesma;	GO:0005524|ATP binding;GO:0004672|protein kinase activity;GO:0004674|protein serine/threonine kinase activity;	.	.
951	LOC106420515	down	yes	GO:0030154|cell differentiation;GO:0042742|defense response to bacterium;GO:0009908|flower development;GO:0043486|histone exchange;GO:0048638|regulation of developmental growth;GO:0009909|regulation of flower development;GO:0031063|regulation of histone deacetylation;	GO:0016607|nuclear speck;GO:0005634|nucleus;GO:0000812|Swr1 complex;	GO:0042826|histone deacetylase binding;GO:0042802|identical protein binding;GO:0046872|metal ion binding;GO:0031491|nucleosome binding;	K11663	ZNHIT1, VPS71; zinc finger HIT domain-containing protein 1
952	LOC106377553	up	yes	GO:0030154|cell differentiation;GO:0042335|cuticle development;GO:0009755|hormone-mediated signaling pathway;GO:0048645|organ formation;GO:0046777|protein autophosphorylation;GO:0010068|protoderm histogenesis;GO:0007178|transmembrane receptor protein serine/threonine kinase signaling pathway;	GO:0016021|integral component of membrane;GO:0005886|plasma membrane;GO:0009506|plasmodesma;	GO:0005524|ATP binding;GO:0016301|kinase activity;GO:0001653|peptide receptor activity;GO:0004674|protein serine/threonine kinase activity;GO:0004675|transmembrane receptor protein serine/threonine kinase activity;GO:0031625|ubiquitin protein ligase binding;	.	.
953	LOC106421165	up	yes	GO:0030154|cell differentiation;GO:0031048|chromatin silencing by small RNA;GO:0009553|embryo sac development;GO:0009908|flower development;GO:0006378|mRNA polyadenylation;GO:0009911|positive regulation of flower development;GO:0006351|transcription, DNA-templated;GO:0010228|vegetative to reproductive phase transition of meristem;	GO:0000785|chromatin;GO:0005634|nucleus;	GO:0000166|nucleotide binding;GO:0003723|RNA binding;	.	.
954	LOC106452890	up	yes	GO:0030154|cell differentiation;GO:0016568|chromatin modification;GO:0006325|chromatin organization;GO:0006342|chromatin silencing;GO:0009908|flower development;GO:0009825|multidimensional cell growth;GO:0009910|negative regulation of flower development;GO:0045814|negative regulation of gene expression, epigenetic;GO:0045857|negative regulation of molecular function, epigenetic;GO:0009648|photope…	GO:0009507|chloroplast;GO:0000791|euchromatin;GO:0005720|nuclear heterochromatin;	GO:0003677|DNA binding;GO:0003935|GTP cyclohydrolase II activity;GO:0035064|methylated histone binding;	.	.
955	LOC106369099	up	yes	GO:0030154|cell differentiation;GO:0016568|chromatin modification;GO:0006281|DNA repair;GO:0009908|flower development;GO:0006355|regulation of transcription, DNA-templated;GO:0010224|response to UV-B;GO:0006351|transcription, DNA-templated;	GO:0080008|Cul4-RING E3 ubiquitin ligase complex;GO:0005737|cytoplasm;GO:0005829|cytosol;GO:0005730|nucleolus;GO:0005634|nucleus;	GO:0046872|metal ion binding;	K10752	RBBP4, HAT2, CAF1, MIS16; histone-binding protein RBBP4
956	LOC106425753	up	yes	GO:0030154|cell differentiation;GO:0010093|specification of floral organ identity;GO:0006351|transcription, DNA-templated;	GO:0005737|cytoplasm;GO:0005634|nucleus;	GO:0003677|DNA binding;GO:0003700|transcription factor activity, sequence-specific DNA binding;	K09264	K09264; MADS-box transcription factor, plant
957	LOC106370742	up	yes	GO:0030154|cell differentiation;GO:0009908|flower development;GO:0090344|negative regulation of cell aging;GO:0009910|negative regulation of flower development;GO:0006623|protein targeting to vacuole;GO:1903506|regulation of nucleic acid-templated transcription;GO:0009744|response to sucrose;	GO:0005737|cytoplasm;GO:0005634|nucleus;GO:0005886|plasma membrane;GO:0005773|vacuole;GO:0031982|vesicle;	GO:0003712|transcription cofactor activity;	.	.
958	LOC106427338	up	yes	GO:0030154|cell differentiation;GO:0009908|flower development;GO:0048507|meristem development;GO:2000072|regulation of defense response to fungus, incompatible interaction;	GO:0009507|chloroplast;GO:0005829|cytosol;GO:0005730|nucleolus;GO:0005634|nucleus;	GO:0005524|ATP binding;GO:0043141|ATP-dependent 5'-3' DNA helicase activity;	K04499	RUVBL1, RVB1, INO80H; RuvB-like protein 1 (pontin 52)
959	LOC106437809	up	yes	GO:0030154|cell differentiation;GO:0009908|flower development;GO:0010229|inflorescence development;GO:0009911|positive regulation of flower development;GO:0010321|regulation of vegetative phase change;GO:0006351|transcription, DNA-templated;GO:0010228|vegetative to reproductive phase transition of meristem;	GO:0005737|cytoplasm;GO:0005634|nucleus;	GO:0003677|DNA binding;GO:0046872|metal ion binding;GO:0003700|transcription factor activity, sequence-specific DNA binding;	.	.
960	LOC106353677	down	yes	GO:0030154|cell differentiation;GO:0009908|flower development;GO:0010073|meristem maintenance;GO:0048481|ovule development;GO:0048316|seed development;GO:0010093|specification of floral organ identity;GO:0006351|transcription, DNA-templated;	GO:0005634|nucleus;	GO:0003677|DNA binding;GO:0003700|transcription factor activity, sequence-specific DNA binding;	K09284	AP2; AP2-like factor, euAP2 lineage
961	LOC106372179	down	yes	GO:0030154|cell differentiation;GO:0009908|flower development;GO:0006351|transcription, DNA-templated;	GO:0005634|nucleus;	GO:0003677|DNA binding;GO:0003700|transcription factor activity, sequence-specific DNA binding;	K09264	K09264; MADS-box transcription factor, plant
962	LOC106405123	down	yes	GO:0030154|cell differentiation;GO:0009908|flower development;GO:0006351|transcription, DNA-templated;	GO:0005634|nucleus;	GO:0003677|DNA binding;GO:0003700|transcription factor activity, sequence-specific DNA binding;	.	.
963	LOC106345758	up	yes	GO:0030154|cell differentiation;GO:0009908|flower development;	.	.	.	.
964	LOC106365817	up	yes	GO:0030154|cell differentiation;GO:0009908|flower development;	.	.	.	.
965	LOC106368006	down	yes	GO:0030154|cell differentiation;GO:0009908|flower development;	.	.	.	.
966	LOC106403348	up	yes	GO:0030154|cell differentiation;GO:0009908|flower development;	.	.	.	.
967	LOC106406090	down	yes	GO:0030154|cell differentiation;GO:0009908|flower development;	.	.	.	.
968	LOC106371276	down	yes	GO:0030154|cell differentiation;GO:0009855|determination of bilateral symmetry;GO:0010014|meristem initiation;GO:0009944|polarity specification of adaxial/abaxial axis;GO:0009956|radial pattern formation;GO:0006351|transcription, DNA-templated;GO:0010051|xylem and phloem pattern formation;GO:0010089|xylem development;	GO:0005634|nucleus;	GO:0008289|lipid binding;GO:0003700|transcription factor activity, sequence-specific DNA binding;GO:0044212|transcription regulatory region DNA binding;	K09338	HD-ZIP; homeobox-leucine zipper protein
969	LOC106349352	up	yes	GO:0030154|cell differentiation;GO:0009736|cytokinin-activated signaling pathway;GO:0009908|flower development;GO:0009740|gibberellic acid mediated signaling pathway;GO:0009938|negative regulation of gibberellic acid mediated signaling pathway;GO:0006486|protein glycosylation;GO:2000377|regulation of reactive oxygen species metabolic process;GO:0048511|rhythmic process;	GO:0005737|cytoplasm;GO:0005829|cytosol;GO:0005634|nucleus;	GO:0016262|protein N-acetylglucosaminyltransferase activity;	.	.
970	LOC106365392	up	yes	GO:0030154|cell differentiation;GO:0008283|cell proliferation;GO:0006334|nucleosome assembly;GO:0016444|somatic cell DNA recombination;	GO:0005737|cytoplasm;GO:0005829|cytosol;GO:0005634|nucleus;GO:0005886|plasma membrane;	GO:0042393|histone binding;	.	.
971	LOC106417639	down	yes	GO:0030154|cell differentiation;GO:0007275|multicellular organismal development;GO:0033081|regulation of T cell differentiation in thymus;	GO:0009897|external side of plasma membrane;GO:0016021|integral component of membrane;GO:0016020|membrane;	.	.	.
972	LOC106366043	up	yes	GO:0030154|cell differentiation;GO:0007275|multicellular organismal development;	GO:0016021|integral component of membrane;	.	.	.
973	LOC106410443	down	yes	GO:0030154|cell differentiation;GO:0006974|cellular response to DNA damage stimulus;GO:0071217|cellular response to external biotic stimulus;GO:0009793|embryo development ending in seed dormancy;GO:0048467|gynoecium development;GO:0048481|ovule development;GO:0009909|regulation of flower development;GO:0006355|regulation of transcription, DNA-templated;GO:0009733|response to auxin;GO:0009617|resp…	GO:0005654|nucleoplasm;	GO:0060090|binding, bridging;GO:0003677|DNA binding;GO:0046982|protein heterodimerization activity;	.	.
974	LOC106376944	down	yes	GO:0030154|cell differentiation;GO:0006397|mRNA processing;GO:0007275|multicellular organismal development;GO:0008380|RNA splicing;	GO:0005829|cytosol;GO:0005634|nucleus;	GO:0000166|nucleotide binding;GO:0003723|RNA binding;	.	.
975	LOC106412204	up	yes	GO:0030154|cell differentiation;GO:0006397|mRNA processing;GO:0007275|multicellular organismal development;GO:0008380|RNA splicing;	GO:0005829|cytosol;GO:0005634|nucleus;	GO:0000166|nucleotide binding;GO:0003723|RNA binding;	.	.
976	LOC106421667	up	yes	GO:0030154|cell differentiation;GO:0006397|mRNA processing;GO:0007275|multicellular organismal development;GO:0008380|RNA splicing;	GO:0005829|cytosol;GO:0005634|nucleus;	GO:0000166|nucleotide binding;GO:0003723|RNA binding;	.	.
977	LOC106364232	down	yes	GO:0030150|protein import into mitochondrial matrix;	GO:0016021|integral component of membrane;GO:0005742|mitochondrial outer membrane translocase complex;	.	.	.
978	LOC106379776	up	yes	GO:0030150|protein import into mitochondrial matrix;	GO:0016021|integral component of membrane;GO:0005742|mitochondrial outer membrane translocase complex;	.	.	.
979	LOC106409255	down	yes	GO:0030148|sphingolipid biosynthetic process;	GO:0016021|integral component of membrane;	GO:0045140|inositol phosphoceramide synthase activity;	.	.
980	LOC106429334	up	yes	GO:0030091|protein repair;GO:0009416|response to light stimulus;GO:0006979|response to oxidative stress;	GO:0005829|cytosol;	GO:0008113|peptide-methionine (S)-S-oxide reductase activity;	K07304	msrA; peptide-methionine (S)-S-oxide reductase [EC:1.8.4.11]
981	LOC106407136	up	yes	GO:0030091|protein repair;GO:0006979|response to oxidative stress;	GO:0005829|cytosol;	GO:0046872|metal ion binding;GO:0033743|peptide-methionine (R)-S-oxide reductase activity;	.	.
982	LOC106443808	up	yes	GO:0030091|protein repair;GO:0006979|response to oxidative stress;	GO:0005829|cytosol;	GO:0046872|metal ion binding;GO:0033743|peptide-methionine (R)-S-oxide reductase activity;	.	.
983	LOC106387003	down	yes	GO:0030048|actin filament-based movement;GO:0051645|Golgi localization;GO:0048467|gynoecium development;GO:0090436|leaf pavement cell development;GO:0051646|mitochondrion localization;GO:0060151|peroxisome localization;GO:0048768|root hair cell tip growth;GO:0048767|root hair elongation;GO:0010091|trichome branching;GO:0010090|trichome morphogenesis;	GO:0016459|myosin complex;GO:0009506|plasmodesma;GO:0035619|root hair tip;GO:0030133|transport vesicle;	GO:0005524|ATP binding;GO:0003774|motor activity;	.	.
984	LOC106434768	up	yes	GO:0030048|actin filament-based movement;GO:0051645|Golgi localization;GO:0048467|gynoecium development;GO:0090436|leaf pavement cell development;GO:0051646|mitochondrion localization;GO:0060151|peroxisome localization;GO:0048768|root hair cell tip growth;GO:0048767|root hair elongation;GO:0010091|trichome branching;GO:0010090|trichome morphogenesis;	GO:0016459|myosin complex;GO:0009506|plasmodesma;GO:0035619|root hair tip;GO:0030133|transport vesicle;	GO:0005524|ATP binding;GO:0003774|motor activity;	.	.
985	LOC106357519	down	yes	GO:0030048|actin filament-based movement;	GO:0016459|myosin complex;	GO:0005524|ATP binding;GO:0003774|motor activity;	.	.
986	LOC106407220	down	yes	GO:0030048|actin filament-based movement;	GO:0005737|cytoplasm;GO:0016459|myosin complex;	GO:0005524|ATP binding;GO:0003774|motor activity;	.	.
987	LOC106419735	down	yes	GO:0030042|actin filament depolymerization;GO:0046686|response to cadmium ion;GO:0006979|response to oxidative stress;	GO:0015629|actin cytoskeleton;GO:0009507|chloroplast;GO:0005829|cytosol;GO:0005739|mitochondrion;GO:0005886|plasma membrane;GO:0009506|plasmodesma;	.	.	.
988	LOC106357791	up	yes	GO:0030042|actin filament depolymerization;GO:0009870|defense response signaling pathway, resistance gene-dependent;GO:0042742|defense response to bacterium;	GO:0015629|actin cytoskeleton;	.	K05765	CFL; cofilin
989	LOC106402784	down	yes	GO:0030042|actin filament depolymerization;	GO:0015629|actin cytoskeleton;	.	.	.
990	LOC106425990	up	yes	GO:0030042|actin filament depolymerization;	GO:0015629|actin cytoskeleton;	.	K05765	CFL; cofilin
991	LOC106391251	down	yes	GO:0030042|actin filament depolymerization;	GO:0005884|actin filament;GO:0048046|apoplast;	.	K05765	CFL; cofilin
992	LOC106370258	down	yes	GO:0030041|actin filament polymerization;GO:0045010|actin nucleation;GO:0000902|cell morphogenesis;GO:0051259|protein oligomerization;GO:0010090|trichome morphogenesis;	GO:0071944|cell periphery;GO:0005856|cytoskeleton;GO:0005886|plasma membrane;GO:0031209|SCAR complex;	GO:0042802|identical protein binding;	K05752	C3ORF10, HSPC300; chromosome 3 open reading frame 10
993	LOC106408675	up	yes	GO:0030036|actin cytoskeleton organization;GO:0045010|actin nucleation;GO:0051127|positive regulation of actin nucleation;GO:0016337|single organismal cell-cell adhesion;GO:0010091|trichome branching;GO:0010090|trichome morphogenesis;	GO:0005737|cytoplasm;GO:0005856|cytoskeleton;GO:0005886|plasma membrane;GO:0031209|SCAR complex;	.	.	.
994	LOC106401689	up	yes	GO:0030036|actin cytoskeleton organization;GO:0022008|neurogenesis;GO:0015031|protein transport;GO:0042273|ribosomal large subunit biogenesis;GO:0000055|ribosomal large subunit export from nucleus;	GO:0005730|nucleolus;	.	K14856	SDA1, SDAD1; protein SDA1
995	LOC106389159	up	yes	GO:0030036|actin cytoskeleton organization;GO:0009932|cell tip growth;GO:0006888|ER to Golgi vesicle-mediated transport;GO:0009832|plant-type cell wall biogenesis;GO:0010053|root epidermal cell differentiation;	GO:0005737|cytoplasm;GO:0005783|endoplasmic reticulum;GO:0005789|endoplasmic reticulum membrane;GO:0000139|Golgi membrane;GO:0016021|integral component of membrane;GO:0005886|plasma membrane;GO:0005774|vacuolar membrane;	GO:0005525|GTP binding;GO:0003924|GTPase activity;	.	.
996	LOC106447117	down	yes	GO:0030036|actin cytoskeleton organization;	GO:0005737|cytoplasm;GO:0005856|cytoskeleton;GO:0005634|nucleus;GO:0009524|phragmoplast;	GO:0003785|actin monomer binding;	K05759	PFN; profilin
997	LOC106429195	up	yes	GO:0030029|actin filament-based process;	GO:0005737|cytoplasm;GO:0005730|nucleolus;GO:0005634|nucleus;	GO:0005524|ATP binding;GO:0005200|structural constituent of cytoskeleton;	K16616	PARP8; actin-related protein 8, plant
998	LOC106408465	up	yes	GO:0022900|electron transport chain;GO:0055114|oxidation-reduction process;	GO:0031314|extrinsic component of mitochondrial inner membrane;GO:0005758|mitochondrial intermembrane space;GO:0005739|mitochondrion;GO:0005777|peroxisome;	GO:0005509|calcium ion binding;GO:0050660|flavin adenine dinucleotide binding;GO:0008137|NADH dehydrogenase (ubiquinone) activity;GO:0016491|oxidoreductase activity;	K17871	ndh1; NADH:ubiquinone reductase (non-electrogenic) [EC:1.6.5.9]
999	LOC106380889	up	yes	GO:0022900|electron transport chain;	GO:0005783|endoplasmic reticulum;GO:0016021|integral component of membrane;GO:0005741|mitochondrial outer membrane;GO:0009505|plant-type cell wall;GO:0005886|plasma membrane;	GO:0004128|cytochrome-b5 reductase activity, acting on NAD(P)H;	K00326	E1.6.2.2; cytochrome-b5 reductase [EC:1.6.2.2]
1000	LOC106452886	up	yes	GO:0022900|electron transport chain;	GO:0005783|endoplasmic reticulum;GO:0016021|integral component of membrane;GO:0005741|mitochondrial outer membrane;GO:0009505|plant-type cell wall;GO:0005886|plasma membrane;	GO:0004128|cytochrome-b5 reductase activity, acting on NAD(P)H;	K00326	E1.6.2.2; cytochrome-b5 reductase [EC:1.6.2.2]
1001	LOC106419348	down	yes	GO:0022416|chaeta development;GO:0048749|compound eye development;GO:0006909|phagocytosis;GO:0045742|positive regulation of epidermal growth factor receptor signaling pathway;GO:0090303|positive regulation of wound healing;GO:0035220|wing disc development;GO:0042060|wound healing;	GO:0005634|nucleus;	.	K13099	CD2BP2, PPP1R59; CD2 antigen cytoplasmic tail-binding protein 2
1002	LOC106435530	up	yes	GO:0019953|sexual reproduction;	GO:0005576|extracellular region;	.	.	.
1003	LOC106440263	up	yes	GO:0019953|sexual reproduction;	GO:0005576|extracellular region;	.	.	.
1004	LOC106389172	up	yes	GO:0019915|lipid storage;GO:0050826|response to freezing;GO:0009845|seed germination;GO:0010344|seed oilbody biogenesis;	GO:0016021|integral component of membrane;GO:0012511|monolayer-surrounded lipid storage body;	.	.	.
1005	LOC106349358	up	yes	GO:0019915|lipid storage;	GO:0005811|lipid particle;	GO:0016787|hydrolase activity;	.	.
1006	LOC106396899	up	yes	GO:0019877|diaminopimelate biosynthetic process;GO:0009089|lysine biosynthetic process via diaminopimelate;	GO:0009507|chloroplast;	GO:0008840|4-hydroxy-tetrahydrodipicolinate synthase;	K01714	dapA; 4-hydroxy-tetrahydrodipicolinate synthase [EC:4.3.3.7]
1007	LOC106450898	up	yes	GO:0019877|diaminopimelate biosynthetic process;GO:0009089|lysine biosynthetic process via diaminopimelate;	GO:0009507|chloroplast;	GO:0008840|4-hydroxy-tetrahydrodipicolinate synthase;	K01714	dapA; 4-hydroxy-tetrahydrodipicolinate synthase [EC:4.3.3.7]
1008	LOC106428582	up	yes	GO:0019762|glucosinolate catabolic process;GO:0080028|nitrile biosynthetic process;	GO:0009506|plasmodesma;	GO:0030246|carbohydrate binding;	.	.
1009	LOC106354016	up	yes	GO:0019762|glucosinolate catabolic process;GO:0080028|nitrile biosynthetic process;	.	GO:0030246|carbohydrate binding;	.	.
1010	LOC106376924	up	yes	GO:0019762|glucosinolate catabolic process;GO:0080028|nitrile biosynthetic process;	.	GO:0030246|carbohydrate binding;	.	.
1011	LOC106437780	up	yes	GO:0019761|glucosinolate biosynthetic process;GO:0010439|regulation of glucosinolate biosynthetic process;	GO:0009506|plasmodesma;	GO:0009815|1-aminocyclopropane-1-carboxylate oxidase activity;GO:0046872|metal ion binding;GO:0016706|oxidoreductase activity, acting on paired donors, with incorporation or reduction of molecular oxygen, 2-oxoglutarate as one donor, and incorporation of one atom each of oxygen into both donors;	.	.
1012	LOC106416451	down	yes	GO:0019761|glucosinolate biosynthetic process;GO:0009098|leucine biosynthetic process;GO:0046686|response to cadmium ion;	GO:0009507|chloroplast;GO:0009570|chloroplast stroma;GO:0009536|plastid;	GO:0003861|3-isopropylmalate dehydratase activity;GO:0051539|4 iron, 4 sulfur cluster binding;GO:0050486|intramolecular transferase activity, transferring hydroxy groups;GO:0046872|metal ion binding;	K01703	leuC; 3-isopropylmalate/(R)-2-methylmalate dehydratase large subunit [EC:4.2.1.33 4.2.1.35]
1013	LOC106379685	down	yes	GO:0019761|glucosinolate biosynthetic process;GO:0009098|leucine biosynthetic process;GO:0009651|response to salt stress;	GO:0009507|chloroplast;GO:0009570|chloroplast stroma;GO:0009536|plastid;	GO:0003862|3-isopropylmalate dehydrogenase activity;GO:0000287|magnesium ion binding;GO:0051287|NAD binding;	.	.
1014	LOC106434491	down	yes	GO:0019761|glucosinolate biosynthetic process;GO:0009098|leucine biosynthetic process;	GO:0009570|chloroplast stroma;GO:0009536|plastid;	GO:0003861|3-isopropylmalate dehydratase activity;	K01704	leuD; 3-isopropylmalate/(R)-2-methylmalate dehydratase small subunit [EC:4.2.1.33 4.2.1.35]
1015	LOC106354324	up	yes	GO:0019761|glucosinolate biosynthetic process;	GO:0005737|cytoplasm;	GO:0080066|3-methylthiopropyl-desulfoglucosinolate sulfotransferase activity;GO:0080067|4-methylthiobutyl-desulfoglucosinolate sulfotransferase activity;GO:0080068|5-methylthiopentyl-desulfoglucosinolate sulfotransferase activity;GO:0080069|7-methylthioheptyl-desulfoglucosinolate sulfotransferase activity;GO:0080070|8-methylthiooctyl-desulfoglucosinolate sulfotransferase activity;GO:0047364|desul…	.	.
1016	LOC106366617	up	yes	GO:0019761|glucosinolate biosynthetic process;	GO:0005737|cytoplasm;	GO:0080066|3-methylthiopropyl-desulfoglucosinolate sulfotransferase activity;GO:0080067|4-methylthiobutyl-desulfoglucosinolate sulfotransferase activity;GO:0080068|5-methylthiopentyl-desulfoglucosinolate sulfotransferase activity;GO:0080069|7-methylthioheptyl-desulfoglucosinolate sulfotransferase activity;GO:0080070|8-methylthiooctyl-desulfoglucosinolate sulfotransferase activity;GO:0047364|desul…	.	.
1017	LOC106436726	up	yes	GO:0019761|glucosinolate biosynthetic process;	GO:0005737|cytoplasm;	GO:0080066|3-methylthiopropyl-desulfoglucosinolate sulfotransferase activity;GO:0080067|4-methylthiobutyl-desulfoglucosinolate sulfotransferase activity;GO:0080068|5-methylthiopentyl-desulfoglucosinolate sulfotransferase activity;GO:0080069|7-methylthioheptyl-desulfoglucosinolate sulfotransferase activity;GO:0080070|8-methylthiooctyl-desulfoglucosinolate sulfotransferase activity;GO:0047364|desul…	.	.
1018	LOC106389979	down	yes	GO:0019761|glucosinolate biosynthetic process;	.	GO:0046872|metal ion binding;GO:0016706|oxidoreductase activity, acting on paired donors, with incorporation or reduction of molecular oxygen, 2-oxoglutarate as one donor, and incorporation of one atom each of oxygen into both donors;	.	.
1019	LOC106430050	down	yes	GO:0019761|glucosinolate biosynthetic process;	.	GO:0046872|metal ion binding;GO:0016706|oxidoreductase activity, acting on paired donors, with incorporation or reduction of molecular oxygen, 2-oxoglutarate as one donor, and incorporation of one atom each of oxygen into both donors;	.	.
1020	LOC106438719	down	yes	GO:0019761|glucosinolate biosynthetic process;	.	GO:0046872|metal ion binding;GO:0016706|oxidoreductase activity, acting on paired donors, with incorporation or reduction of molecular oxygen, 2-oxoglutarate as one donor, and incorporation of one atom each of oxygen into both donors;	.	.
1021	LOC106389564	up	yes	GO:0019752|carboxylic acid metabolic process;GO:0030149|sphingolipid catabolic process;	GO:0005783|endoplasmic reticulum;GO:0005789|endoplasmic reticulum membrane;GO:0016021|integral component of membrane;GO:0016020|membrane;	GO:0016831|carboxy-lyase activity;GO:0030170|pyridoxal phosphate binding;GO:0008117|sphinganine-1-phosphate aldolase activity;	K01634	SGPL1, DPL1; sphinganine-1-phosphate aldolase [EC:4.1.2.27]
1022	LOC106345766	up	yes	GO:0019752|carboxylic acid metabolic process;GO:0006580|ethanolamine metabolic process;	GO:0005829|cytosol;GO:0005886|plasma membrane;	GO:0016831|carboxy-lyase activity;GO:0030170|pyridoxal phosphate binding;	K01590	hdc, HDC; histidine decarboxylase [EC:4.1.1.22]
1023	LOC106410478	down	yes	GO:0019752|carboxylic acid metabolic process;GO:0006580|ethanolamine metabolic process;	GO:0005829|cytosol;GO:0005886|plasma membrane;	GO:0016831|carboxy-lyase activity;GO:0030170|pyridoxal phosphate binding;	K01590	hdc, HDC; histidine decarboxylase [EC:4.1.1.22]
1024	LOC106382990	down	yes	GO:0019750|chloroplast localization;GO:0045036|protein targeting to chloroplast;	GO:0009507|chloroplast;GO:0009941|chloroplast envelope;GO:0009707|chloroplast outer membrane;GO:0016021|integral component of membrane;GO:0009536|plastid;	GO:0005525|GTP binding;GO:0003924|GTPase activity;GO:0046872|metal ion binding;GO:0015450|P-P-bond-hydrolysis-driven protein transmembrane transporter activity;	.	.
1025	LOC106419283	up	yes	GO:0019750|chloroplast localization;GO:0045036|protein targeting to chloroplast;	GO:0009507|chloroplast;GO:0009941|chloroplast envelope;GO:0009707|chloroplast outer membrane;GO:0016021|integral component of membrane;GO:0009536|plastid;	GO:0005525|GTP binding;GO:0003924|GTPase activity;GO:0046872|metal ion binding;GO:0015450|P-P-bond-hydrolysis-driven protein transmembrane transporter activity;	.	.
1026	LOC106439781	up	yes	GO:0019745|pentacyclic triterpenoid biosynthetic process;GO:0009555|pollen development;GO:0010027|thylakoid membrane organization;	GO:0005773|vacuole;	GO:0016871|cycloartenol synthase activity;	K01853	E5.4.99.8; cycloartenol synthase [EC:5.4.99.8]
1027	LOC106444172	up	yes	GO:0019725|cellular homeostasis;GO:0006952|defense response;GO:0031348|negative regulation of defense response;GO:0009409|response to cold;GO:0009408|response to heat;GO:0009751|response to salicylic acid;GO:0009266|response to temperature stimulus;GO:0009611|response to wounding;	GO:0005623|cell;GO:0016020|membrane;	GO:0005543|phospholipid binding;	.	.
1028	LOC106389654	down	yes	GO:0019722|calcium-mediated signaling;GO:0055075|potassium ion homeostasis;	GO:0022626|cytosolic ribosome;GO:0016020|membrane;GO:0009705|plant-type vacuole membrane;GO:0005773|vacuole;	GO:0005509|calcium ion binding;	.	.
1029	LOC106392544	up	yes	GO:0019722|calcium-mediated signaling;GO:0007267|cell-cell signaling;	GO:0048046|apoplast;GO:0005622|intracellular;	GO:0005179|hormone activity;GO:0004871|signal transducer activity;	.	.
1030	LOC106395292	up	yes	GO:0019722|calcium-mediated signaling;GO:0007267|cell-cell signaling;	GO:0048046|apoplast;GO:0005622|intracellular;	GO:0005179|hormone activity;GO:0004871|signal transducer activity;	.	.
1031	LOC106423629	up	yes	GO:0019722|calcium-mediated signaling;GO:0007267|cell-cell signaling;	GO:0048046|apoplast;GO:0005622|intracellular;	GO:0005179|hormone activity;GO:0004871|signal transducer activity;	.	.
1032	LOC106427679	up	yes	GO:0019722|calcium-mediated signaling;GO:0007267|cell-cell signaling;	GO:0048046|apoplast;GO:0005622|intracellular;	GO:0005179|hormone activity;GO:0004871|signal transducer activity;	.	.
1033	LOC106430349	up	yes	GO:0019722|calcium-mediated signaling;GO:0007267|cell-cell signaling;	GO:0048046|apoplast;GO:0005622|intracellular;	GO:0005179|hormone activity;GO:0004871|signal transducer activity;	.	.
1034	LOC106366254	down	yes	GO:0019676|ammonia assimilation cycle;GO:0089711|L-glutamate transmembrane transport;GO:0015813|L-glutamate transport;GO:0071423|malate transmembrane transport;GO:0015729|oxaloacetate transport;GO:1902356|oxaloacetate(2-) transmembrane transport;GO:0009624|response to nematode;GO:0006814|sodium ion transport;	GO:0009507|chloroplast;GO:0009941|chloroplast envelope;GO:0009706|chloroplast inner membrane;GO:0009534|chloroplast thylakoid;GO:0016021|integral component of membrane;GO:0016020|membrane;GO:0009536|plastid;	GO:0005313|L-glutamate transmembrane transporter activity;GO:0015140|malate transmembrane transporter activity;GO:0015131|oxaloacetate transmembrane transporter activity;	.	.
1035	LOC106352875	down	yes	GO:0019605|butyrate metabolic process;	.	GO:0003857|3-hydroxyacyl-CoA dehydrogenase activity;GO:0008691|3-hydroxybutyryl-CoA dehydrogenase activity;GO:0070403|NAD+ binding;	K00074	paaH, hbd, fadB, mmgB; 3-hydroxybutyryl-CoA dehydrogenase [EC:1.1.1.157]
1036	LOC106346180	down	yes	GO:0019563|glycerol catabolic process;GO:0006072|glycerol-3-phosphate metabolic process;GO:0006127|glycerophosphate shuttle;	GO:0009331|glycerol-3-phosphate dehydrogenase complex;GO:0005743|mitochondrial inner membrane;GO:0005739|mitochondrion;	GO:0004368|glycerol-3-phosphate dehydrogenase activity;GO:0052591|sn-glycerol-3-phosphate:ubiquinone-8 oxidoreductase activity;	K00111	glpA, glpD; glycerol-3-phosphate dehydrogenase [EC:1.1.5.3]
1037	LOC106390423	up	yes	GO:0019544|arginine catabolic process to glutamate;GO:0009853|photorespiration;GO:0046686|response to cadmium ion;	GO:0016020|membrane;GO:0005739|mitochondrion;GO:0005774|vacuolar membrane;	GO:0008453|alanine-glyoxylate transaminase activity;GO:0030170|pyridoxal phosphate binding;GO:0008270|zinc ion binding;	K00827	AGXT2; alanine-glyoxylate transaminase / (R)-3-amino-2-methylpropionate-pyruvate transaminase [EC:2.6.1.44 2.6.1.40]
1038	LOC106360744	up	yes	GO:0019521|D-gluconate metabolic process;GO:0046183|L-idonate catabolic process;	.	GO:0005524|ATP binding;GO:0046316|gluconokinase activity;	K00851	E2.7.1.12, gntK, idnK; gluconokinase [EC:2.7.1.12]
1039	LOC106382867	down	yes	GO:0019521|D-gluconate metabolic process;GO:0006098|pentose-phosphate shunt;GO:0009651|response to salt stress;	GO:0009570|chloroplast stroma;GO:0005829|cytosol;GO:0005777|peroxisome;	GO:0050661|NADP binding;GO:0004616|phosphogluconate dehydrogenase (decarboxylating) activity;	K00033	PGD, gnd, gntZ; 6-phosphogluconate dehydrogenase [EC:1.1.1.44 1.1.1.343]
1040	LOC106370738	up	yes	GO:0019509|L-methionine biosynthetic process from methylthioadenosine;GO:0019284|L-methionine biosynthetic process from S-adenosylmethionine;	GO:0009507|chloroplast;GO:0009570|chloroplast stroma;GO:0005829|cytosol;	GO:0043715|2,3-diketo-5-methylthiopentyl-1-phosphate enolase activity;GO:0043716|2-hydroxy-3-keto-5-methylthiopentenyl-1-phosphate phosphatase activity;GO:0043874|acireductone synthase activity;GO:0000287|magnesium ion binding;GO:0046570|methylthioribulose 1-phosphate dehydratase activity;GO:0008270|zinc ion binding;	.	.
1041	LOC106427339	up	yes	GO:0019499|cyanide metabolic process;GO:0051410|detoxification of nitrogen compound;	GO:0005886|plasma membrane;	GO:0047558|3-cyanoalanine hydratase activity;GO:0047427|cyanoalanine nitrilase activity;GO:0080061|indole-3-acetonitrile nitrilase activity;GO:0000257|nitrilase activity;GO:0018822|nitrile hydratase activity;	K13035	NIT4; beta-cyano-L-alanine hydratase/nitrilase [EC:3.5.5.4 4.2.1.65]
1042	LOC106358291	down	yes	GO:0019478|D-amino acid catabolic process;	GO:0005829|cytosol;GO:0005634|nucleus;	GO:0051499|D-aminoacyl-tRNA deacylase activity;GO:0046872|metal ion binding;	K09716	dtdA, GEK1; D-aminoacyl-tRNA deacylase [EC:3.1.1.96]
1043	LOC106437516	up	yes	GO:0019432|triglyceride biosynthetic process;GO:0010025|wax biosynthetic process;	GO:0005783|endoplasmic reticulum;GO:0005789|endoplasmic reticulum membrane;GO:0016021|integral component of membrane;	GO:0004144|diacylglycerol O-acyltransferase activity;GO:0047196|long-chain-alcohol O-fatty-acyltransferase activity;	K15406	WSD1; wax-ester synthase / diacylglycerol O-acyltransferase [EC:2.3.1.75 2.3.1.20]
1044	LOC106388274	up	yes	GO:0019428|allantoin biosynthetic process;GO:0009742|brassinosteroid mediated signaling pathway;GO:0051289|protein homotetramerization;GO:0006144|purine nucleobase metabolic process;GO:0001560|regulation of cell growth by extracellular stimulus;GO:0019628|urate catabolic process;	GO:0005829|cytosol;GO:0031234|extrinsic component of cytoplasmic side of plasma membrane;GO:0005777|peroxisome;	GO:0051997|2-oxo-4-hydroxy-4-carboxy-5-ureidoimidazoline decarboxylase activity;GO:0033971|hydroxyisourate hydrolase activity;	K13484	TTHL; 5-hydroxyisourate hydrolase / 2-oxo-4-hydroxy-4-carboxy-5-ureidoimidazoline decarboxylase [EC:3.5.2.17 4.1.1.97]
1045	LOC106384940	down	yes	GO:0019380|3-phenylpropionate catabolic process;	GO:0005737|cytoplasm;	GO:0052823|2-hydroxy-6-oxonona-2,4,7-trienedioate hydrolase activity;GO:0018771|2-hydroxy-6-oxonona-2,4-dienedioate hydrolase activity;	K05714	mhpC; 2-hydroxy-6-oxonona-2,4-dienedioate hydrolase [EC:3.7.1.14]
1046	LOC106358563	up	yes	GO:0019375|galactolipid biosynthetic process;GO:0045017|glycerolipid biosynthetic process;GO:0008654|phospholipid biosynthetic process;GO:0019432|triglyceride biosynthetic process;GO:0006641|triglyceride metabolic process;	GO:0005783|endoplasmic reticulum;GO:0005789|endoplasmic reticulum membrane;GO:0016021|integral component of membrane;	GO:0047184|1-acylglycerophosphocholine O-acyltransferase activity;GO:0071617|lysophospholipid acyltransferase activity;GO:0016746|transferase activity, transferring acyl groups;	K13519	LPT1, ALE1; lysophospholipid acyltransferase [EC:2.3.1.51 2.3.1.23 2.3.1.-]
1047	LOC106400156	down	yes	GO:0019369|arachidonic acid metabolic process;GO:0046340|diacylglycerol catabolic process;GO:0071926|endocannabinoid signaling pathway;GO:0007405|neuroblast proliferation;GO:0022008|neurogenesis;GO:0042136|neurotransmitter biosynthetic process;	GO:0098588|bounding membrane of organelle;GO:0016021|integral component of membrane;GO:0005886|plasma membrane;GO:0043196|varicosity;	GO:0016298|lipase activity;GO:0046872|metal ion binding;	K13806	DAGL; sn1-specific diacylglycerol lipase [EC:3.1.1.-]
1048	LOC106439346	up	yes	GO:0019369|arachidonic acid metabolic process;GO:0006874|cellular calcium ion homeostasis;GO:0042632|cholesterol homeostasis;GO:0016311|dephosphorylation;GO:0017144|drug metabolic process;GO:0019373|epoxygenase P450 pathway;GO:0006954|inflammatory response;GO:0046839|phospholipid dephosphorylation;GO:0010628|positive regulation of gene expression;GO:0045909|positive regulation of vasodilation;GO:…	GO:0005737|cytoplasm;GO:0005829|cytosol;GO:0070062|extracellular exosome;GO:0005777|peroxisome;	GO:0033885|10-hydroxy-9-(phosphonooxy)octadecanoate phosphatase activity;GO:0004301|epoxide hydrolase activity;GO:0042577|lipid phosphatase activity;GO:0000287|magnesium ion binding;GO:0016791|phosphatase activity;GO:0042803|protein homodimerization activity;GO:0005102|receptor binding;GO:0015643|toxic substance binding;	K08726	EPHX2; soluble epoxide hydrolase / lipid-phosphate phosphatase [EC:3.3.2.10 3.1.3.76]
1049	LOC106443239	down	yes	GO:0019344|cysteine biosynthetic process;GO:0070814|hydrogen sulfide biosynthetic process;GO:0000103|sulfate assimilation;	GO:0005829|cytosol;	GO:0004020|adenylylsulfate kinase activity;GO:0005524|ATP binding;	K00860	cysC; adenylylsulfate kinase [EC:2.7.1.25]
1050	LOC106391818	down	yes	GO:0019344|cysteine biosynthetic process;GO:0006535|cysteine biosynthetic process from serine;GO:0009567|double fertilization forming a zygote and endosperm;GO:0009860|pollen tube growth;GO:0046686|response to cadmium ion;GO:0009735|response to cytokinin;	GO:0048046|apoplast;GO:0009507|chloroplast;GO:0009941|chloroplast envelope;GO:0009570|chloroplast stroma;GO:0009509|chromoplast;GO:0005737|cytoplasm;GO:0005768|endosome;GO:0005794|Golgi apparatus;GO:0005739|mitochondrion;GO:0009536|plastid;GO:0005802|trans-Golgi network;	GO:0004124|cysteine synthase activity;GO:0030170|pyridoxal phosphate binding;GO:0016740|transferase activity;	K01738	cysK; cysteine synthase A [EC:2.5.1.47]
1051	LOC106429180	up	yes	GO:0019310|inositol catabolic process;GO:0019853|L-ascorbic acid biosynthetic process;	GO:0005737|cytoplasm;	GO:0050113|inositol oxygenase activity;GO:0005506|iron ion binding;	K00469	MIOX; inositol oxygenase [EC:1.13.99.1]
1052	LOC106366165	up	yes	GO:0019288|isopentenyl diphosphate biosynthetic process, methylerythritol 4-phosphate pathway;	GO:0009570|chloroplast stroma;	GO:0030604|1-deoxy-D-xylulose-5-phosphate reductoisomerase activity;GO:0046872|metal ion binding;GO:0070402|NADPH binding;	.	.
1053	LOC106406830	up	yes	GO:0019288|isopentenyl diphosphate biosynthetic process, methylerythritol 4-phosphate pathway;	GO:0009570|chloroplast stroma;	GO:0030604|1-deoxy-D-xylulose-5-phosphate reductoisomerase activity;GO:0046872|metal ion binding;GO:0070402|NADPH binding;	.	.
1054	LOC106436597	down	yes	GO:0019287|isopentenyl diphosphate biosynthetic process, mevalonate pathway;GO:0016126|sterol biosynthetic process;	GO:0005829|cytosol;	GO:0005524|ATP binding;GO:0004496|mevalonate kinase activity;	K00869	E2.7.1.36, MVK, mvaK1; mevalonate kinase [EC:2.7.1.36]
1055	LOC106353651	down	yes	GO:0019285|glycine betaine biosynthetic process from choline;GO:0009651|response to salt stress;GO:0009414|response to water deprivation;	GO:0005618|cell wall;GO:0009507|chloroplast;GO:0005829|cytosol;GO:0009516|leucoplast;	GO:0008802|betaine-aldehyde dehydrogenase activity;	.	.
1056	LOC106368024	up	yes	GO:0019279|L-methionine biosynthetic process from L-homoserine via cystathionine;	GO:0009507|chloroplast;GO:0009570|chloroplast stroma;	GO:0004121|cystathionine beta-lyase activity;GO:0030170|pyridoxal phosphate binding;	K01760	metC; cystathionine beta-lyase [EC:4.4.1.8]
1057	LOC106396106	down	yes	GO:0019253|reductive pentose-phosphate cycle;GO:0046686|response to cadmium ion;	GO:0009507|chloroplast;GO:0009570|chloroplast stroma;GO:0009535|chloroplast thylakoid membrane;GO:0009536|plastid;	GO:0046872|metal ion binding;GO:0004802|transketolase activity;	K00615	E2.2.1.1, tktA, tktB; transketolase [EC:2.2.1.1]
1058	LOC106450905	down	yes	GO:0019253|reductive pentose-phosphate cycle;GO:0046686|response to cadmium ion;	GO:0009507|chloroplast;GO:0009570|chloroplast stroma;GO:0009535|chloroplast thylakoid membrane;GO:0009536|plastid;	GO:0046872|metal ion binding;GO:0004802|transketolase activity;	K00615	E2.2.1.1, tktA, tktB; transketolase [EC:2.2.1.1]
1059	LOC106348187	down	yes	GO:0019252|starch biosynthetic process;GO:0005982|starch metabolic process;	GO:0009501|amyloplast;GO:0009507|chloroplast;	GO:0004373|glycogen (starch) synthase activity;GO:0009011|starch synthase activity;	.	.
1060	LOC106357062	up	yes	GO:0019252|starch biosynthetic process;	GO:0009501|amyloplast;GO:0009507|chloroplast;	GO:0004373|glycogen (starch) synthase activity;GO:0009011|starch synthase activity;	K00703	E2.4.1.21, glgA; starch synthase [EC:2.4.1.21]
1061	LOC106360425	up	yes	GO:0019249|lactate biosynthetic process;	GO:0009507|chloroplast;GO:0009570|chloroplast stroma;	GO:0019172|glyoxalase III activity;	K03152	thiJ; 4-methyl-5(b-hydroxyethyl)-thiazole monophosphate biosynthesis
1062	LOC106421684	up	yes	GO:0018401|peptidyl-proline hydroxylation to 4-hydroxy-L-proline;	GO:0005788|endoplasmic reticulum lumen;GO:0005794|Golgi apparatus;	GO:0005506|iron ion binding;GO:0031418|L-ascorbic acid binding;GO:0004656|procollagen-proline 4-dioxygenase activity;	K00472	E1.14.11.2; prolyl 4-hydroxylase [EC:1.14.11.2]
1063	LOC106389975	down	yes	GO:0018192|enzyme active site formation via cysteine modification to L-cysteine persulfide;GO:0006777|Mo-molybdopterin cofactor biosynthetic process;GO:0018117|protein adenylylation;GO:0032447|protein urmylation;GO:0002143|tRNA wobble position uridine thiolation;	GO:0005829|cytosol;	GO:0005524|ATP binding;GO:0046872|metal ion binding;GO:0008265|Mo-molybdopterin cofactor sulfurase activity;GO:0061605|molybdopterin-synthase adenylyltransferase activity;GO:0061604|molybdopterin-synthase sulfurtransferase activity;GO:0070733|protein adenylyltransferase activity;GO:0004792|thiosulfate sulfurtransferase activity;GO:0042292|URM1 activating enzyme activity;	K11996	MOCS3, UBA4, moeB; adenylyltransferase and sulfurtransferase
1064	LOC106420825	up	yes	GO:0018192|enzyme active site formation via cysteine modification to L-cysteine persulfide;GO:0006777|Mo-molybdopterin cofactor biosynthetic process;GO:0018117|protein adenylylation;GO:0032447|protein urmylation;GO:0002143|tRNA wobble position uridine thiolation;	GO:0005829|cytosol;	GO:0005524|ATP binding;GO:0046872|metal ion binding;GO:0008265|Mo-molybdopterin cofactor sulfurase activity;GO:0061605|molybdopterin-synthase adenylyltransferase activity;GO:0061604|molybdopterin-synthase sulfurtransferase activity;GO:0070733|protein adenylyltransferase activity;GO:0004792|thiosulfate sulfurtransferase activity;GO:0042292|URM1 activating enzyme activity;	K11996	MOCS3, UBA4, moeB; adenylyltransferase and sulfurtransferase
1065	LOC106415812	up	yes	GO:0018023|peptidyl-lysine trimethylation;	GO:0009507|chloroplast;GO:0009570|chloroplast stroma;	GO:0030785|[ribulose-bisphosphate carboxylase]-lysine N-methyltransferase activity;GO:0016279|protein-lysine N-methyltransferase activity;	K00592	E2.1.1.127; [ribulose-bisphosphate carboxylase]-lysine N-methyltransferase [EC:2.1.1.127]
1066	LOC106346357	down	yes	GO:0018023|peptidyl-lysine trimethylation;	GO:0005737|cytoplasm;	GO:0016279|protein-lysine N-methyltransferase activity;	.	.
1067	LOC106443708	up	yes	GO:0018022|peptidyl-lysine methylation;GO:0006479|protein methylation;	GO:0005737|cytoplasm;	GO:0051117|ATPase binding;GO:0030544|Hsp70 protein binding;GO:0016279|protein-lysine N-methyltransferase activity;	.	.
1068	LOC106401125	up	yes	GO:0017196|N-terminal peptidyl-methionine acetylation;	GO:0005737|cytoplasm;GO:0031416|NatB complex;	GO:0004596|peptide alpha-N-acetyltransferase activity;	K17972	NAA20, NAT3; N-terminal acetyltransferase B complex catalytic subunit [EC:2.3.1.88]
1069	LOC106441293	up	yes	GO:0017038|protein import;GO:0006605|protein targeting;	GO:0009570|chloroplast stroma;GO:0009535|chloroplast thylakoid membrane;	GO:0005524|ATP binding;	.	.
1070	LOC106358551	up	yes	GO:0017004|cytochrome complex assembly;GO:0006810|transport;	GO:0043190|ATP-binding cassette (ABC) transporter complex;GO:0030288|outer membrane-bounded periplasmic space;	GO:0005524|ATP binding;GO:0015439|heme-transporting ATPase activity;GO:0005215|transporter activity;	.	.
1071	LOC106366518	down	yes	GO:0017004|cytochrome complex assembly;GO:0006810|transport;	GO:0043190|ATP-binding cassette (ABC) transporter complex;GO:0030288|outer membrane-bounded periplasmic space;	GO:0005524|ATP binding;GO:0015439|heme-transporting ATPase activity;GO:0005215|transporter activity;	.	.
1072	LOC106385345	up	yes	GO:0016998|cell wall macromolecule catabolic process;GO:0006032|chitin catabolic process;GO:0006952|defense response;GO:0000272|polysaccharide catabolic process;	GO:0005615|extracellular space;	GO:0008061|chitin binding;GO:0004568|chitinase activity;	.	.
1073	LOC106386585	up	yes	GO:0016998|cell wall macromolecule catabolic process;GO:0006032|chitin catabolic process;GO:0006952|defense response;GO:0000272|polysaccharide catabolic process;	GO:0005615|extracellular space;	GO:0008061|chitin binding;GO:0004568|chitinase activity;	.	.
1074	LOC106353089	up	yes	GO:0016998|cell wall macromolecule catabolic process;GO:0006032|chitin catabolic process;GO:0000272|polysaccharide catabolic process;	.	GO:0008061|chitin binding;GO:0004568|chitinase activity;	.	.
1075	LOC106398178	up	yes	GO:0016998|cell wall macromolecule catabolic process;GO:0006032|chitin catabolic process;GO:0000272|polysaccharide catabolic process;	.	GO:0008061|chitin binding;GO:0004568|chitinase activity;	.	.
1076	LOC106401176	up	yes	GO:0016973|poly(A)+ mRNA export from nucleus;	GO:0005654|nucleoplasm;GO:0005634|nucleus;	GO:0003723|RNA binding;	K18732	SARNP, CIP29, THO1; SAP domain-containing ribonucleoprotein
1077	LOC106424072	down	yes	GO:0016973|poly(A)+ mRNA export from nucleus;	GO:0005654|nucleoplasm;GO:0005634|nucleus;	GO:0003723|RNA binding;	K18732	SARNP, CIP29, THO1; SAP domain-containing ribonucleoprotein
1078	LOC106429127	up	yes	GO:0016926|protein desumoylation;GO:0009651|response to salt stress;GO:0010228|vegetative to reproductive phase transition of meristem;	GO:0016607|nuclear speck;GO:0005634|nucleus;	GO:0016929|SUMO-specific protease activity;	K16287	ULP1C_D; ubiquitin-like-specific protease 1C/D [EC:3.4.22.68]
1079	LOC106357920	up	yes	GO:0016926|protein desumoylation;GO:0009651|response to salt stress;GO:0010228|vegetative to reproductive phase transition of meristem;	GO:0005654|nucleoplasm;GO:0005634|nucleus;	GO:0016929|SUMO-specific protease activity;	K16287	ULP1C_D; ubiquitin-like-specific protease 1C/D [EC:3.4.22.68]
1080	LOC106346107	down	yes	GO:0016926|protein desumoylation;	GO:0009506|plasmodesma;	GO:0016929|SUMO-specific protease activity;	K08592	SENP1; sentrin-specific protease 1 [EC:3.4.22.68]
1081	LOC106362374	down	yes	GO:0016926|protein desumoylation;	.	GO:0016929|SUMO-specific protease activity;	K08596	SENP7; sentrin-specific protease 7 [EC:3.4.22.68]
1082	LOC106454810	up	yes	GO:0016925|protein sumoylation;	GO:0005737|cytoplasm;GO:0005634|nucleus;	GO:0031386|protein tag;	K12160	SUMO, SMT3; small ubiquitin-related modifier
1083	LOC106381571	down	yes	GO:0016579|protein deubiquitination;	.	GO:0008234|cysteine-type peptidase activity;	K09602	OTUB1; ubiquitin thioesterase protein OTUB1 [EC:3.4.19.12]
1084	LOC106401023	up	yes	GO:0016575|histone deacetylation;GO:0051568|histone H3-K4 methylation;GO:0006355|regulation of transcription, DNA-templated;GO:0048364|root development;GO:0006351|transcription, DNA-templated;	GO:0005634|nucleus;	GO:0003677|DNA binding;GO:0016491|oxidoreductase activity;	K11450	KDM1A, AOF2, LSD1; lysine-specific histone demethylase 1A [EC:1.-.-.-]
1085	LOC106429935	up	yes	GO:0016575|histone deacetylation;GO:0000122|negative regulation of transcription from RNA polymerase II promoter;GO:0006351|transcription, DNA-templated;	GO:0000785|chromatin;GO:0005829|cytosol;GO:0000118|histone deacetylase complex;	GO:0001106|RNA polymerase II transcription corepressor activity;	.	.
1086	LOC106370993	up	yes	GO:0016573|histone acetylation;GO:0043966|histone H3 acetylation;GO:0043967|histone H4 acetylation;GO:0048573|photoperiodism, flowering;GO:0006355|regulation of transcription, DNA-templated;GO:0010223|secondary shoot formation;GO:0006351|transcription, DNA-templated;	GO:0005634|nucleus;GO:0009506|plasmodesma;	GO:0004402|histone acetyltransferase activity;GO:0042393|histone binding;GO:0008327|methyl-CpG binding;GO:0008270|zinc ion binding;	.	.
1087	LOC106366070	up	yes	GO:0016570|histone modification;GO:0035206|regulation of hemocyte proliferation;GO:0006368|transcription elongation from RNA polymerase II promoter;	GO:0016593|Cdc73/Paf1 complex;	.	K15177	LEO1; RNA polymerase-associated protein LEO1
1088	LOC106366202	up	yes	GO:0016568|chromatin modification;GO:2001032|regulation of double-strand break repair via nonhomologous end joining;	GO:0043292|contractile fiber;GO:0005634|nucleus;	GO:0003677|DNA binding;GO:0044822|poly(A) RNA binding;	K17046	DEK; protein DEK
1089	LOC106366899	down	yes	GO:0016568|chromatin modification;GO:0045893|positive regulation of transcription, DNA-templated;GO:0006351|transcription, DNA-templated;	GO:0005829|cytosol;GO:0005634|nucleus;	GO:0003682|chromatin binding;GO:0003677|DNA binding;GO:0042393|histone binding;GO:0043130|ubiquitin binding;	K09522	DNAJC2; DnaJ homolog subfamily C member 2
1090	LOC106382958	down	yes	GO:0016568|chromatin modification;GO:0045893|positive regulation of transcription, DNA-templated;GO:0006351|transcription, DNA-templated;	GO:0005829|cytosol;GO:0005634|nucleus;	GO:0003682|chromatin binding;GO:0003677|DNA binding;GO:0042393|histone binding;GO:0043130|ubiquitin binding;	K09522	DNAJC2; DnaJ homolog subfamily C member 2
1091	LOC106383161	down	yes	GO:0016568|chromatin modification;GO:0045893|positive regulation of transcription, DNA-templated;GO:0006351|transcription, DNA-templated;	GO:0005829|cytosol;GO:0005634|nucleus;	GO:0003682|chromatin binding;GO:0003677|DNA binding;GO:0042393|histone binding;GO:0043130|ubiquitin binding;	K09522	DNAJC2; DnaJ homolog subfamily C member 2
1092	LOC106446455	up	yes	GO:0016568|chromatin modification;GO:0009294|DNA mediated transformation;GO:0010424|DNA methylation on cytosine within a CG sequence;GO:0010216|maintenance of DNA methylation;GO:0009910|negative regulation of flower development;GO:0006349|regulation of gene expression by genetic imprinting;GO:0010069|zygote asymmetric cytokinesis in embryo sac;	GO:0005634|nucleus;	GO:0003682|chromatin binding;GO:0003886|DNA (cytosine-5-)-methyltransferase activity;GO:0003677|DNA binding;GO:0008168|methyltransferase activity;	K00558	DNMT1, dcm; DNA (cytosine-5)-methyltransferase 1 [EC:2.1.1.37]
1093	LOC106396099	up	yes	GO:0016568|chromatin modification;GO:0009294|DNA mediated transformation;GO:0000724|double-strand break repair via homologous recombination;GO:0045003|double-strand break repair via synthesis-dependent strand annealing;	GO:0005634|nucleus;	GO:0005524|ATP binding;GO:0004386|helicase activity;GO:0003676|nucleic acid binding;GO:0008270|zinc ion binding;	K15505	RAD5; DNA repair protein RAD5 [EC:3.6.4.-]
1094	LOC106419522	down	yes	GO:0016568|chromatin modification;GO:0009294|DNA mediated transformation;GO:0000724|double-strand break repair via homologous recombination;GO:0045003|double-strand break repair via synthesis-dependent strand annealing;	GO:0005634|nucleus;	GO:0005524|ATP binding;GO:0004386|helicase activity;GO:0003676|nucleic acid binding;GO:0008270|zinc ion binding;	K15505	RAD5; DNA repair protein RAD5 [EC:3.6.4.-]
1095	LOC106358446	up	yes	GO:0016568|chromatin modification;GO:0006397|mRNA processing;GO:0031053|primary miRNA processing;GO:0010267|production of ta-siRNAs involved in RNA interference;GO:2000011|regulation of adaxial/abaxial pattern formation;GO:0048509|regulation of meristem development;GO:0006355|regulation of transcription, DNA-templated;GO:0008380|RNA splicing;GO:0048367|shoot system development;	GO:0009507|chloroplast;GO:0005829|cytosol;GO:0010445|nuclear dicing body;GO:0016607|nuclear speck;GO:0005730|nucleolus;GO:0005634|nucleus;	GO:0003677|DNA binding;GO:0046872|metal ion binding;GO:0003700|transcription factor activity, sequence-specific DNA binding;	.	.
1096	LOC106399515	up	yes	GO:0016568|chromatin modification;GO:0006355|regulation of transcription, DNA-templated;GO:0006351|transcription, DNA-templated;	GO:0009507|chloroplast;	.	.	.
1097	LOC106365888	up	yes	GO:0016568|chromatin modification;GO:0006355|regulation of transcription, DNA-templated;GO:0006351|transcription, DNA-templated;	GO:0005829|cytosol;GO:0005634|nucleus;	GO:0035064|methylated histone binding;GO:0008270|zinc ion binding;	.	.
1098	LOC106427743	up	yes	GO:0016568|chromatin modification;GO:0006260|DNA replication;GO:2000279|negative regulation of DNA biosynthetic process;GO:0045893|positive regulation of transcription, DNA-templated;GO:0006351|transcription, DNA-templated;	GO:0005829|cytosol;GO:0031965|nuclear membrane;GO:0005634|nucleus;	GO:0003682|chromatin binding;GO:0003677|DNA binding;GO:0042393|histone binding;GO:0044822|poly(A) RNA binding;GO:0043130|ubiquitin binding;	K09522	DNAJC2; DnaJ homolog subfamily C member 2
1099	LOC106436874	up	yes	GO:0016568|chromatin modification;	GO:0005634|nucleus;	GO:0005524|ATP binding;GO:0003677|DNA binding;GO:0004386|helicase activity;GO:0008270|zinc ion binding;	.	.
1100	LOC106373865	down	yes	GO:0016567|protein ubiquitination;GO:0046686|response to cadmium ion;GO:0051707|response to other organism;	GO:0005829|cytosol;GO:0005634|nucleus;GO:0005886|plasma membrane;GO:0009506|plasmodesma;	GO:0005524|ATP binding;GO:0008641|small protein activating enzyme activity;GO:0004842|ubiquitin-protein transferase activity;	K03178	UBE1, UBA1; ubiquitin-activating enzyme E1 [EC:6.2.1.45]
1101	LOC106434864	up	yes	GO:0016567|protein ubiquitination;GO:0046686|response to cadmium ion;GO:0010200|response to chitin;	.	GO:0016874|ligase activity;GO:0004842|ubiquitin-protein transferase activity;GO:0008270|zinc ion binding;	K16281	RHA1; RING-H2 zinc finger protein RHA1
1102	LOC106391503	down	yes	GO:0016567|protein ubiquitination;GO:0040008|regulation of growth;	.	GO:0016874|ligase activity;GO:0008270|zinc ion binding;	.	.
1103	LOC106449360	up	yes	GO:0016567|protein ubiquitination;GO:0010114|response to red light;	.	GO:0046982|protein heterodimerization activity;GO:0042803|protein homodimerization activity;	.	.
1104	LOC106357916	up	yes	GO:0016567|protein ubiquitination;GO:0010029|regulation of seed germination;	.	GO:0016874|ligase activity;GO:0004842|ubiquitin-protein transferase activity;GO:0008270|zinc ion binding;	.	.
1105	LOC106411796	up	yes	GO:0016567|protein ubiquitination;GO:0006511|ubiquitin-dependent protein catabolic process;	GO:0005634|nucleus;GO:0019005|SCF ubiquitin ligase complex;	.	.	.
1106	LOC106443775	up	yes	GO:0016567|protein ubiquitination;GO:0006355|regulation of transcription, DNA-templated;GO:0009733|response to auxin;GO:0009739|response to gibberellin;GO:0042542|response to hydrogen peroxide;GO:0009753|response to jasmonic acid;GO:0009751|response to salicylic acid;GO:0009651|response to salt stress;GO:0009611|response to wounding;	GO:0005737|cytoplasm;GO:0005634|nucleus;GO:0005774|vacuolar membrane;	GO:0005516|calmodulin binding;GO:0004402|histone acetyltransferase activity;GO:0003712|transcription cofactor activity;GO:0008270|zinc ion binding;	.	.
1107	LOC106449642	up	yes	GO:0016567|protein ubiquitination;	GO:0080008|Cul4-RING E3 ubiquitin ligase complex;GO:0005737|cytoplasm;GO:0005634|nucleus;	.	K11804	WDR42A; WD repeat-containing protein 42A
1108	LOC106349381	up	yes	GO:0016567|protein ubiquitination;	GO:0080008|Cul4-RING E3 ubiquitin ligase complex;	.	K11799	WDR21A; WD repeat-containing protein 21A
[truncated: 3,440 more rows]
