# Supplementary material for: Exploration into Natural Variation Genes Associated with Determinate and Capitulum-like Inflorescence in Brassica napus
Source: Int J Mol Sci. 2023 Aug 17;24(16):12902. doi: 10.3390/ijms241612902 (PMC10454214; doi:10.3390/ijms241612902)
Supplement: Supplementary file 1 [file ijms-24-12902-s001.zip › Table S5. GO_classification.xlsx]

## Sheet: F_M.Up_Down
Ontology	Term_name	Up_Count	Up_Percent	Down_Count	Down_Percent
cellular_component	cell part	2350	57.32	1314	59.48
cellular_component	organelle	1556	37.95	844	38.21
cellular_component	organelle part	973	23.73	562	25.44
cellular_component	membrane	906	22.1	501	22.68
cellular_component	membrane part	710	17.32	413	18.7
cellular_component	macromolecular complex	490	11.95	298	13.49
cellular_component	cell junction	210	5.12	117	5.3
cellular_component	extracellular region	206	5.02	105	4.75
cellular_component	extracellular region part	50	1.22	22	1
cellular_component	supramolecular complex	41	1	21	0.95
cellular_component	membrane-enclosed lumen	38	0.93	27	1.22
cellular_component	cell	12	0.29	3	0.14
cellular_component	nucleoid	6	0.15	1	0.05
cellular_component	synapse part	3	0.07	2	0.09
cellular_component	other organism part	0	0	1	0.05
cellular_component	virion part	0	0	1	0.05
cellular_component	synapse	0	0	1	0.05
biological_process	cellular process	1921	46.85	999	45.22
biological_process	metabolic process	1633	39.83	870	39.38
biological_process	biological regulation	900	21.95	407	18.42
biological_process	response to stimulus	816	19.9	382	17.29
biological_process	localization	436	10.63	241	10.91
biological_process	cellular component organization or biogenesis	401	9.78	238	10.77
biological_process	developmental process	346	8.44	194	8.78
biological_process	reproductive process	211	5.15	120	5.43
biological_process	multicellular organismal process	209	5.1	124	5.61
biological_process	multi-organism process	175	4.27	97	4.39
biological_process	immune system process	55	1.34	28	1.27
biological_process	growth	49	1.2	28	1.27
biological_process	detoxification	24	0.59	7	0.32
biological_process	rhythmic process	22	0.54	12	0.54
biological_process	locomotion	15	0.37	8	0.36
biological_process	signaling	13	0.32	6	0.27
biological_process	cell proliferation	8	0.2	4	0.18
biological_process	reproduction	5	0.12	2	0.09
biological_process	cell killing	4	0.1	3	0.14
biological_process	behavior	4	0.1	1	0.05
biological_process	carbon utilization	4	0.1	0	0
biological_process	biological adhesion	3	0.07	3	0.14
biological_process	nitrogen utilization	0	0	1	0.05
biological_process	pigmentation	0	0	1	0.05
biological_process	presynaptic process involved in chemical synaptic transmission	0	0	1	0.05
molecular_function	binding	1632	39.8	890	40.29
molecular_function	catalytic activity	1452	35.41	816	36.94
molecular_function	transcription regulator activity	215	5.24	94	4.26
molecular_function	transporter activity	193	4.71	104	4.71
molecular_function	structural molecule activity	114	2.78	72	3.26
molecular_function	molecular function regulator	81	1.98	40	1.81
molecular_function	signal transducer activity	80	1.95	40	1.81
molecular_function	molecular transducer activity	56	1.37	34	1.54
molecular_function	antioxidant activity	25	0.61	18	0.81
molecular_function	nutrient reservoir activity	8	0.2	5	0.23
molecular_function	molecular carrier activity	3	0.07	0	0
molecular_function	protein tag	1	0.02	1	0.05
molecular_function	translation regulator activity	1	0.02	0	0
