# Supplementary material for: Exploration into Natural Variation Genes Associated with Determinate and Capitulum-like Inflorescence in Brassica napus
Source: Int J Mol Sci. 2023 Aug 17;24(16):12902. doi: 10.3390/ijms241612902 (PMC10454214; doi:10.3390/ijms241612902)
Supplement: Supplementary file 1 [file ijms-24-12902-s001.zip › Table S6. KEGG_classification.xls]

## Sheet: Sheet1
KEGG Pathway Name	Map	All the DEGs involved in the pathway	ID of Up-regulated DEGs	Number of Up-regulated DEGs	ID of Down-regulated DEGs	Number of Down-regulated DEGs	Links
Ribosome	map03010	LOC106345279|K02885;LOC106346254|K02889;LOC106349373|K02990;LOC106349409|K02968;LOC106350653|K02996;LOC106353381|K02937;LOC106354340|K02917;LOC106354837|K02956;LOC106357794|K02957;LOC106360873|K02912;LOC106363565|K02899;LOC106363786|K02990;LOC106364080|K02895;LOC106365802|K02872;LOC106366033|K02873;LOC106366037|K02949;LOC106366072|K02966;LOC106366103|K02969;LOC106367223|K02881;LOC106368294|K02868…	LOC106345279|K02885;LOC106346254|K02889;LOC106349373|K02990;LOC106349409|K02968;LOC106350653|K02996;LOC106353381|K02937;LOC106354340|K02917;LOC106354837|K02956;LOC106357794|K02957;LOC106360873|K02912;LOC106363565|K02899;LOC106363786|K02990;LOC106364080|K02895;LOC106365802|K02872;LOC106366033|K02873;LOC106366037|K02949;LOC106366072|K02966;LOC106366103|K02969;LOC106367223|K02881;LOC106368294|K02868…	68	LOC106347442|K02996;LOC106348027|K02876;LOC106348436|K02925;LOC106349228|K02935;LOC106351106|K02905;LOC106352541|K02942;LOC106353683|K02879;LOC106356129|K02875;LOC106361771|K02863;LOC106365367|K02866;LOC106367621|K02977;LOC106370251|K02907;LOC106370329|K02959;LOC106372143|K02899;LOC106376336|K02938;LOC106379472|K02917;LOC106382999|K02962;LOC106384933|K02958;LOC106386706|K02919;LOC106386805|K02913…	44	http://www.kegg.jp/pathway/map03010+K02885+K02889+K02990+K02968+K02996+K02937+K02917+K02956+K02957+K02912+K02899+K02895+K02872+K02873+K02949+K02966+K02969+K02881+K02868+K02923+K02933+K02910+K02959+K02962+K02864+K02913+K02981+K02914+K02934+K02903+K02952+K02973+K02920+K02891+K02971+K02867+K02955+K02907+K02924+K02888+K02918+K02865+K02985+K02882+K02877+K02919+K02902+K02894+K02983+K02964+K02876+K02925…
Glycosylphosphatidylinositol (GPI)-anchor biosynthesis	map00563	LOC106345425|K05285;LOC106358559|K05293;LOC106370718|K03857;LOC106429882|K05286;LOC106438251|K05283;LOC106366528|K05293;LOC106371961|K05288;LOC106372585|K03857;LOC106381372|K09658;LOC106434315|K05285;LOC106448926|K03861;	LOC106345425|K05285;LOC106358559|K05293;LOC106370718|K03857;LOC106429882|K05286;LOC106438251|K05283	5	LOC106366528|K05293;LOC106371961|K05288;LOC106372585|K03857;LOC106381372|K09658;LOC106434315|K05285;LOC106448926|K03861	6	http://www.kegg.jp/pathway/map00563+K05285+K05293+K03857+K05286+K05283+K05288+K09658+K03861
C5-Branched dibasic acid metabolism	map00660	LOC106398388|K00052;LOC106354460|K01653;LOC106416451|K01703;LOC106434491|K01704;LOC106447002|K01653;	LOC106398388|K00052	1	LOC106354460|K01653;LOC106416451|K01703;LOC106434491|K01704;LOC106447002|K01653	4	http://www.kegg.jp/pathway/map00660+K00052+K01653+K01703+K01704
N-Glycan biosynthesis	map00510	LOC106372619|K07252;LOC106380744|K07151;LOC106386751|K07151;LOC106390594|K07252;LOC106402210|K07252;LOC106410887|K07441;LOC106429929|K01231;LOC106429940|K00737;LOC106439666|K01230;LOC106346739|K03846;LOC106381372|K09658;LOC106415989|K03842;LOC106416106|K03842;LOC106434177|K03847;LOC106448834|K03850;LOC106450775|K03849;LOC106450839|K03844;	LOC106372619|K07252;LOC106380744|K07151;LOC106386751|K07151;LOC106390594|K07252;LOC106402210|K07252;LOC106410887|K07441;LOC106429929|K01231;LOC106429940|K00737;LOC106439666|K01230	9	LOC106346739|K03846;LOC106381372|K09658;LOC106415989|K03842;LOC106416106|K03842;LOC106434177|K03847;LOC106448834|K03850;LOC106450775|K03849;LOC106450839|K03844	8	http://www.kegg.jp/pathway/map00510+K07252+K07151+K07441+K01231+K00737+K01230+K03846+K09658+K03842+K03847+K03850+K03849+K03844
Oxidative phosphorylation	map00190	LOC106349487|K02155;LOC106351989|K02154;LOC106357529|K02144;LOC106361016|K02155;LOC106361019|K03965;LOC106361040|K02144;LOC106375358|K00417;LOC106377686|K02133;LOC106380543|K02133;LOC106380544|K02133;LOC106381576|K02115;LOC106388089|K03952;LOC106394414|K03955;LOC106399857|K01507;LOC106409630|K02267;LOC106420913|K02153;LOC106428309|K02153;LOC106444540|K02154;LOC106444819|K03937;LOC106450419|K03938…	LOC106349487|K02155;LOC106351989|K02154;LOC106357529|K02144;LOC106361016|K02155;LOC106361019|K03965;LOC106361040|K02144;LOC106375358|K00417;LOC106377686|K02133;LOC106380543|K02133;LOC106380544|K02133;LOC106381576|K02115;LOC106388089|K03952;LOC106394414|K03955;LOC106399857|K01507;LOC106409630|K02267;LOC106420913|K02153;LOC106428309|K02153;LOC106444540|K02154;LOC106444819|K03937;LOC106450419|K03938…	22	LOC106346460|K02148;LOC106353587|K02258;LOC106357815|K01507;LOC106361477|K02155;LOC106364768|K02146;LOC106368813|K02154;LOC106371361|K02259;LOC106371910|K03952;LOC106377745|K02144;LOC106380657|K02144;LOC106380932|K02154;LOC106384929|K01507;LOC106384944|K02133;LOC106384947|K02133;LOC106384960|K03942;LOC106396293|K02146;LOC106399848|K01507;LOC106404740|K02136;LOC106418578|K02134;LOC106419367|K02133…	26	http://www.kegg.jp/pathway/map00190+K02155+K02154+K02144+K03965+K00417+K02133+K02115+K03952+K03955+K01507+K02267+K02153+K03937+K03938+K01535+K02148+K02258+K02146+K02259+K03942+K02136+K02134+K03945+K03943+K02147
Peroxisome	map04146	LOC106345952|K13348;LOC106346305|K04565;LOC106348881|K11517;LOC106353105|K13237;LOC106356741|K13356;LOC106362470|K00106;LOC106364083|K04564;LOC106366166|K13343;LOC106368974|K01897;LOC106370416|K13356;LOC106371648|K13356;LOC106386747|K13348;LOC106388449|K01897;LOC106389170|K11517;LOC106396593|K13354;LOC106402860|K01897;LOC106406500|K13343;LOC106407020|K13356;LOC106418038|K01897;LOC106420462|K13346…	LOC106345952|K13348;LOC106346305|K04565;LOC106348881|K11517;LOC106353105|K13237;LOC106356741|K13356;LOC106362470|K00106;LOC106364083|K04564;LOC106366166|K13343;LOC106368974|K01897;LOC106370416|K13356;LOC106371648|K13356;LOC106386747|K13348;LOC106388449|K01897;LOC106389170|K11517;LOC106396593|K13354;LOC106402860|K01897;LOC106406500|K13343;LOC106407020|K13356;LOC106418038|K01897;LOC106420462|K13346…	26	LOC106358376|K11992;LOC106389870|K01897;LOC106407896|K03781;LOC106436597|K00869;LOC106437370|K12663;LOC106438257|K13335;LOC106441150|K13347	7	http://www.kegg.jp/pathway/map04146+K13348+K04565+K11517+K13237+K13356+K00106+K04564+K13343+K01897+K13354+K13346+K03426+K11992+K08726+K03781+K00869+K12663+K13335+K13347
Phagosome	map04145	LOC106346046|K08492;LOC106349487|K02155;LOC106351989|K02154;LOC106357529|K02144;LOC106361016|K02155;LOC106361040|K02144;LOC106366085|K08054;LOC106380737|K07374;LOC106380740|K07374;LOC106382750|K08054;LOC106385711|K07374;LOC106410336|K07342;LOC106420913|K02153;LOC106427492|K08492;LOC106428309|K02153;LOC106429126|K00914;LOC106430885|K07375;LOC106432420|K08488;LOC106437815|K10956;LOC106444540|K02154…	LOC106346046|K08492;LOC106349487|K02155;LOC106351989|K02154;LOC106357529|K02144;LOC106361016|K02155;LOC106361040|K02144;LOC106366085|K08054;LOC106380737|K07374;LOC106380740|K07374;LOC106382750|K08054;LOC106385711|K07374;LOC106410336|K07342;LOC106420913|K02153;LOC106427492|K08492;LOC106428309|K02153;LOC106429126|K00914;LOC106430885|K07375;LOC106432420|K08488;LOC106437815|K10956;LOC106444540|K02154…	21	LOC106346460|K02148;LOC106356966|K04392;LOC106361477|K02155;LOC106361739|K07342;LOC106364768|K02146;LOC106368813|K02154;LOC106371146|K00921;LOC106371215|K09481;LOC106377745|K02144;LOC106380657|K02144;LOC106380932|K02154;LOC106381976|K00914;LOC106396293|K02146;LOC106400025|K08488;LOC106421170|K07375;LOC106429582|K02154;LOC106446893|K02147;LOC106447507|K10956;LOC106451685|K07374;LOC106453781|K04392	20	http://www.kegg.jp/pathway/map04145+K08492+K02155+K02154+K02144+K08054+K07374+K07342+K02153+K00914+K07375+K08488+K10956+K09481+K02148+K04392+K02146+K00921+K02147
Vitamin B6 metabolism	map00750	LOC106388489|K00275;LOC106417246|K08681;LOC106427315|K06215;LOC106428588|K06215;LOC106447660|K06215;LOC106348214|K00831;LOC106388491|K00275;LOC106433826|K06215;	LOC106388489|K00275;LOC106417246|K08681;LOC106427315|K06215;LOC106428588|K06215;LOC106447660|K06215	5	LOC106348214|K00831;LOC106388491|K00275;LOC106433826|K06215	3	http://www.kegg.jp/pathway/map00750+K00275+K08681+K06215+K00831
2-Oxocarboxylic acid metabolism	map01210	LOC106351399|K00814;LOC106354839|K00818;LOC106358554|K00145;LOC106360587|K00030;LOC106380752|K14454;LOC106385095|K00826;LOC106398388|K00052;LOC106407186|K00826;LOC106411376|K00928;LOC106436022|K00030;LOC106440999|K11819;LOC106443493|K14677;LOC106447369|K00620;LOC106345587|K00030;LOC106346700|K00814;LOC106350476|K00826;LOC106350870|K14677;LOC106354460|K01653;LOC106366522|K00145;LOC106377405|K01647…	LOC106351399|K00814;LOC106354839|K00818;LOC106358554|K00145;LOC106360587|K00030;LOC106380752|K14454;LOC106385095|K00826;LOC106398388|K00052;LOC106407186|K00826;LOC106411376|K00928;LOC106436022|K00030;LOC106440999|K11819;LOC106443493|K14677;LOC106447369|K00620	13	LOC106345587|K00030;LOC106346700|K00814;LOC106350476|K00826;LOC106350870|K14677;LOC106354460|K01653;LOC106366522|K00145;LOC106377405|K01647;LOC106391682|K12156;LOC106416451|K01703;LOC106429959|K14454;LOC106434491|K01704;LOC106447002|K01653;LOC106447562|K12156;LOC106451368|K14455	14	http://www.kegg.jp/pathway/map01210+K00814+K00818+K00145+K00030+K14454+K00826+K00052+K00928+K11819+K14677+K00620+K01653+K01647+K12156+K01703+K01704+K14455
ABC transporters	map02010	LOC106446583|K05658;LOC106390122|K05658;LOC106440199|K05658;	LOC106446583|K05658	1	LOC106390122|K05658;LOC106440199|K05658	2	http://www.kegg.jp/pathway/map02010+K05658
AGE-RAGE signaling pathway in diabetic complications	map04933	LOC106358006|K04371;LOC106387427|K05857;LOC106388090|K05857;LOC106420503|K05857;LOC106432950|K05857;LOC106432952|K05857;LOC106356966|K04392;LOC106406995|K04371;LOC106453781|K04392;	LOC106358006|K04371;LOC106387427|K05857;LOC106388090|K05857;LOC106420503|K05857;LOC106432950|K05857;LOC106432952|K05857	6	LOC106356966|K04392;LOC106406995|K04371;LOC106453781|K04392	3	http://www.kegg.jp/pathway/map04933+K04371+K05857+K04392
Alanine, aspartate and glutamate metabolism	map00250	LOC106351399|K00814;LOC106377815|K13566;LOC106380505|K00261;LOC106380752|K14454;LOC106390423|K00827;LOC106423699|K01915;LOC106429311|K00261;LOC106429703|K17761;LOC106433510|K01953;LOC106434734|K00764;LOC106346700|K00814;LOC106347406|K01915;LOC106404391|K16871;LOC106405869|K00261;LOC106429959|K14454;LOC106451368|K14455;	LOC106351399|K00814;LOC106377815|K13566;LOC106380505|K00261;LOC106380752|K14454;LOC106390423|K00827;LOC106423699|K01915;LOC106429311|K00261;LOC106429703|K17761;LOC106433510|K01953;LOC106434734|K00764	10	LOC106346700|K00814;LOC106347406|K01915;LOC106404391|K16871;LOC106405869|K00261;LOC106429959|K14454;LOC106451368|K14455	6	http://www.kegg.jp/pathway/map00250+K00814+K13566+K00261+K14454+K00827+K01915+K17761+K01953+K00764+K16871+K14455
alpha-Linolenic acid metabolism	map00592	LOC106348356|K18857;LOC106377451|K14674;LOC106380861|K00454;LOC106406326|K00454;LOC106409047|K10525;LOC106416621|K10525;LOC106446190|K00454;	LOC106348356|K18857;LOC106377451|K14674;LOC106380861|K00454	3	LOC106406326|K00454;LOC106409047|K10525;LOC106416621|K10525;LOC106446190|K00454	4	http://www.kegg.jp/pathway/map00592+K18857+K14674+K00454+K10525
Aminoacyl-tRNA biosynthesis	map00970	LOC106349354|K04567;LOC106351990|K02434;LOC106365875|K01885;LOC106368170|K01889;LOC106369050|K01868;LOC106410267|K01872;LOC106422170|K02434;LOC106440540|K02433;LOC106440880|K01887;LOC106446803|K01867;LOC106451381|K01883;LOC106352661|K01883;LOC106358007|K01870;LOC106359273|K01873;LOC106365869|K01868;LOC106368259|K01889;LOC106389271|K14163;LOC106400568|K01893;LOC106417736|K02434;LOC106440346|K01868;	LOC106349354|K04567;LOC106351990|K02434;LOC106365875|K01885;LOC106368170|K01889;LOC106369050|K01868;LOC106410267|K01872;LOC106422170|K02434;LOC106440540|K02433;LOC106440880|K01887;LOC106446803|K01867;LOC106451381|K01883	11	LOC106352661|K01883;LOC106358007|K01870;LOC106359273|K01873;LOC106365869|K01868;LOC106368259|K01889;LOC106389271|K14163;LOC106400568|K01893;LOC106417736|K02434;LOC106440346|K01868	9	http://www.kegg.jp/pathway/map00970+K04567+K02434+K01885+K01889+K01868+K01872+K02433+K01887+K01867+K01883+K01870+K01873+K14163+K01893
Amino sugar and nucleotide sugar metabolism	map00520	LOC106353322|K08678;LOC106364075|K01183;LOC106365922|K01183;LOC106366415|K13648;LOC106368217|K13648;LOC106368218|K00012;LOC106368228|K13379;LOC106369788|K00975;LOC106372782|K00847;LOC106380889|K00326;LOC106382174|K08679;LOC106407011|K15778;LOC106408734|K15920;LOC106410293|K08679;LOC106414450|K00975;LOC106418455|K01835;LOC106430227|K12451;LOC106430852|K00847;LOC106434077|K08679;LOC106438071|K00966…	LOC106353322|K08678;LOC106364075|K01183;LOC106365922|K01183;LOC106366415|K13648;LOC106368217|K13648;LOC106368218|K00012;LOC106368228|K13379;LOC106369788|K00975;LOC106372782|K00847;LOC106380889|K00326;LOC106382174|K08679;LOC106407011|K15778;LOC106408734|K15920;LOC106410293|K08679;LOC106414450|K00975;LOC106418455|K01835;LOC106430227|K12451;LOC106430852|K00847;LOC106434077|K08679;LOC106438071|K00966…	23	LOC106352534|K05305;LOC106356620|K13648;LOC106356810|K00847;LOC106367166|K00621;LOC106367179|K00012;LOC106372005|K13379;LOC106384641|K00844;LOC106386718|K00326;LOC106413912|K00847;LOC106417665|K12448;LOC106420991|K13648;LOC106422143|K00847;LOC106438928|K13648;LOC106443843|K00966;LOC106450964|K13648	15	http://www.kegg.jp/pathway/map00520+K08678+K01183+K13648+K00012+K13379+K00975+K00847+K00326+K08679+K15778+K15920+K01835+K12451+K00966+K01784+K05305+K00621+K00844+K12448
Anthocyanin biosynthesis	map00942	LOC106397231|K12338;	LOC106397231|K12338	1	.	0	http://www.kegg.jp/pathway/map00942+K12338
Arachidonic acid metabolism	map00590	LOC106377451|K14674;LOC106439346|K08726;LOC106426025|K00432;LOC106428119|K18592;LOC106445691|K00432;	LOC106377451|K14674;LOC106439346|K08726	2	LOC106426025|K00432;LOC106428119|K18592;LOC106445691|K00432	3	http://www.kegg.jp/pathway/map00590+K14674+K08726+K00432+K18592
Arginine and proline metabolism	map00330	LOC106349129|K00128;LOC106359784|K01611;LOC106361018|K01583;LOC106380752|K14454;LOC106385395|K01611;LOC106388097|K00472;LOC106421684|K00472;LOC106358110|K00797;LOC106384982|K10536;LOC106419131|K01583;LOC106423338|K00472;LOC106429959|K14454;LOC106446575|K00472;LOC106451368|K14455;	LOC106349129|K00128;LOC106359784|K01611;LOC106361018|K01583;LOC106380752|K14454;LOC106385395|K01611;LOC106388097|K00472;LOC106421684|K00472	7	LOC106358110|K00797;LOC106384982|K10536;LOC106419131|K01583;LOC106423338|K00472;LOC106429959|K14454;LOC106446575|K00472;LOC106451368|K14455	7	http://www.kegg.jp/pathway/map00330+K00128+K01611+K01583+K14454+K00472+K00797+K10536+K14455
Arginine biosynthesis	map00220	LOC106351399|K00814;LOC106354839|K00818;LOC106358554|K00145;LOC106380505|K00261;LOC106380752|K14454;LOC106423699|K01915;LOC106429311|K00261;LOC106443493|K14677;LOC106447369|K00620;LOC106346700|K00814;LOC106347406|K01915;LOC106350870|K14677;LOC106366522|K00145;LOC106405869|K00261;LOC106429959|K14454;LOC106451368|K14455;	LOC106351399|K00814;LOC106354839|K00818;LOC106358554|K00145;LOC106380505|K00261;LOC106380752|K14454;LOC106423699|K01915;LOC106429311|K00261;LOC106443493|K14677;LOC106447369|K00620	9	LOC106346700|K00814;LOC106347406|K01915;LOC106350870|K14677;LOC106366522|K00145;LOC106405869|K00261;LOC106429959|K14454;LOC106451368|K14455	7	http://www.kegg.jp/pathway/map00220+K00814+K00818+K00145+K00261+K14454+K01915+K14677+K00620+K14455
Ascorbate and aldarate metabolism	map00053	LOC106349129|K00128;LOC106368218|K00012;LOC106407695|K00423;LOC106429180|K00469;LOC106438471|K00434;LOC106346377|K00434;LOC106367179|K00012;LOC106427935|K00434;LOC106440899|K14190;	LOC106349129|K00128;LOC106368218|K00012;LOC106407695|K00423;LOC106429180|K00469;LOC106438471|K00434	5	LOC106346377|K00434;LOC106367179|K00012;LOC106427935|K00434;LOC106440899|K14190	4	http://www.kegg.jp/pathway/map00053+K00128+K00012+K00423+K00469+K00434+K14190
Autophagy - other	map04136	LOC106374716|K08343;LOC106375710|K04382;LOC106380506|K08343;LOC106405706|K04382;LOC106429126|K00914;LOC106354419|K08339;LOC106368274|K04382;LOC106381976|K00914;	LOC106374716|K08343;LOC106375710|K04382;LOC106380506|K08343;LOC106405706|K04382;LOC106429126|K00914	5	LOC106354419|K08339;LOC106368274|K04382;LOC106381976|K00914	3	http://www.kegg.jp/pathway/map04136+K08343+K04382+K00914+K08339
Basal transcription factors	map03022	LOC106354316|K03128;LOC106368224|K14649;LOC106390020|K03134;LOC106434659|K03133;LOC106436280|K03138;LOC106436284|K03138;LOC106354048|K03124;LOC106362636|K03135;LOC106438770|K03138;LOC106445585|K10845;	LOC106354316|K03128;LOC106368224|K14649;LOC106390020|K03134;LOC106434659|K03133;LOC106436280|K03138;LOC106436284|K03138	6	LOC106354048|K03124;LOC106362636|K03135;LOC106438770|K03138;LOC106445585|K10845	4	http://www.kegg.jp/pathway/map03022+K03128+K14649+K03134+K03133+K03138+K03124+K03135+K10845
Base excision repair	map03410	LOC106348593|K10772;LOC106353893|K10747;LOC106367089|K01246;LOC106379931|K03648;LOC106419843|K10773;LOC106451836|K01246;	LOC106348593|K10772;LOC106353893|K10747;LOC106367089|K01246;LOC106379931|K03648;LOC106419843|K10773;LOC106451836|K01246	6	.	0	http://www.kegg.jp/pathway/map03410+K10772+K10747+K01246+K03648+K10773
beta-Alanine metabolism	map00410	LOC106349129|K00128;LOC106358110|K00797;	LOC106349129|K00128	1	LOC106358110|K00797	1	http://www.kegg.jp/pathway/map00410+K00128+K00797
Biosynthesis of amino acids	map01230	LOC106351399|K00814;LOC106353401|K00134;LOC106354839|K00818;LOC106354950|K01696;LOC106355318|K01696;LOC106358554|K00145;LOC106360587|K00030;LOC106366141|K01778;LOC106366608|K00765;LOC106368024|K01760;LOC106371096|K00600;LOC106377462|K15634;LOC106380752|K14454;LOC106380770|K00549;LOC106380774|K00766;LOC106385095|K00826;LOC106388653|K01739;LOC106394541|K12524;LOC106396899|K01714;LOC106398388|K00052…	LOC106351399|K00814;LOC106353401|K00134;LOC106354839|K00818;LOC106354950|K01696;LOC106355318|K01696;LOC106358554|K00145;LOC106360587|K00030;LOC106366141|K01778;LOC106366608|K00765;LOC106368024|K01760;LOC106371096|K00600;LOC106377462|K15634;LOC106380752|K14454;LOC106380770|K00549;LOC106380774|K00766;LOC106385095|K00826;LOC106388653|K01739;LOC106394541|K12524;LOC106396899|K01714;LOC106398388|K00052…	37	LOC106345587|K00030;LOC106346700|K00814;LOC106347406|K01915;LOC106348214|K00831;LOC106349704|K01754;LOC106350476|K00826;LOC106350870|K14677;LOC106354140|K00600;LOC106354460|K01653;LOC106356159|K01738;LOC106366522|K00145;LOC106377405|K01647;LOC106379176|K00948;LOC106382909|K00873;LOC106384143|K00616;LOC106387757|K00549;LOC106390188|K00058;LOC106391493|K00789;LOC106391818|K01738;LOC106396106|K00615…	37	http://www.kegg.jp/pathway/map01230+K00814+K00134+K00818+K01696+K00145+K00030+K01778+K00765+K01760+K00600+K15634+K14454+K00549+K00766+K00826+K01739+K12524+K01714+K00052+K00873+K00928+K01695+K01586+K01915+K01754+K00850+K05359+K00789+K14677+K00620+K01689+K00831+K01653+K01738+K01647+K00948+K00616+K00058+K00615+K01834+K01703+K00640+K01704+K01623+K06001+K14455+K11755
Biosynthesis of unsaturated fatty acids	map01040	LOC106372468|K10703;LOC106421809|K00507;LOC106430302|K10703;LOC106438946|K03921;LOC106372016|K03921;LOC106392214|K10251;	LOC106372468|K10703;LOC106421809|K00507;LOC106430302|K10703;LOC106438946|K03921	4	LOC106372016|K03921;LOC106392214|K10251	2	http://www.kegg.jp/pathway/map01040+K10703+K00507+K03921+K10251
Biotin metabolism	map00780	LOC106346974|K09458;LOC106401779|K09458;LOC106411349|K09458;	LOC106346974|K09458;LOC106401779|K09458	2	LOC106411349|K09458	1	http://www.kegg.jp/pathway/map00780+K09458
Brassinosteroid biosynthesis	map00905	LOC106406145|K09591;	.	0	LOC106406145|K09591	1	http://www.kegg.jp/pathway/map00905+K09591
Butanoate metabolism	map00650	LOC106368053|K00109;LOC106429703|K17761;LOC106352875|K00074;LOC106354460|K01653;LOC106404391|K16871;LOC106428091|K00626;LOC106447002|K01653;	LOC106368053|K00109;LOC106429703|K17761	2	LOC106352875|K00074;LOC106354460|K01653;LOC106404391|K16871;LOC106428091|K00626;LOC106447002|K01653	5	http://www.kegg.jp/pathway/map00650+K00109+K17761+K00074+K01653+K16871+K00626
Caffeine metabolism	map00232	LOC106362470|K00106;	LOC106362470|K00106	1	.	0	http://www.kegg.jp/pathway/map00232+K00106
Carbon fixation in photosynthetic organisms	map00710	LOC106351399|K00814;LOC106352898|K01100;LOC106353401|K00134;LOC106380752|K14454;LOC106383016|K00029;LOC106391883|K01602;LOC106400973|K01006;LOC106411611|K01610;LOC106440933|K01595;LOC106345918|K00026;LOC106346700|K00814;LOC106396106|K00615;LOC106429959|K14454;LOC106438881|K01623;LOC106450905|K00615;LOC106451368|K14455;LOC106451463|K00026;	LOC106351399|K00814;LOC106352898|K01100;LOC106353401|K00134;LOC106380752|K14454;LOC106383016|K00029;LOC106391883|K01602;LOC106400973|K01006;LOC106411611|K01610;LOC106440933|K01595	9	LOC106345918|K00026;LOC106346700|K00814;LOC106396106|K00615;LOC106429959|K14454;LOC106438881|K01623;LOC106450905|K00615;LOC106451368|K14455;LOC106451463|K00026	8	http://www.kegg.jp/pathway/map00710+K00814+K01100+K00134+K14454+K00029+K01602+K01006+K01610+K01595+K00026+K00615+K01623+K14455
Carbon metabolism	map01200	LOC106345762|K00627;LOC106348258|K01057;LOC106348881|K11517;LOC106350074|K00658;LOC106351399|K00814;LOC106352898|K01100;LOC106353401|K00134;LOC106360587|K00030;LOC106360744|K00851;LOC106366683|K00164;LOC106368252|K02160;LOC106371096|K00600;LOC106377462|K15634;LOC106380505|K00261;LOC106380527|K01899;LOC106380752|K14454;LOC106383016|K00029;LOC106389170|K11517;LOC106391883|K01602;LOC106396486|K00161…	LOC106345762|K00627;LOC106348258|K01057;LOC106348881|K11517;LOC106350074|K00658;LOC106351399|K00814;LOC106352898|K01100;LOC106353401|K00134;LOC106360587|K00030;LOC106360744|K00851;LOC106366683|K00164;LOC106368252|K02160;LOC106371096|K00600;LOC106377462|K15634;LOC106380505|K00261;LOC106380527|K01899;LOC106380752|K14454;LOC106383016|K00029;LOC106389170|K11517;LOC106391883|K01602;LOC106396486|K00161…	39	LOC106345587|K00030;LOC106345918|K00026;LOC106346700|K00814;LOC106348184|K00164;LOC106348214|K00831;LOC106349704|K01754;LOC106352549|K00161;LOC106354140|K00600;LOC106356159|K01738;LOC106367599|K00161;LOC106372160|K02160;LOC106377405|K01647;LOC106379176|K00948;LOC106382867|K00033;LOC106382909|K00873;LOC106384143|K00616;LOC106384641|K00844;LOC106384976|K01899;LOC106390188|K00058;LOC106391818|K01738…	40	http://www.kegg.jp/pathway/map01200+K00627+K01057+K11517+K00658+K00814+K01100+K00134+K00030+K00851+K00164+K02160+K00600+K15634+K00261+K01899+K14454+K00029+K01602+K00161+K15919+K01006+K00873+K01610+K00122+K01754+K00850+K01595+K01689+K00026+K00831+K01738+K01647+K00948+K00033+K00616+K00844+K00058+K00615+K01834+K15893+K03781+K00605+K00863+K00626+K00640+K01623+K01962+K14455
Carotenoid biosynthesis	map00906	LOC106437550|K06444;LOC106439724|K02293;	LOC106437550|K06444;LOC106439724|K02293	2	.	0	http://www.kegg.jp/pathway/map00906+K06444+K02293
Cholesterol metabolism	map04979	LOC106417815|K15040;LOC106438907|K15040;	LOC106417815|K15040;LOC106438907|K15040	2	.	0	http://www.kegg.jp/pathway/map04979+K15040
Circadian rhythm - plant	map04712	LOC106357361|K16223;LOC106366007|K12130;LOC106366040|K10143;LOC106383034|K16241;LOC106399292|K12129;LOC106419805|K12126;LOC106427629|K10143;LOC106450471|K12134;LOC106450475|K12128;LOC106450516|K16240;LOC106369426|K12119;LOC106370900|K12133;LOC106383518|K16241;LOC106384975|K16221;LOC106407083|K12133;	LOC106357361|K16223;LOC106366007|K12130;LOC106366040|K10143;LOC106383034|K16241;LOC106399292|K12129;LOC106419805|K12126;LOC106427629|K10143;LOC106450471|K12134;LOC106450475|K12128;LOC106450516|K16240	10	LOC106369426|K12119;LOC106370900|K12133;LOC106383518|K16241;LOC106384975|K16221;LOC106407083|K12133	5	http://www.kegg.jp/pathway/map04712+K16223+K12130+K10143+K16241+K12129+K12126+K12134+K12128+K16240+K12119+K12133+K16221
Citrate cycle (TCA cycle)	map00020	LOC106345762|K00627;LOC106350074|K00658;LOC106360587|K00030;LOC106366683|K00164;LOC106378878|K01648;LOC106380527|K01899;LOC106396486|K00161;LOC106397410|K00161;LOC106403919|K00161;LOC106411611|K01610;LOC106412344|K01648;LOC106421000|K00658;LOC106436022|K00030;LOC106452543|K01648;LOC106345587|K00030;LOC106345918|K00026;LOC106348184|K00164;LOC106352549|K00161;LOC106366575|K01648;LOC106367599|K00161…	LOC106345762|K00627;LOC106350074|K00658;LOC106360587|K00030;LOC106366683|K00164;LOC106378878|K01648;LOC106380527|K01899;LOC106396486|K00161;LOC106397410|K00161;LOC106403919|K00161;LOC106411611|K01610;LOC106412344|K01648;LOC106421000|K00658;LOC106436022|K00030;LOC106452543|K01648	14	LOC106345587|K00030;LOC106345918|K00026;LOC106348184|K00164;LOC106352549|K00161;LOC106366575|K01648;LOC106367599|K00161;LOC106377405|K01647;LOC106384976|K01899;LOC106418616|K00627;LOC106451463|K00026	10	http://www.kegg.jp/pathway/map00020+K00627+K00658+K00030+K00164+K01648+K01899+K00161+K01610+K00026+K01647
Cutin, suberine and wax biosynthesis	map00073	LOC106349242|K15398;LOC106353459|K15402;LOC106356741|K13356;LOC106370416|K13356;LOC106371648|K13356;LOC106390287|K15402;LOC106407020|K13356;LOC106421152|K17991;LOC106434240|K15402;LOC106434261|K15402;LOC106436642|K13356;LOC106437516|K15406;LOC106437796|K17991;LOC106413458|K15402;LOC106434247|K15402;LOC106434252|K15402;LOC106453563|K15400;	LOC106349242|K15398;LOC106353459|K15402;LOC106356741|K13356;LOC106370416|K13356;LOC106371648|K13356;LOC106390287|K15402;LOC106407020|K13356;LOC106421152|K17991;LOC106434240|K15402;LOC106434261|K15402;LOC106436642|K13356;LOC106437516|K15406;LOC106437796|K17991	13	LOC106413458|K15402;LOC106434247|K15402;LOC106434252|K15402;LOC106453563|K15400	4	http://www.kegg.jp/pathway/map00073+K15398+K15402+K13356+K17991+K15406+K15400
Cyanoamino acid metabolism	map00460	LOC106348366|K01501;LOC106354428|K01501;LOC106371096|K00600;LOC106391086|K01188;LOC106402099|K01188;LOC106402388|K01501;LOC106414065|K00600;LOC106417724|K01188;LOC106427339|K13035;LOC106438758|K01188;LOC106451286|K01188;LOC106354140|K00600;LOC106387146|K01188;LOC106387485|K01188;LOC106428119|K18592;LOC106435908|K01188;	LOC106348366|K01501;LOC106354428|K01501;LOC106371096|K00600;LOC106391086|K01188;LOC106402099|K01188;LOC106402388|K01501;LOC106414065|K00600;LOC106417724|K01188;LOC106427339|K13035;LOC106438758|K01188;LOC106451286|K01188	11	LOC106354140|K00600;LOC106387146|K01188;LOC106387485|K01188;LOC106428119|K18592;LOC106435908|K01188	5	http://www.kegg.jp/pathway/map00460+K01501+K00600+K01188+K13035+K18592
Cysteine and methionine metabolism	map00270	LOC106359784|K01611;LOC106368024|K01760;LOC106368984|K01761;LOC106380752|K14454;LOC106380770|K00549;LOC106385095|K00826;LOC106385395|K01611;LOC106388653|K01739;LOC106390423|K00827;LOC106394541|K12524;LOC106400855|K05933;LOC106407186|K00826;LOC106411376|K00928;LOC106437889|K00789;LOC106446455|K00558;LOC106450750|K05933;LOC106345918|K00026;LOC106350476|K00826;LOC106356159|K01738;LOC106358110|K00797…	LOC106359784|K01611;LOC106368024|K01760;LOC106368984|K01761;LOC106380752|K14454;LOC106380770|K00549;LOC106385095|K00826;LOC106385395|K01611;LOC106388653|K01739;LOC106390423|K00827;LOC106394541|K12524;LOC106400855|K05933;LOC106407186|K00826;LOC106411376|K00928;LOC106437889|K00789;LOC106446455|K00558;LOC106450750|K05933	16	LOC106345918|K00026;LOC106350476|K00826;LOC106356159|K01738;LOC106358110|K00797;LOC106366448|K01761;LOC106387757|K00549;LOC106391493|K00789;LOC106391818|K01738;LOC106429086|K00640;LOC106429959|K14454;LOC106451368|K14455;LOC106451463|K00026	12	http://www.kegg.jp/pathway/map00270+K01611+K01760+K01761+K14454+K00549+K00826+K01739+K00827+K12524+K05933+K00928+K00789+K00558+K00026+K01738+K00797+K00640+K14455
Diterpenoid biosynthesis	map00904	LOC106395019|K04125;LOC106397651|K05282;LOC106442380|K05282;LOC106371084|K04123;LOC106429715|K17982;	LOC106395019|K04125;LOC106397651|K05282;LOC106442380|K05282	3	LOC106371084|K04123;LOC106429715|K17982	2	http://www.kegg.jp/pathway/map00904+K04125+K05282+K04123+K17982
DNA replication	map03030	LOC106348858|K07466;LOC106353893|K10747;LOC106366066|K07466;LOC106371438|K07466;LOC106385018|K07466;LOC106400398|K04800;LOC106405188|K07466;LOC106411635|K07466;LOC106416218|K07466;LOC106419794|K07466;LOC106422932|K07466;LOC106426657|K02210;LOC106427329|K10754;LOC106441128|K10739;LOC106346444|K07466;LOC106358115|K07466;LOC106384991|K07466;LOC106416162|K10745;	LOC106348858|K07466;LOC106353893|K10747;LOC106366066|K07466;LOC106371438|K07466;LOC106385018|K07466;LOC106400398|K04800;LOC106405188|K07466;LOC106411635|K07466;LOC106416218|K07466;LOC106419794|K07466;LOC106422932|K07466;LOC106426657|K02210;LOC106427329|K10754;LOC106441128|K10739	14	LOC106346444|K07466;LOC106358115|K07466;LOC106384991|K07466;LOC106416162|K10745	4	http://www.kegg.jp/pathway/map03030+K07466+K10747+K04800+K02210+K10754+K10739+K10745
Endocytosis	map04144	LOC106345562|K12193;LOC106346261|K07904;LOC106352851|K12193;LOC106381813|K12183;LOC106383015|K12471;LOC106385334|K03283;LOC106392843|K12492;LOC106396480|K12486;LOC106418638|K07901;LOC106422495|K11826;LOC106428847|K12489;LOC106429131|K05756;LOC106429137|K07937;LOC106430600|K03283;LOC106434888|K07904;LOC106435786|K01115;LOC106440341|K12486;LOC106440398|K12479;LOC106444979|K07937;LOC106447364|K12492…	LOC106345562|K12193;LOC106346261|K07904;LOC106352851|K12193;LOC106381813|K12183;LOC106383015|K12471;LOC106385334|K03283;LOC106392843|K12492;LOC106396480|K12486;LOC106418638|K07901;LOC106422495|K11826;LOC106428847|K12489;LOC106429131|K05756;LOC106429137|K07937;LOC106430600|K03283;LOC106434888|K07904;LOC106435786|K01115;LOC106440341|K12486;LOC106440398|K12479;LOC106444979|K07937;LOC106447364|K12492…	21	LOC106358541|K12198;LOC106366577|K12489;LOC106381975|K07937;LOC106384930|K03283;LOC106386913|K12193;LOC106388469|K07901;LOC106396543|K12196;LOC106413599|K12492;LOC106422664|K17917;LOC106434780|K12492;LOC106438361|K12486;LOC106438782|K19367;LOC106449475|K00889;LOC106451225|K00889;LOC106451673|K18468	15	http://www.kegg.jp/pathway/map04144+K12193+K07904+K12183+K12471+K03283+K12492+K12486+K07901+K11826+K12489+K05756+K07937+K01115+K12479+K12198+K12196+K17917+K19367+K00889+K18468
Ether lipid metabolism	map00565	LOC106354807|K13510;LOC106358563|K13519;LOC106377451|K14674;LOC106384912|K06123;LOC106430746|K13510;LOC106435786|K01115;LOC106376268|K00993;	LOC106354807|K13510;LOC106358563|K13519;LOC106377451|K14674;LOC106384912|K06123;LOC106430746|K13510;LOC106435786|K01115	6	LOC106376268|K00993	1	http://www.kegg.jp/pathway/map00565+K13510+K13519+K14674+K06123+K01115+K00993
Fatty acid biosynthesis	map00061	LOC106346974|K09458;LOC106368252|K02160;LOC106368974|K01897;LOC106388449|K01897;LOC106401779|K09458;LOC106402860|K01897;LOC106418038|K01897;LOC106431970|K02160;LOC106435764|K00648;LOC106438946|K03921;LOC106348411|K00645;LOC106349745|K11262;LOC106371334|K10782;LOC106372016|K03921;LOC106372160|K02160;LOC106389870|K01897;LOC106411349|K09458;LOC106451057|K01962;	LOC106346974|K09458;LOC106368252|K02160;LOC106368974|K01897;LOC106388449|K01897;LOC106401779|K09458;LOC106402860|K01897;LOC106418038|K01897;LOC106431970|K02160;LOC106435764|K00648;LOC106438946|K03921	10	LOC106348411|K00645;LOC106349745|K11262;LOC106371334|K10782;LOC106372016|K03921;LOC106372160|K02160;LOC106389870|K01897;LOC106411349|K09458;LOC106451057|K01962	8	http://www.kegg.jp/pathway/map00061+K09458+K02160+K01897+K00648+K03921+K00645+K11262+K10782+K01962
Fatty acid degradation	map00071	LOC106348356|K18857;LOC106349129|K00128;LOC106368974|K01897;LOC106388449|K01897;LOC106402860|K01897;LOC106418038|K01897;LOC106389870|K01897;LOC106428091|K00626;LOC106430838|K00001;	LOC106348356|K18857;LOC106349129|K00128;LOC106368974|K01897;LOC106388449|K01897;LOC106402860|K01897;LOC106418038|K01897	6	LOC106389870|K01897;LOC106428091|K00626;LOC106430838|K00001	3	http://www.kegg.jp/pathway/map00071+K18857+K00128+K01897+K00626+K00001
Fatty acid elongation	map00062	LOC106372468|K10703;LOC106377352|K15397;LOC106422802|K15397;LOC106430302|K10703;LOC106352540|K15397;LOC106355437|K15397;LOC106392214|K10251;LOC106407576|K15397;	LOC106372468|K10703;LOC106377352|K15397;LOC106422802|K15397;LOC106430302|K10703	4	LOC106352540|K15397;LOC106355437|K15397;LOC106392214|K10251;LOC106407576|K15397	4	http://www.kegg.jp/pathway/map00062+K10703+K15397+K10251
Fatty acid metabolism	map01212	LOC106346974|K09458;LOC106368252|K02160;LOC106368974|K01897;LOC106372468|K10703;LOC106388449|K01897;LOC106401779|K09458;LOC106402860|K01897;LOC106418038|K01897;LOC106421809|K00507;LOC106430302|K10703;LOC106431970|K02160;LOC106435764|K00648;LOC106438946|K03921;LOC106348411|K00645;LOC106349745|K11262;LOC106372016|K03921;LOC106372160|K02160;LOC106389870|K01897;LOC106392214|K10251;LOC106411349|K09458…	LOC106346974|K09458;LOC106368252|K02160;LOC106368974|K01897;LOC106372468|K10703;LOC106388449|K01897;LOC106401779|K09458;LOC106402860|K01897;LOC106418038|K01897;LOC106421809|K00507;LOC106430302|K10703;LOC106431970|K02160;LOC106435764|K00648;LOC106438946|K03921	13	LOC106348411|K00645;LOC106349745|K11262;LOC106372016|K03921;LOC106372160|K02160;LOC106389870|K01897;LOC106392214|K10251;LOC106411349|K09458;LOC106428091|K00626;LOC106451057|K01962	9	http://www.kegg.jp/pathway/map01212+K09458+K02160+K01897+K10703+K00507+K00648+K03921+K00645+K11262+K10251+K00626+K01962
Flavone and flavonol biosynthesis	map00944	LOC106354432|K10757;	LOC106354432|K10757	1	.	0	http://www.kegg.jp/pathway/map00944+K10757
Flavonoid biosynthesis	map00941	LOC106348399|K00487;LOC106391923|K05278;LOC106438010|K09754;LOC106403158|K13082;	LOC106348399|K00487;LOC106391923|K05278;LOC106438010|K09754	3	LOC106403158|K13082	1	http://www.kegg.jp/pathway/map00941+K00487+K05278+K09754+K13082
Folate biosynthesis	map00790	LOC106360892|K03635;LOC106380836|K01930;LOC106389502|K13998;LOC106346189|K01930;LOC106366229|K14652;LOC106431605|K01113;	LOC106360892|K03635;LOC106380836|K01930;LOC106389502|K13998	3	LOC106346189|K01930;LOC106366229|K14652;LOC106431605|K01113	3	http://www.kegg.jp/pathway/map00790+K03635+K01930+K13998+K14652+K01113
Fructose and mannose metabolism	map00051	LOC106372782|K00847;LOC106376252|K00895;LOC106407011|K15778;LOC106425867|K01103;LOC106430852|K00847;LOC106436200|K00850;LOC106438071|K00966;LOC106442335|K01805;LOC106454892|K00895;LOC106352534|K05305;LOC106353581|K19355;LOC106356810|K00847;LOC106358481|K19355;LOC106376397|K01805;LOC106384641|K00844;LOC106402359|K00895;LOC106413912|K00847;LOC106421814|K00895;LOC106422143|K00847;LOC106423708|K00863…	LOC106372782|K00847;LOC106376252|K00895;LOC106407011|K15778;LOC106425867|K01103;LOC106430852|K00847;LOC106436200|K00850;LOC106438071|K00966;LOC106442335|K01805;LOC106454892|K00895	9	LOC106352534|K05305;LOC106353581|K19355;LOC106356810|K00847;LOC106358481|K19355;LOC106376397|K01805;LOC106384641|K00844;LOC106402359|K00895;LOC106413912|K00847;LOC106421814|K00895;LOC106422143|K00847;LOC106423708|K00863;LOC106438881|K01623;LOC106439917|K12660;LOC106443843|K00966	14	http://www.kegg.jp/pathway/map00051+K00847+K00895+K15778+K01103+K00850+K00966+K01805+K05305+K19355+K00844+K00863+K01623+K12660
Galactose metabolism	map00052	LOC106377002|K18819;LOC106391407|K18819;LOC106392374|K01193;LOC106407011|K15778;LOC106418278|K12309;LOC106418455|K01835;LOC106436200|K00850;LOC106445565|K01784;LOC106446161|K06617;LOC106448329|K06617;LOC106384641|K00844;LOC106415291|K06617;LOC106440623|K01193;	LOC106377002|K18819;LOC106391407|K18819;LOC106392374|K01193;LOC106407011|K15778;LOC106418278|K12309;LOC106418455|K01835;LOC106436200|K00850;LOC106445565|K01784;LOC106446161|K06617;LOC106448329|K06617	10	LOC106384641|K00844;LOC106415291|K06617;LOC106440623|K01193	3	http://www.kegg.jp/pathway/map00052+K18819+K01193+K15778+K12309+K01835+K00850+K01784+K06617+K00844
Glucosinolate biosynthesis	map00966	LOC106440999|K11819;LOC106391682|K12156;LOC106416451|K01703;LOC106447562|K12156;	LOC106440999|K11819	1	LOC106391682|K12156;LOC106416451|K01703;LOC106447562|K12156	3	http://www.kegg.jp/pathway/map00966+K11819+K12156+K01703
Glutathione metabolism	map00480	LOC106357995|K00799;LOC106357996|K00799;LOC106411980|K00799;LOC106415039|K00799;LOC106437570|K00799;LOC106437571|K00799;LOC106438356|K00799;LOC106438471|K00434;LOC106446969|K00799;LOC106346377|K00434;LOC106356080|K00799;LOC106356919|K00799;LOC106358110|K00797;LOC106382867|K00033;LOC106410572|K00799;LOC106426025|K00432;LOC106427935|K00434;LOC106428119|K18592;LOC106434898|K00799;LOC106437572|K00799…	LOC106357995|K00799;LOC106357996|K00799;LOC106411980|K00799;LOC106415039|K00799;LOC106437570|K00799;LOC106437571|K00799;LOC106438356|K00799;LOC106438471|K00434;LOC106446969|K00799	9	LOC106346377|K00434;LOC106356080|K00799;LOC106356919|K00799;LOC106358110|K00797;LOC106382867|K00033;LOC106410572|K00799;LOC106426025|K00432;LOC106427935|K00434;LOC106428119|K18592;LOC106434898|K00799;LOC106437572|K00799;LOC106438339|K00799;LOC106445691|K00432;LOC106451535|K00799	14	http://www.kegg.jp/pathway/map00480+K00799+K00434+K00797+K00033+K00432+K18592
Glycerolipid metabolism	map00561	LOC106349129|K00128;LOC106358563|K13519;LOC106377451|K14674;LOC106380515|K00901;LOC106385015|K00901;LOC106418974|K00630;LOC106434164|K13508;LOC106441883|K13508;LOC106445636|K13513;LOC106353658|K13513;LOC106384317|K00679;LOC106384992|K00901;LOC106423708|K00863;LOC106427967|K15728;LOC106434165|K13508;LOC106451924|K13513;	LOC106349129|K00128;LOC106358563|K13519;LOC106377451|K14674;LOC106380515|K00901;LOC106385015|K00901;LOC106418974|K00630;LOC106434164|K13508;LOC106441883|K13508;LOC106445636|K13513	9	LOC106353658|K13513;LOC106384317|K00679;LOC106384992|K00901;LOC106423708|K00863;LOC106427967|K15728;LOC106434165|K13508;LOC106451924|K13513	7	http://www.kegg.jp/pathway/map00561+K00128+K13519+K14674+K00901+K00630+K13508+K13513+K00679+K00863+K15728
Glycerophospholipid metabolism	map00564	LOC106350602|K08744;LOC106353695|K05929;LOC106354807|K13510;LOC106358563|K13519;LOC106365775|K00981;LOC106377451|K14674;LOC106377773|K06130;LOC106380515|K00901;LOC106384912|K06123;LOC106385015|K00901;LOC106388221|K00981;LOC106407142|K00967;LOC106418974|K00630;LOC106426168|K08744;LOC106430746|K13510;LOC106434164|K13508;LOC106435786|K01115;LOC106437627|K00981;LOC106437699|K00968;LOC106441883|K13508…	LOC106350602|K08744;LOC106353695|K05929;LOC106354807|K13510;LOC106358563|K13519;LOC106365775|K00981;LOC106377451|K14674;LOC106377773|K06130;LOC106380515|K00901;LOC106384912|K06123;LOC106385015|K00901;LOC106388221|K00981;LOC106407142|K00967;LOC106418974|K00630;LOC106426168|K08744;LOC106430746|K13510;LOC106434164|K13508;LOC106435786|K01115;LOC106437627|K00981;LOC106437699|K00968;LOC106441883|K13508…	22	LOC106346180|K00111;LOC106347971|K06128;LOC106352694|K00006;LOC106353658|K13513;LOC106376268|K00993;LOC106384992|K00901;LOC106386720|K06130;LOC106391653|K05929;LOC106391753|K01613;LOC106399742|K00968;LOC106406819|K00006;LOC106427967|K15728;LOC106434165|K13508;LOC106451924|K13513	14	http://www.kegg.jp/pathway/map00564+K08744+K05929+K13510+K13519+K00981+K14674+K06130+K00901+K06123+K00967+K00630+K13508+K01115+K00968+K13513+K00995+K00111+K06128+K00006+K00993+K01613+K15728
Glycine, serine and threonine metabolism	map00260	LOC106354950|K01696;LOC106355318|K01696;LOC106371096|K00600;LOC106377462|K15634;LOC106390423|K00827;LOC106394541|K12524;LOC106397082|K12235;LOC106397617|K15919;LOC106397687|K15919;LOC106411376|K00928;LOC106414065|K00600;LOC106415880|K01695;LOC106431677|K01754;LOC106348214|K00831;LOC106349704|K01754;LOC106354140|K00600;LOC106390188|K00058;LOC106400108|K01834;LOC106406114|K15893;LOC106415453|K00605…	LOC106354950|K01696;LOC106355318|K01696;LOC106371096|K00600;LOC106377462|K15634;LOC106390423|K00827;LOC106394541|K12524;LOC106397082|K12235;LOC106397617|K15919;LOC106397687|K15919;LOC106411376|K00928;LOC106414065|K00600;LOC106415880|K01695;LOC106431677|K01754	13	LOC106348214|K00831;LOC106349704|K01754;LOC106354140|K00600;LOC106390188|K00058;LOC106400108|K01834;LOC106406114|K15893;LOC106415453|K00605;LOC106438900|K15634;LOC106441977|K15634;LOC106446349|K06001	10	http://www.kegg.jp/pathway/map00260+K01696+K00600+K15634+K00827+K12524+K12235+K15919+K00928+K01695+K01754+K00831+K00058+K01834+K15893+K00605+K06001
Glycolysis / Gluconeogenesis	map00010	LOC106345762|K00627;LOC106348356|K18857;LOC106349129|K00128;LOC106353401|K00134;LOC106376252|K00895;LOC106377462|K15634;LOC106396486|K00161;LOC106397410|K00161;LOC106403919|K00161;LOC106407011|K15778;LOC106409249|K00873;LOC106411611|K01610;LOC106418455|K01835;LOC106436200|K00850;LOC106439616|K00873;LOC106454434|K01689;LOC106454892|K00895;LOC106352549|K00161;LOC106367599|K00161;LOC106382909|K00873…	LOC106345762|K00627;LOC106348356|K18857;LOC106349129|K00128;LOC106353401|K00134;LOC106376252|K00895;LOC106377462|K15634;LOC106396486|K00161;LOC106397410|K00161;LOC106403919|K00161;LOC106407011|K15778;LOC106409249|K00873;LOC106411611|K01610;LOC106418455|K01835;LOC106436200|K00850;LOC106439616|K00873;LOC106454434|K01689;LOC106454892|K00895	17	LOC106352549|K00161;LOC106367599|K00161;LOC106382909|K00873;LOC106384641|K00844;LOC106400108|K01834;LOC106402359|K00895;LOC106402687|K01689;LOC106418616|K00627;LOC106421814|K00895;LOC106427901|K01568;LOC106430838|K00001;LOC106438881|K01623;LOC106438900|K15634;LOC106441977|K15634	14	http://www.kegg.jp/pathway/map00010+K00627+K18857+K00128+K00134+K00895+K15634+K00161+K15778+K00873+K01610+K01835+K00850+K01689+K00844+K01834+K01568+K00001+K01623
Glycosaminoglycan degradation	map00531	LOC106371822|K01205;LOC106418278|K12309;	LOC106371822|K01205;LOC106418278|K12309	2	.	0	http://www.kegg.jp/pathway/map00531+K01205+K12309
Glycosphingolipid biosynthesis - ganglio series	map00604	LOC106418278|K12309;	LOC106418278|K12309	1	.	0	http://www.kegg.jp/pathway/map00604+K12309
Glyoxylate and dicarboxylate metabolism	map00630	LOC106348881|K11517;LOC106371096|K00600;LOC106389170|K11517;LOC106391883|K01602;LOC106397617|K15919;LOC106397687|K15919;LOC106407393|K07130;LOC106414065|K00600;LOC106423699|K01915;LOC106429915|K00122;LOC106453510|K07130;LOC106345918|K00026;LOC106347406|K01915;LOC106354140|K00600;LOC106377405|K01647;LOC106406114|K15893;LOC106407896|K03781;LOC106415453|K00605;LOC106428091|K00626;LOC106451463|K00026;	LOC106348881|K11517;LOC106371096|K00600;LOC106389170|K11517;LOC106391883|K01602;LOC106397617|K15919;LOC106397687|K15919;LOC106407393|K07130;LOC106414065|K00600;LOC106423699|K01915;LOC106429915|K00122;LOC106453510|K07130	11	LOC106345918|K00026;LOC106347406|K01915;LOC106354140|K00600;LOC106377405|K01647;LOC106406114|K15893;LOC106407896|K03781;LOC106415453|K00605;LOC106428091|K00626;LOC106451463|K00026	9	http://www.kegg.jp/pathway/map00630+K11517+K00600+K01602+K15919+K07130+K01915+K00122+K00026+K01647+K15893+K03781+K00605+K00626
Histidine metabolism	map00340	LOC106345766|K01590;LOC106349129|K00128;LOC106366608|K00765;LOC106410478|K01590;LOC106451798|K11755;	LOC106345766|K01590;LOC106349129|K00128;LOC106366608|K00765	3	LOC106410478|K01590;LOC106451798|K11755	2	http://www.kegg.jp/pathway/map00340+K01590+K00128+K00765+K11755
Homologous recombination	map03440	LOC106348858|K07466;LOC106366066|K07466;LOC106366216|K03165;LOC106371438|K07466;LOC106385018|K07466;LOC106402633|K10901;LOC106405188|K07466;LOC106411635|K07466;LOC106416218|K07466;LOC106419794|K07466;LOC106422932|K07466;LOC106427200|K08775;LOC106434303|K04728;LOC106441128|K10739;LOC106346444|K07466;LOC106358115|K07466;LOC106364140|K10879;LOC106384991|K07466;LOC106385611|K10880;LOC106391930|K10728…	LOC106348858|K07466;LOC106366066|K07466;LOC106366216|K03165;LOC106371438|K07466;LOC106385018|K07466;LOC106402633|K10901;LOC106405188|K07466;LOC106411635|K07466;LOC106416218|K07466;LOC106419794|K07466;LOC106422932|K07466;LOC106427200|K08775;LOC106434303|K04728;LOC106441128|K10739	14	LOC106346444|K07466;LOC106358115|K07466;LOC106364140|K10879;LOC106384991|K07466;LOC106385611|K10880;LOC106391930|K10728;LOC106433819|K08775	7	http://www.kegg.jp/pathway/map03440+K07466+K03165+K10901+K08775+K04728+K10739+K10879+K10880+K10728
Indole alkaloid biosynthesis	map00901	LOC106379467|K01757;LOC106454514|K01757;LOC106368031|K01757;LOC106368033|K01757;	LOC106379467|K01757;LOC106454514|K01757	2	LOC106368031|K01757;LOC106368033|K01757	2	http://www.kegg.jp/pathway/map00901+K01757
Inositol phosphate metabolism	map00562	LOC106347951|K15422;LOC106347952|K15422;LOC106366083|K00915;LOC106387427|K05857;LOC106388090|K05857;LOC106416037|K00888;LOC106416365|K01858;LOC106420503|K05857;LOC106422587|K18081;LOC106425271|K18081;LOC106429126|K00914;LOC106429180|K00469;LOC106432950|K05857;LOC106432952|K05857;LOC106371146|K00921;LOC106381976|K00914;LOC106447074|K10572;LOC106449475|K00889;LOC106451225|K00889;LOC106451903|K00915;	LOC106347951|K15422;LOC106347952|K15422;LOC106366083|K00915;LOC106387427|K05857;LOC106388090|K05857;LOC106416037|K00888;LOC106416365|K01858;LOC106420503|K05857;LOC106422587|K18081;LOC106425271|K18081;LOC106429126|K00914;LOC106429180|K00469;LOC106432950|K05857;LOC106432952|K05857	14	LOC106371146|K00921;LOC106381976|K00914;LOC106447074|K10572;LOC106449475|K00889;LOC106451225|K00889;LOC106451903|K00915	6	http://www.kegg.jp/pathway/map00562+K15422+K00915+K05857+K00888+K01858+K18081+K00914+K00469+K00921+K10572+K00889
Isoflavonoid biosynthesis	map00943	LOC106440486|K13261;	LOC106440486|K13261	1	.	0	http://www.kegg.jp/pathway/map00943+K13261
Isoquinoline alkaloid biosynthesis	map00950	LOC106365221|K01592;LOC106365308|K01592;LOC106380752|K14454;LOC106429959|K14454;LOC106451368|K14455;	LOC106365221|K01592;LOC106365308|K01592;LOC106380752|K14454	3	LOC106429959|K14454;LOC106451368|K14455	2	http://www.kegg.jp/pathway/map00950+K01592+K14454+K14455
Linoleic acid metabolism	map00591	LOC106377451|K14674;LOC106380861|K00454;LOC106406326|K00454;LOC106446190|K00454;	LOC106377451|K14674;LOC106380861|K00454	2	LOC106406326|K00454;LOC106446190|K00454	2	http://www.kegg.jp/pathway/map00591+K14674+K00454
Lipoic acid metabolism	map00785	LOC106370996|K03801;LOC106380534|K03644;LOC106383359|K03644;	LOC106370996|K03801;LOC106380534|K03644	2	LOC106383359|K03644	1	http://www.kegg.jp/pathway/map00785+K03801+K03644
Lysine biosynthesis	map00300	LOC106366141|K01778;LOC106394541|K12524;LOC106396899|K01714;LOC106411376|K00928;LOC106420194|K01586;LOC106450898|K01714;LOC106430932|K01586;	LOC106366141|K01778;LOC106394541|K12524;LOC106396899|K01714;LOC106411376|K00928;LOC106420194|K01586;LOC106450898|K01714	6	LOC106430932|K01586	1	http://www.kegg.jp/pathway/map00300+K01778+K12524+K01714+K00928+K01586
Lysine degradation	map00310	LOC106349129|K00128;LOC106350074|K00658;LOC106366683|K00164;LOC106421000|K00658;LOC106435598|K11430;LOC106348184|K00164;LOC106382993|K11420;LOC106428091|K00626;LOC106446057|K18826;	LOC106349129|K00128;LOC106350074|K00658;LOC106366683|K00164;LOC106421000|K00658;LOC106435598|K11430	5	LOC106348184|K00164;LOC106382993|K11420;LOC106428091|K00626;LOC106446057|K18826	4	http://www.kegg.jp/pathway/map00310+K00128+K00658+K00164+K11430+K11420+K00626+K18826
MAPK signaling pathway - plant	map04016	LOC106348300|K00940;LOC106353399|K14510;LOC106360887|K14512;LOC106366048|K13420;LOC106366686|K00940;LOC106385302|K13447;LOC106390942|K17686;LOC106397066|K14496;LOC106420183|K13420;LOC106436021|K14513;LOC106438147|K13424;LOC106438631|K14496;LOC106439012|K13422;LOC106441503|K02183;LOC106442029|K14510;LOC106345807|K13414;LOC106353875|K14498;LOC106372628|K14513;LOC106382978|K14496;LOC106407896|K03781…	LOC106348300|K00940;LOC106353399|K14510;LOC106360887|K14512;LOC106366048|K13420;LOC106366686|K00940;LOC106385302|K13447;LOC106390942|K17686;LOC106397066|K14496;LOC106420183|K13420;LOC106436021|K14513;LOC106438147|K13424;LOC106438631|K14496;LOC106439012|K13422;LOC106441503|K02183;LOC106442029|K14510	15	LOC106345807|K13414;LOC106353875|K14498;LOC106372628|K14513;LOC106382978|K14496;LOC106407896|K03781;LOC106428739|K13422	6	http://www.kegg.jp/pathway/map04016+K00940+K14510+K14512+K13420+K13447+K17686+K14496+K14513+K13424+K13422+K02183+K13414+K14498+K03781
Mismatch repair	map03430	LOC106348858|K07466;LOC106353893|K10747;LOC106366066|K07466;LOC106371438|K07466;LOC106385018|K07466;LOC106399408|K08735;LOC106405188|K07466;LOC106411635|K07466;LOC106416218|K07466;LOC106419794|K07466;LOC106422932|K07466;LOC106427329|K10754;LOC106429624|K07456;LOC106441128|K10739;LOC106346444|K07466;LOC106358115|K07466;LOC106384991|K07466;LOC106399599|K08737;	LOC106348858|K07466;LOC106353893|K10747;LOC106366066|K07466;LOC106371438|K07466;LOC106385018|K07466;LOC106399408|K08735;LOC106405188|K07466;LOC106411635|K07466;LOC106416218|K07466;LOC106419794|K07466;LOC106422932|K07466;LOC106427329|K10754;LOC106429624|K07456;LOC106441128|K10739	14	LOC106346444|K07466;LOC106358115|K07466;LOC106384991|K07466;LOC106399599|K08737	4	http://www.kegg.jp/pathway/map03430+K07466+K10747+K08735+K10754+K07456+K10739+K08737
Monobactam biosynthesis	map00261	LOC106394541|K12524;LOC106396899|K01714;LOC106411376|K00928;LOC106450898|K01714;	LOC106394541|K12524;LOC106396899|K01714;LOC106411376|K00928;LOC106450898|K01714	4	.	0	http://www.kegg.jp/pathway/map00261+K12524+K01714+K00928
mRNA surveillance pathway	map03015	LOC106347253|K14411;LOC106353885|K14400;LOC106360593|K11584;LOC106361360|K12875;LOC106365247|K14376;LOC106366593|K14411;LOC106368359|K14328;LOC106375710|K04382;LOC106380760|K14409;LOC106391532|K04354;LOC106403808|K11584;LOC106405706|K04382;LOC106425799|K14396;LOC106429889|K14962;LOC106439718|K14411;LOC106452773|K11584;LOC106347990|K14396;LOC106361564|K14411;LOC106366596|K14411;LOC106368274|K04382…	LOC106347253|K14411;LOC106353885|K14400;LOC106360593|K11584;LOC106361360|K12875;LOC106365247|K14376;LOC106366593|K14411;LOC106368359|K14328;LOC106375710|K04382;LOC106380760|K14409;LOC106391532|K04354;LOC106403808|K11584;LOC106405706|K04382;LOC106425799|K14396;LOC106429889|K14962;LOC106439718|K14411;LOC106452773|K11584	16	LOC106347990|K14396;LOC106361564|K14411;LOC106366596|K14411;LOC106368274|K04382;LOC106380470|K13126;LOC106390420|K12875;LOC106418493|K13126;LOC106418656|K14411;LOC106421548|K13126;LOC106425718|K03267;LOC106430228|K14416;LOC106433828|K13917;LOC106440967|K06965;LOC106442593|K11584;LOC106448736|K12881	15	http://www.kegg.jp/pathway/map03015+K14411+K14400+K11584+K12875+K14376+K14328+K04382+K14409+K04354+K14396+K14962+K13126+K03267+K14416+K13917+K06965+K12881
Nicotinate and nicotinamide metabolism	map00760	LOC106387058|K18551;LOC106390659|K01240;LOC106425785|K03426;LOC106348464|K01950;LOC106354244|K03787;LOC106368501|K18551;LOC106399614|K03787;LOC106420398|K18551;LOC106451122|K01240;	LOC106387058|K18551;LOC106390659|K01240;LOC106425785|K03426	3	LOC106348464|K01950;LOC106354244|K03787;LOC106368501|K18551;LOC106399614|K03787;LOC106420398|K18551;LOC106451122|K01240	6	http://www.kegg.jp/pathway/map00760+K18551+K01240+K03426+K01950+K03787
Nitrogen metabolism	map00910	LOC106348366|K01501;LOC106351216|K01673;LOC106354428|K01501;LOC106380505|K00261;LOC106394675|K01673;LOC106402388|K01501;LOC106422780|K01674;LOC106423699|K01915;LOC106429311|K00261;LOC106429961|K02575;LOC106441980|K01673;LOC106347406|K01915;LOC106395595|K01674;LOC106405869|K00261;	LOC106348366|K01501;LOC106351216|K01673;LOC106354428|K01501;LOC106380505|K00261;LOC106394675|K01673;LOC106402388|K01501;LOC106422780|K01674;LOC106423699|K01915;LOC106429311|K00261;LOC106429961|K02575;LOC106441980|K01673	11	LOC106347406|K01915;LOC106395595|K01674;LOC106405869|K00261	3	http://www.kegg.jp/pathway/map00910+K01501+K01673+K00261+K01674+K01915+K02575
Nucleotide excision repair	map03420	LOC106348858|K07466;LOC106353893|K10747;LOC106366066|K07466;LOC106371438|K07466;LOC106385018|K07466;LOC106388037|K10140;LOC106401844|K10609;LOC106405188|K07466;LOC106411635|K07466;LOC106416218|K07466;LOC106419794|K07466;LOC106422932|K07466;LOC106423638|K10838;LOC106427329|K10754;LOC106441128|K10739;LOC106346444|K07466;LOC106358115|K07466;LOC106384991|K07466;LOC106445585|K10845;	LOC106348858|K07466;LOC106353893|K10747;LOC106366066|K07466;LOC106371438|K07466;LOC106385018|K07466;LOC106388037|K10140;LOC106401844|K10609;LOC106405188|K07466;LOC106411635|K07466;LOC106416218|K07466;LOC106419794|K07466;LOC106422932|K07466;LOC106423638|K10838;LOC106427329|K10754;LOC106441128|K10739	15	LOC106346444|K07466;LOC106358115|K07466;LOC106384991|K07466;LOC106445585|K10845	4	http://www.kegg.jp/pathway/map03420+K07466+K10747+K10140+K10609+K10838+K10754+K10739+K10845
One carbon pool by folate	map00670	LOC106366028|K00602;LOC106371096|K00600;LOC106389502|K13998;LOC106409254|K01934;LOC106414065|K00600;LOC106354140|K00600;LOC106383978|K01934;LOC106415453|K00605;	LOC106366028|K00602;LOC106371096|K00600;LOC106389502|K13998;LOC106409254|K01934;LOC106414065|K00600	5	LOC106354140|K00600;LOC106383978|K01934;LOC106415453|K00605	3	http://www.kegg.jp/pathway/map00670+K00602+K00600+K13998+K01934+K00605
Other glycan degradation	map00511	LOC106354862|K15923;LOC106369211|K01227;LOC106418278|K12309;LOC106352405|K01227;LOC106382976|K01227;	LOC106354862|K15923;LOC106369211|K01227;LOC106418278|K12309	3	LOC106352405|K01227;LOC106382976|K01227	2	http://www.kegg.jp/pathway/map00511+K15923+K01227+K12309
Other types of O-glycan biosynthesis	map00514	LOC106348304|K13667;LOC106396862|K18134;LOC106450658|K18134;	LOC106348304|K13667;LOC106396862|K18134;LOC106450658|K18134	3	.	0	http://www.kegg.jp/pathway/map00514+K13667+K18134
Pantothenate and CoA biosynthesis	map00770	LOC106385095|K00826;LOC106407186|K00826;LOC106438423|K00859;LOC106350476|K00826;LOC106354460|K01653;LOC106447002|K01653;	LOC106385095|K00826;LOC106407186|K00826;LOC106438423|K00859	3	LOC106350476|K00826;LOC106354460|K01653;LOC106447002|K01653	3	http://www.kegg.jp/pathway/map00770+K00826+K00859+K01653
Pentose and glucuronate interconversions	map00040	LOC106365801|K01728;LOC106365988|K00854;LOC106367682|K01728;LOC106368218|K00012;LOC106379255|K01051;LOC106379390|K01051;LOC106380743|K01051;LOC106423546|K01051;LOC106442335|K01805;LOC106453398|K01051;LOC106367179|K00012;LOC106368820|K00854;LOC106376397|K01805;LOC106385287|K01051;LOC106416267|K01051;LOC106418408|K01051;	LOC106365801|K01728;LOC106365988|K00854;LOC106367682|K01728;LOC106368218|K00012;LOC106379255|K01051;LOC106379390|K01051;LOC106380743|K01051;LOC106423546|K01051;LOC106442335|K01805;LOC106453398|K01051	10	LOC106367179|K00012;LOC106368820|K00854;LOC106376397|K01805;LOC106385287|K01051;LOC106416267|K01051;LOC106418408|K01051	6	http://www.kegg.jp/pathway/map00040+K01728+K00854+K00012+K01051+K01805
Pentose phosphate pathway	map00030	LOC106348258|K01057;LOC106360744|K00851;LOC106376252|K00895;LOC106407011|K15778;LOC106412106|K01057;LOC106418455|K01835;LOC106436200|K00850;LOC106454892|K00895;LOC106379176|K00948;LOC106382867|K00033;LOC106384143|K00616;LOC106396106|K00615;LOC106402359|K00895;LOC106421814|K00895;LOC106429574|K00948;LOC106438881|K01623;LOC106450905|K00615;	LOC106348258|K01057;LOC106360744|K00851;LOC106376252|K00895;LOC106407011|K15778;LOC106412106|K01057;LOC106418455|K01835;LOC106436200|K00850;LOC106454892|K00895	8	LOC106379176|K00948;LOC106382867|K00033;LOC106384143|K00616;LOC106396106|K00615;LOC106402359|K00895;LOC106421814|K00895;LOC106429574|K00948;LOC106438881|K01623;LOC106450905|K00615	9	http://www.kegg.jp/pathway/map00030+K01057+K00851+K00895+K15778+K01835+K00850+K00948+K00033+K00616+K00615+K01623
Phenylalanine metabolism	map00360	LOC106348399|K00487;LOC106380752|K14454;LOC106398862|K01904;LOC106421965|K01904;LOC106352875|K00074;LOC106384940|K05714;LOC106429959|K14454;LOC106451368|K14455;LOC106452673|K10775;	LOC106348399|K00487;LOC106380752|K14454;LOC106398862|K01904;LOC106421965|K01904	4	LOC106352875|K00074;LOC106384940|K05714;LOC106429959|K14454;LOC106451368|K14455;LOC106452673|K10775	5	http://www.kegg.jp/pathway/map00360+K00487+K14454+K01904+K00074+K05714+K14455+K10775
Phenylalanine, tyrosine and tryptophan biosynthesis	map00400	LOC106354950|K01696;LOC106355318|K01696;LOC106380752|K14454;LOC106380774|K00766;LOC106415880|K01695;LOC106436926|K05359;LOC106429959|K14454;LOC106432520|K00766;LOC106446349|K06001;LOC106451368|K14455;	LOC106354950|K01696;LOC106355318|K01696;LOC106380752|K14454;LOC106380774|K00766;LOC106415880|K01695;LOC106436926|K05359	6	LOC106429959|K14454;LOC106432520|K00766;LOC106446349|K06001;LOC106451368|K14455	4	http://www.kegg.jp/pathway/map00400+K01696+K14454+K00766+K01695+K05359+K06001+K14455
Phenylpropanoid biosynthesis	map00940	LOC106348399|K00487;LOC106351645|K00430;LOC106368671|K00430;LOC106375482|K00430;LOC106376904|K00430;LOC106383910|K13066;LOC106391086|K01188;LOC106397920|K00430;LOC106398862|K01904;LOC106402099|K01188;LOC106404708|K00430;LOC106409379|K00430;LOC106417724|K01188;LOC106417728|K00430;LOC106421965|K01904;LOC106429890|K09753;LOC106438010|K09754;LOC106438336|K18368;LOC106438758|K01188;LOC106444726|K00430…	LOC106348399|K00487;LOC106351645|K00430;LOC106368671|K00430;LOC106375482|K00430;LOC106376904|K00430;LOC106383910|K13066;LOC106391086|K01188;LOC106397920|K00430;LOC106398862|K01904;LOC106402099|K01188;LOC106404708|K00430;LOC106409379|K00430;LOC106417724|K01188;LOC106417728|K00430;LOC106421965|K01904;LOC106429890|K09753;LOC106438010|K09754;LOC106438336|K18368;LOC106438758|K01188;LOC106444726|K00430…	23	LOC106352321|K00430;LOC106354469|K18368;LOC106387146|K01188;LOC106387485|K01188;LOC106396284|K00430;LOC106411786|K00430;LOC106435908|K01188;LOC106437143|K13066;LOC106446130|K00430;LOC106452673|K10775	10	http://www.kegg.jp/pathway/map00940+K00487+K00430+K13066+K01188+K01904+K09753+K09754+K18368+K06892+K10775
Phosphatidylinositol signaling system	map04070	LOC106347951|K15422;LOC106347952|K15422;LOC106365775|K00981;LOC106366083|K00915;LOC106380515|K00901;LOC106385015|K00901;LOC106387427|K05857;LOC106388090|K05857;LOC106388221|K00981;LOC106416037|K00888;LOC106420503|K05857;LOC106422587|K18081;LOC106425271|K18081;LOC106429126|K00914;LOC106432950|K05857;LOC106432952|K05857;LOC106437627|K00981;LOC106441503|K02183;LOC106371146|K00921;LOC106381976|K00914…	LOC106347951|K15422;LOC106347952|K15422;LOC106365775|K00981;LOC106366083|K00915;LOC106380515|K00901;LOC106385015|K00901;LOC106387427|K05857;LOC106388090|K05857;LOC106388221|K00981;LOC106416037|K00888;LOC106420503|K05857;LOC106422587|K18081;LOC106425271|K18081;LOC106429126|K00914;LOC106432950|K05857;LOC106432952|K05857;LOC106437627|K00981;LOC106441503|K02183	18	LOC106371146|K00921;LOC106381976|K00914;LOC106384992|K00901;LOC106431797|K13024;LOC106447074|K10572;LOC106449475|K00889;LOC106451225|K00889;LOC106451903|K00915	8	http://www.kegg.jp/pathway/map04070+K15422+K00981+K00915+K00901+K05857+K00888+K18081+K00914+K02183+K00921+K13024+K10572+K00889
Phosphonate and phosphinate metabolism	map00440	LOC106407142|K00967;LOC106437699|K00968;LOC106376268|K00993;LOC106399742|K00968;	LOC106407142|K00967;LOC106437699|K00968	2	LOC106376268|K00993;LOC106399742|K00968	2	http://www.kegg.jp/pathway/map00440+K00967+K00968+K00993
Photosynthesis - antenna proteins	map00196	LOC106346809|K08917;LOC106421801|K08912;LOC106452462|K08915;	LOC106346809|K08917;LOC106421801|K08912;LOC106452462|K08915	3	.	0	http://www.kegg.jp/pathway/map00196+K08917+K08912+K08915
Photosynthesis	map00195	LOC106361579|K02698;LOC106369003|K02721;LOC106374829|K02695;LOC106381576|K02115;LOC106397576|K02694;LOC106406012|K02639;LOC106416345|K08901;LOC106440261|K08901;LOC106451413|K02721;LOC106451716|K02639;LOC106353970|K02723;LOC106409535|K02723;LOC106447998|K02639;	LOC106361579|K02698;LOC106369003|K02721;LOC106374829|K02695;LOC106381576|K02115;LOC106397576|K02694;LOC106406012|K02639;LOC106416345|K08901;LOC106440261|K08901;LOC106451413|K02721;LOC106451716|K02639	10	LOC106353970|K02723;LOC106409535|K02723;LOC106447998|K02639	3	http://www.kegg.jp/pathway/map00195+K02698+K02721+K02695+K02115+K02694+K02639+K08901+K02723
Plant hormone signal transduction	map04075	LOC106353399|K14510;LOC106357709|K14505;LOC106357730|K14487;LOC106358549|K14500;LOC106360887|K14512;LOC106361455|K14491;LOC106363526|K14432;LOC106364021|K14484;LOC106380785|K14488;LOC106380788|K14488;LOC106380790|K14488;LOC106382092|K14487;LOC106390606|K14486;LOC106391333|K14489;LOC106396469|K13463;LOC106397066|K14496;LOC106397420|K14431;LOC106400623|K14504;LOC106409377|K13464;LOC106410262|K14490…	LOC106353399|K14510;LOC106357709|K14505;LOC106357730|K14487;LOC106358549|K14500;LOC106360887|K14512;LOC106361455|K14491;LOC106363526|K14432;LOC106364021|K14484;LOC106380785|K14488;LOC106380788|K14488;LOC106380790|K14488;LOC106382092|K14487;LOC106390606|K14486;LOC106391333|K14489;LOC106396469|K13463;LOC106397066|K14496;LOC106397420|K14431;LOC106400623|K14504;LOC106409377|K13464;LOC106410262|K14490…	43	LOC106353875|K14498;LOC106362416|K14492;LOC106372628|K14513;LOC106382978|K14496;LOC106384060|K13464;LOC106387732|K14494;LOC106396540|K14505;LOC106428739|K13422;LOC106431500|K14487;LOC106453092|K14484	10	http://www.kegg.jp/pathway/map04075+K14510+K14505+K14487+K14500+K14512+K14491+K14432+K14484+K14488+K14486+K14489+K13463+K14496+K14431+K14504+K13464+K14490+K14493+K14495+K14485+K12126+K14492+K13946+K14513+K13422+K14506+K14498+K14494
Plant-pathogen interaction	map04626	LOC106355024|K04079;LOC106364185|K13456;LOC106366044|K13412;LOC106366048|K13420;LOC106368697|K13448;LOC106376231|K13448;LOC106376492|K13448;LOC106380759|K13412;LOC106380869|K04079;LOC106380873|K04079;LOC106385302|K13447;LOC106388502|K05391;LOC106390440|K05391;LOC106396407|K13412;LOC106401507|K09487;LOC106401609|K13412;LOC106402699|K13412;LOC106405586|K04079;LOC106407089|K13430;LOC106413623|K13460…	LOC106355024|K04079;LOC106364185|K13456;LOC106366044|K13412;LOC106366048|K13420;LOC106368697|K13448;LOC106376231|K13448;LOC106376492|K13448;LOC106380759|K13412;LOC106380869|K04079;LOC106380873|K04079;LOC106385302|K13447;LOC106388502|K05391;LOC106390440|K05391;LOC106396407|K13412;LOC106401507|K09487;LOC106401609|K13412;LOC106402699|K13412;LOC106405586|K04079;LOC106407089|K13430;LOC106413623|K13460…	26	LOC106345807|K13414;LOC106346185|K13448;LOC106370322|K04368;LOC106386144|K13448;LOC106446344|K13448;LOC106454800|K13448	6	http://www.kegg.jp/pathway/map04626+K04079+K13456+K13412+K13420+K13448+K13447+K05391+K09487+K13430+K13460+K13424+K18834+K02183+K16226+K13414+K04368
Porphyrin and chlorophyll metabolism	map00860	LOC106348561|K01772;LOC106358543|K13606;LOC106365509|K02495;LOC106365875|K01885;LOC106370913|K00231;LOC106380526|K01749;LOC106429936|K03405;LOC106436733|K02492;LOC106438613|K13545;LOC106370995|K18010;LOC106371361|K02259;LOC106381375|K10960;LOC106384978|K01749;LOC106389271|K14163;LOC106401372|K01599;LOC106443795|K19054;	LOC106348561|K01772;LOC106358543|K13606;LOC106365509|K02495;LOC106365875|K01885;LOC106370913|K00231;LOC106380526|K01749;LOC106429936|K03405;LOC106436733|K02492;LOC106438613|K13545	9	LOC106370995|K18010;LOC106371361|K02259;LOC106381375|K10960;LOC106384978|K01749;LOC106389271|K14163;LOC106401372|K01599;LOC106443795|K19054	7	http://www.kegg.jp/pathway/map00860+K01772+K13606+K02495+K01885+K00231+K01749+K03405+K02492+K13545+K18010+K02259+K10960+K14163+K01599+K19054
Propanoate metabolism	map00640	LOC106368252|K02160;LOC106380527|K01899;LOC106431970|K02160;LOC106349745|K11262;LOC106372160|K02160;LOC106384942|K00166;LOC106384976|K01899;LOC106428091|K00626;LOC106451057|K01962;	LOC106368252|K02160;LOC106380527|K01899;LOC106431970|K02160	3	LOC106349745|K11262;LOC106372160|K02160;LOC106384942|K00166;LOC106384976|K01899;LOC106428091|K00626;LOC106451057|K01962	6	http://www.kegg.jp/pathway/map00640+K02160+K01899+K11262+K00166+K00626+K01962
Proteasome	map03050	LOC106345793|K03061;LOC106346450|K02737;LOC106349372|K03031;LOC106349542|K03064;LOC106360399|K02729;LOC106368977|K03031;LOC106380723|K03066;LOC106385240|K03064;LOC106388256|K03063;LOC106397007|K02736;LOC106427349|K03037;LOC106366462|K03031;LOC106389372|K03028;	LOC106345793|K03061;LOC106346450|K02737;LOC106349372|K03031;LOC106349542|K03064;LOC106360399|K02729;LOC106368977|K03031;LOC106380723|K03066;LOC106385240|K03064;LOC106388256|K03063;LOC106397007|K02736;LOC106427349|K03037	11	LOC106366462|K03031;LOC106389372|K03028	2	http://www.kegg.jp/pathway/map03050+K03061+K02737+K03031+K03064+K02729+K03066+K03063+K02736+K03037+K03028
Protein export	map03060	LOC106377452|K03106;LOC106410336|K07342;LOC106437174|K03105;LOC106437815|K10956;LOC106447414|K13280;LOC106447449|K12947;LOC106454283|K03108;LOC106454557|K09481;LOC106361739|K07342;LOC106364359|K03105;LOC106371215|K09481;LOC106375815|K09540;LOC106404785|K03105;LOC106427986|K09648;LOC106437351|K13280;LOC106447507|K10956;	LOC106377452|K03106;LOC106410336|K07342;LOC106437174|K03105;LOC106437815|K10956;LOC106447414|K13280;LOC106447449|K12947;LOC106454283|K03108;LOC106454557|K09481	8	LOC106361739|K07342;LOC106364359|K03105;LOC106371215|K09481;LOC106375815|K09540;LOC106404785|K03105;LOC106427986|K09648;LOC106437351|K13280;LOC106447507|K10956	8	http://www.kegg.jp/pathway/map03060+K03106+K07342+K03105+K10956+K13280+K12947+K03108+K09481+K09540+K09648
Protein processing in endoplasmic reticulum	map04141	LOC106345527|K07953;LOC106345825|K13993;LOC106345882|K13993;LOC106348531|K10601;LOC106355024|K04079;LOC106357992|K09507;LOC106358407|K10661;LOC106366085|K08054;LOC106366981|K14012;LOC106368214|K10597;LOC106371611|K10661;LOC106375476|K03237;LOC106380744|K07151;LOC106380811|K13993;LOC106380869|K04079;LOC106380873|K04079;LOC106382750|K08054;LOC106385334|K03283;LOC106386751|K07151;LOC106387159|K10575…	LOC106345527|K07953;LOC106345825|K13993;LOC106345882|K13993;LOC106348531|K10601;LOC106355024|K04079;LOC106357992|K09507;LOC106358407|K10661;LOC106366085|K08054;LOC106366981|K14012;LOC106368214|K10597;LOC106371611|K10661;LOC106375476|K03237;LOC106380744|K07151;LOC106380811|K13993;LOC106380869|K04079;LOC106380873|K04079;LOC106382750|K08054;LOC106385334|K03283;LOC106386751|K07151;LOC106387159|K10575…	42	LOC106348418|K14004;LOC106361739|K07342;LOC106371215|K09481;LOC106375815|K09540;LOC106384930|K03283;LOC106388012|K09584;LOC106427931|K06689;LOC106434322|K14004;LOC106434636|K04523;LOC106443275|K13993;LOC106447507|K10956;LOC106451531|K13993;LOC106453390|K03237	13	http://www.kegg.jp/pathway/map04141+K07953+K13993+K10601+K04079+K09507+K10661+K08054+K14012+K10597+K03237+K07151+K03283+K10575+K09487+K10666+K07342+K14016+K09518+K09503+K14003+K06689+K09486+K10956+K01230+K13525+K13989+K09481+K14004+K09540+K09584+K04523
Purine metabolism	map00230	LOC106346487|K01510;LOC106348300|K00940;LOC106360991|K03010;LOC106362470|K00106;LOC106366028|K00602;LOC106366686|K00940;LOC106376832|K14977;LOC106380880|K03012;LOC106385132|K00759;LOC106385193|K00759;LOC106388274|K13484;LOC106394304|K01951;LOC106403511|K00856;LOC106407011|K15778;LOC106409249|K00873;LOC106416486|K03015;LOC106417662|K03012;LOC106418455|K01835;LOC106424415|K01923;LOC106427756|K01466…	LOC106346487|K01510;LOC106348300|K00940;LOC106360991|K03010;LOC106362470|K00106;LOC106366028|K00602;LOC106366686|K00940;LOC106376832|K14977;LOC106380880|K03012;LOC106385132|K00759;LOC106385193|K00759;LOC106388274|K13484;LOC106394304|K01951;LOC106403511|K00856;LOC106407011|K15778;LOC106409249|K00873;LOC106416486|K03015;LOC106417662|K03012;LOC106418455|K01835;LOC106424415|K01923;LOC106427756|K01466…	28	LOC106346488|K01510;LOC106350995|K03009;LOC106351723|K03006;LOC106354244|K03787;LOC106362382|K01945;LOC106366576|K03027;LOC106370384|K18532;LOC106372630|K00856;LOC106379176|K00948;LOC106382909|K00873;LOC106384806|K00962;LOC106384918|K03012;LOC106390217|K03014;LOC106399614|K03787;LOC106416164|K00759;LOC106420263|K01522;LOC106428747|K00856;LOC106429574|K00948;LOC106438870|K00939;LOC106443239|K00860	20	http://www.kegg.jp/pathway/map00230+K01510+K00940+K03010+K00106+K00602+K14977+K03012+K00759+K13484+K01951+K00856+K15778+K00873+K03015+K01835+K01923+K01466+K00764+K03013+K00939+K03027+K03009+K03006+K03787+K01945+K18532+K00948+K00962+K03014+K01522+K00860
Pyrimidine metabolism	map00240	LOC106346487|K01510;LOC106348300|K00940;LOC106355525|K13421;LOC106360991|K03010;LOC106366051|K00254;LOC106366686|K00940;LOC106380880|K03012;LOC106389502|K13998;LOC106390659|K01240;LOC106416486|K03015;LOC106417662|K03012;LOC106424891|K00943;LOC106435549|K03013;LOC106452553|K03027;LOC106346488|K01510;LOC106350995|K03009;LOC106351723|K03006;LOC106354244|K03787;LOC106366576|K03027;LOC106382665|K13800…	LOC106346487|K01510;LOC106348300|K00940;LOC106355525|K13421;LOC106360991|K03010;LOC106366051|K00254;LOC106366686|K00940;LOC106380880|K03012;LOC106389502|K13998;LOC106390659|K01240;LOC106416486|K03015;LOC106417662|K03012;LOC106424891|K00943;LOC106435549|K03013;LOC106452553|K03027	14	LOC106346488|K01510;LOC106350995|K03009;LOC106351723|K03006;LOC106354244|K03787;LOC106366576|K03027;LOC106382665|K13800;LOC106384806|K00962;LOC106384918|K03012;LOC106390217|K03014;LOC106399614|K03787;LOC106451122|K01240	11	http://www.kegg.jp/pathway/map00240+K01510+K00940+K13421+K03010+K00254+K03012+K13998+K01240+K03015+K00943+K03013+K03027+K03009+K03006+K03787+K13800+K00962+K03014
Pyruvate metabolism	map00620	LOC106345762|K00627;LOC106349129|K00128;LOC106368252|K02160;LOC106375474|K00102;LOC106383016|K00029;LOC106396486|K00161;LOC106397410|K00161;LOC106400973|K01006;LOC106403919|K00161;LOC106409249|K00873;LOC106411611|K01610;LOC106419873|K01069;LOC106431970|K02160;LOC106439616|K00873;LOC106440933|K01595;LOC106345918|K00026;LOC106349745|K11262;LOC106352549|K00161;LOC106352871|K18881;LOC106367599|K00161…	LOC106345762|K00627;LOC106349129|K00128;LOC106368252|K02160;LOC106375474|K00102;LOC106383016|K00029;LOC106396486|K00161;LOC106397410|K00161;LOC106400973|K01006;LOC106403919|K00161;LOC106409249|K00873;LOC106411611|K01610;LOC106419873|K01069;LOC106431970|K02160;LOC106439616|K00873;LOC106440933|K01595	15	LOC106345918|K00026;LOC106349745|K11262;LOC106352549|K00161;LOC106352871|K18881;LOC106367599|K00161;LOC106372160|K02160;LOC106382909|K00873;LOC106418616|K00627;LOC106419302|K00102;LOC106428091|K00626;LOC106451057|K01962;LOC106451463|K00026	12	http://www.kegg.jp/pathway/map00620+K00627+K00128+K02160+K00102+K00029+K00161+K01006+K00873+K01610+K01069+K01595+K00026+K11262+K18881+K00626+K01962
Riboflavin metabolism	map00740	LOC106429213|K00794;LOC106435962|K14379;LOC106366229|K14652;LOC106438205|K00794;	LOC106429213|K00794;LOC106435962|K14379	2	LOC106366229|K14652;LOC106438205|K00794	2	http://www.kegg.jp/pathway/map00740+K00794+K14379+K14652
Ribosome biogenesis in eukaryotes	map03008	LOC106364995|K14560;LOC106379219|K11128;LOC106380416|K14555;LOC106380523|K11129;LOC106380722|K07936;LOC106392202|K14561;LOC106396561|K14539;LOC106415144|K14574;LOC106420814|K07936;LOC106430761|K06943;LOC106436275|K12845;LOC106449046|K14559;LOC106449424|K14564;LOC106450710|K14566;LOC106347101|K14563;LOC106353106|K14564;LOC106353382|K06943;LOC106360785|K03264;LOC106370384|K18532;LOC106384981|K11129…	LOC106364995|K14560;LOC106379219|K11128;LOC106380416|K14555;LOC106380523|K11129;LOC106380722|K07936;LOC106392202|K14561;LOC106396561|K14539;LOC106415144|K14574;LOC106420814|K07936;LOC106430761|K06943;LOC106436275|K12845;LOC106449046|K14559;LOC106449424|K14564;LOC106450710|K14566	14	LOC106347101|K14563;LOC106353106|K14564;LOC106353382|K06943;LOC106360785|K03264;LOC106370384|K18532;LOC106384981|K11129;LOC106389696|K14538;LOC106396585|K14566;LOC106404393|K14571;LOC106411224|K14538;LOC106412410|K03539;LOC106426302|K14549;LOC106446762|K14539	13	http://www.kegg.jp/pathway/map03008+K14560+K11128+K14555+K11129+K07936+K14561+K14539+K14574+K06943+K12845+K14559+K14564+K14566+K14563+K03264+K18532+K14538+K14571+K03539+K14549
RNA degradation	map03018	LOC106363977|K12624;LOC106377800|K12580;LOC106384830|K12602;LOC106386919|K12605;LOC106401249|K12603;LOC106401509|K12604;LOC106416227|K12614;LOC106427348|K12581;LOC106434706|K12598;LOC106435838|K12586;LOC106436200|K00850;LOC106451758|K12626;LOC106452437|K04077;LOC106454434|K01689;LOC106380470|K13126;LOC106381246|K12591;LOC106384806|K00962;LOC106391190|K12620;LOC106394582|K04077;LOC106402687|K01689…	LOC106363977|K12624;LOC106377800|K12580;LOC106384830|K12602;LOC106386919|K12605;LOC106401249|K12603;LOC106401509|K12604;LOC106416227|K12614;LOC106427348|K12581;LOC106434706|K12598;LOC106435838|K12586;LOC106436200|K00850;LOC106451758|K12626;LOC106452437|K04077;LOC106454434|K01689	14	LOC106380470|K13126;LOC106381246|K12591;LOC106384806|K00962;LOC106391190|K12620;LOC106394582|K04077;LOC106402687|K01689;LOC106418493|K13126;LOC106418603|K12598;LOC106421548|K13126;LOC106427881|K12589;LOC106428135|K12624;LOC106434149|K12604;LOC106440342|K04077	13	http://www.kegg.jp/pathway/map03018+K12624+K12580+K12602+K12605+K12603+K12604+K12614+K12581+K12598+K12586+K00850+K12626+K04077+K01689+K13126+K12591+K00962+K12620+K12589
RNA polymerase	map03020	LOC106360991|K03010;LOC106380880|K03012;LOC106416486|K03015;LOC106417662|K03012;LOC106435549|K03013;LOC106452553|K03027;LOC106350995|K03009;LOC106351723|K03006;LOC106366576|K03027;LOC106384918|K03012;LOC106390217|K03014;	LOC106360991|K03010;LOC106380880|K03012;LOC106416486|K03015;LOC106417662|K03012;LOC106435549|K03013;LOC106452553|K03027	6	LOC106350995|K03009;LOC106351723|K03006;LOC106366576|K03027;LOC106384918|K03012;LOC106390217|K03014	5	http://www.kegg.jp/pathway/map03020+K03010+K03012+K03015+K03013+K03027+K03009+K03006+K03014
RNA transport	map03013	LOC106357999|K14297;LOC106360871|K03259;LOC106361360|K12875;LOC106361740|K13151;LOC106368183|K10577;LOC106368359|K14328;LOC106375476|K03237;LOC106377891|K02516;LOC106380446|K12880;LOC106380722|K07936;LOC106380758|K03241;LOC106380794|K03259;LOC106388552|K03260;LOC106391874|K03259;LOC106392092|K14299;LOC106396401|K13174;LOC106399915|K14319;LOC106420814|K07936;LOC106421980|K05019;LOC106424095|K03260…	LOC106357999|K14297;LOC106360871|K03259;LOC106361360|K12875;LOC106361740|K13151;LOC106368183|K10577;LOC106368359|K14328;LOC106375476|K03237;LOC106377891|K02516;LOC106380446|K12880;LOC106380722|K07936;LOC106380758|K03241;LOC106380794|K03259;LOC106388552|K03260;LOC106391874|K03259;LOC106392092|K14299;LOC106396401|K13174;LOC106399915|K14319;LOC106420814|K07936;LOC106421980|K05019;LOC106424095|K03260…	26	LOC106347315|K03113;LOC106348418|K14004;LOC106353589|K03238;LOC106366476|K14299;LOC106368321|K03239;LOC106379480|K00784;LOC106380470|K13126;LOC106390420|K12875;LOC106396560|K03257;LOC106412410|K03539;LOC106418493|K13126;LOC106421548|K13126;LOC106434322|K14004;LOC106440901|K12160;LOC106448736|K12881;LOC106450764|K14306;LOC106453390|K03237	17	http://www.kegg.jp/pathway/map03013+K14297+K03259+K12875+K13151+K10577+K14328+K03237+K02516+K12880+K07936+K03241+K03260+K14299+K13174+K14319+K05019+K03231+K03254+K03245+K12160+K03113+K14004+K03238+K03239+K00784+K13126+K03257+K03539+K12881+K14306
Selenocompound metabolism	map00450	LOC106368024|K01760;LOC106368984|K01761;LOC106380770|K00549;LOC106388653|K01739;LOC106450656|K00384;LOC106366448|K01761;LOC106387757|K00549;	LOC106368024|K01760;LOC106368984|K01761;LOC106380770|K00549;LOC106388653|K01739;LOC106450656|K00384	5	LOC106366448|K01761;LOC106387757|K00549	2	http://www.kegg.jp/pathway/map00450+K01760+K01761+K00549+K01739+K00384
Sesquiterpenoid and triterpenoid biosynthesis	map00909	LOC106352011|K14184;LOC106384848|K15815;	LOC106352011|K14184;LOC106384848|K15815	2	.	0	http://www.kegg.jp/pathway/map00909+K14184+K15815
SNARE interactions in vesicular transport	map04130	LOC106345313|K08489;LOC106346046|K08492;LOC106378466|K08496;LOC106421693|K08486;LOC106427276|K08515;LOC106427492|K08492;LOC106432420|K08488;LOC106356835|K08504;LOC106365506|K08489;LOC106382968|K08490;LOC106400025|K08488;LOC106438245|K08495;	LOC106345313|K08489;LOC106346046|K08492;LOC106378466|K08496;LOC106421693|K08486;LOC106427276|K08515;LOC106427492|K08492;LOC106432420|K08488	7	LOC106356835|K08504;LOC106365506|K08489;LOC106382968|K08490;LOC106400025|K08488;LOC106438245|K08495	5	http://www.kegg.jp/pathway/map04130+K08489+K08492+K08496+K08486+K08515+K08488+K08504+K08490+K08495
Sphingolipid metabolism	map00600	LOC106389564|K01634;LOC106418278|K12309;LOC106437628|K04711;LOC106449068|K00654;	LOC106389564|K01634;LOC106418278|K12309;LOC106437628|K04711	3	LOC106449068|K00654	1	http://www.kegg.jp/pathway/map00600+K01634+K12309+K04711+K00654
Spliceosome	map03040	LOC106348510|K12842;LOC106357716|K12831;LOC106361360|K12875;LOC106363977|K12624;LOC106366069|K12741;LOC106368515|K12820;LOC106380446|K12880;LOC106380831|K12827;LOC106385334|K03283;LOC106387908|K12857;LOC106388631|K12825;LOC106390076|K12733;LOC106391134|K12834;LOC106399072|K12854;LOC106403309|K12874;LOC106404246|K12854;LOC106405900|K12874;LOC106406408|K11096;LOC106410365|K12874;LOC106410625|K12815…	LOC106348510|K12842;LOC106357716|K12831;LOC106361360|K12875;LOC106363977|K12624;LOC106366069|K12741;LOC106368515|K12820;LOC106380446|K12880;LOC106380831|K12827;LOC106385334|K03283;LOC106387908|K12857;LOC106388631|K12825;LOC106390076|K12733;LOC106391134|K12834;LOC106399072|K12854;LOC106403309|K12874;LOC106404246|K12854;LOC106405900|K12874;LOC106406408|K11096;LOC106410365|K12874;LOC106410625|K12815…	36	LOC106345919|K12741;LOC106358982|K12818;LOC106366256|K12828;LOC106366990|K11086;LOC106382193|K12741;LOC106383948|K12815;LOC106384930|K03283;LOC106385071|K12859;LOC106387948|K12893;LOC106389883|K11086;LOC106390149|K12844;LOC106390337|K12847;LOC106390420|K12875;LOC106393650|K12823;LOC106410431|K11088;LOC106422621|K12741;LOC106428135|K12624;LOC106447161|K12858;LOC106447515|K12849;LOC106448705|K12896…	22	http://www.kegg.jp/pathway/map03040+K12842+K12831+K12875+K12624+K12741+K12820+K12880+K12827+K03283+K12857+K12825+K12733+K12834+K12854+K12874+K11096+K12815+K11092+K12885+K12860+K12823+K11097+K12845+K12862+K12819+K11091+K12626+K12846+K12818+K12828+K11086+K12859+K12893+K12844+K12847+K11088+K12858+K12849+K12896+K12881
Starch and sucrose metabolism	map00500	LOC106345241|K00695;LOC106357062|K00703;LOC106369788|K00975;LOC106372782|K00847;LOC106391086|K01188;LOC106392374|K01193;LOC106394738|K16055;LOC106402099|K01188;LOC106407011|K15778;LOC106414450|K00975;LOC106415110|K16055;LOC106417724|K01188;LOC106418455|K01835;LOC106430852|K00847;LOC106438758|K01188;LOC106440136|K01177;LOC106445890|K00700;LOC106447331|K00700;LOC106451286|K01188;LOC106356810|K00847…	LOC106345241|K00695;LOC106357062|K00703;LOC106369788|K00975;LOC106372782|K00847;LOC106391086|K01188;LOC106392374|K01193;LOC106394738|K16055;LOC106402099|K01188;LOC106407011|K15778;LOC106414450|K00975;LOC106415110|K16055;LOC106417724|K01188;LOC106418455|K01835;LOC106430852|K00847;LOC106438758|K01188;LOC106440136|K01177;LOC106445890|K00700;LOC106447331|K00700;LOC106451286|K01188	19	LOC106356810|K00847;LOC106384641|K00844;LOC106387146|K01188;LOC106387485|K01188;LOC106391472|K00700;LOC106404087|K00703;LOC106413912|K00847;LOC106422143|K00847;LOC106435908|K01188;LOC106440623|K01193;LOC106451114|K00700	11	http://www.kegg.jp/pathway/map00500+K00695+K00703+K00975+K00847+K01188+K01193+K16055+K15778+K01835+K01177+K00700+K00844
Steroid biosynthesis	map00100	LOC106371823|K00559;LOC106377451|K14674;LOC106401015|K05917;LOC106439781|K01853;LOC106404283|K09828;	LOC106371823|K00559;LOC106377451|K14674;LOC106401015|K05917;LOC106439781|K01853	4	LOC106404283|K09828	1	http://www.kegg.jp/pathway/map00100+K00559+K14674+K05917+K01853+K09828
Stilbenoid, diarylheptanoid and gingerol biosynthesis	map00945	LOC106348399|K00487;LOC106438010|K09754;	LOC106348399|K00487;LOC106438010|K09754	2	.	0	http://www.kegg.jp/pathway/map00945+K00487+K09754
Sulfur metabolism	map00920	LOC106347951|K15422;LOC106347952|K15422;LOC106388653|K01739;LOC106439254|K00392;LOC106349619|K17725;LOC106356159|K01738;LOC106391818|K01738;LOC106429086|K00640;LOC106443239|K00860;	LOC106347951|K15422;LOC106347952|K15422;LOC106388653|K01739;LOC106439254|K00392	4	LOC106349619|K17725;LOC106356159|K01738;LOC106391818|K01738;LOC106429086|K00640;LOC106443239|K00860	5	http://www.kegg.jp/pathway/map00920+K15422+K01739+K00392+K17725+K01738+K00640+K00860
Sulfur relay system	map04122	LOC106360892|K03635;LOC106420825|K11996;LOC106389975|K11996;	LOC106360892|K03635;LOC106420825|K11996	2	LOC106389975|K11996	1	http://www.kegg.jp/pathway/map04122+K03635+K11996
Synthesis and degradation of ketone bodies	map00072	LOC106428091|K00626;	.	0	LOC106428091|K00626	1	http://www.kegg.jp/pathway/map00072+K00626
Taurine and hypotaurine metabolism	map00430	LOC106377412|K10712;LOC106428119|K18592;	LOC106377412|K10712	1	LOC106428119|K18592	1	http://www.kegg.jp/pathway/map00430+K10712+K18592
Terpenoid backbone biosynthesis	map00900	LOC106355630|K03527;LOC106361035|K03527;LOC106366495|K01770;LOC106368235|K15889;LOC106388009|K11778;LOC106392209|K01770;LOC106420530|K11778;LOC106428404|K00021;LOC106442664|K11778;LOC106381375|K10960;LOC106384974|K00587;LOC106385190|K15892;LOC106390403|K15889;LOC106428091|K00626;LOC106435924|K15892;LOC106436597|K00869;LOC106446141|K05954;LOC106447487|K14066;	LOC106355630|K03527;LOC106361035|K03527;LOC106366495|K01770;LOC106368235|K15889;LOC106388009|K11778;LOC106392209|K01770;LOC106420530|K11778;LOC106428404|K00021;LOC106442664|K11778	9	LOC106381375|K10960;LOC106384974|K00587;LOC106385190|K15892;LOC106390403|K15889;LOC106428091|K00626;LOC106435924|K15892;LOC106436597|K00869;LOC106446141|K05954;LOC106447487|K14066	9	http://www.kegg.jp/pathway/map00900+K03527+K01770+K15889+K11778+K00021+K10960+K00587+K15892+K00626+K00869+K05954+K14066
Thiamine metabolism	map00730	LOC106353937|K06949;LOC106366413|K03146;LOC106451429|K00939;LOC106451432|K00939;LOC106406384|K06949;LOC106438870|K00939;	LOC106353937|K06949;LOC106366413|K03146;LOC106451429|K00939;LOC106451432|K00939	4	LOC106406384|K06949;LOC106438870|K00939	2	http://www.kegg.jp/pathway/map00730+K06949+K03146+K00939
Tropane, piperidine and pyridine alkaloid biosynthesis	map00960	LOC106380752|K14454;LOC106429959|K14454;LOC106451368|K14455;	LOC106380752|K14454	1	LOC106429959|K14454;LOC106451368|K14455	2	http://www.kegg.jp/pathway/map00960+K14454+K14455
Tryptophan metabolism	map00380	LOC106348366|K01501;LOC106349129|K00128;LOC106354428|K01501;LOC106366683|K00164;LOC106402388|K01501;LOC106407393|K07130;LOC106440999|K11819;LOC106453510|K07130;LOC106348184|K00164;LOC106407896|K03781;LOC106428091|K00626;	LOC106348366|K01501;LOC106349129|K00128;LOC106354428|K01501;LOC106366683|K00164;LOC106402388|K01501;LOC106407393|K07130;LOC106440999|K11819;LOC106453510|K07130	8	LOC106348184|K00164;LOC106407896|K03781;LOC106428091|K00626	3	http://www.kegg.jp/pathway/map00380+K01501+K00128+K00164+K07130+K11819+K03781+K00626
Tyrosine metabolism	map00350	LOC106348356|K18857;LOC106365221|K01592;LOC106365308|K01592;LOC106380752|K14454;LOC106390643|K01555;LOC106429959|K14454;LOC106430838|K00001;LOC106451368|K14455;	LOC106348356|K18857;LOC106365221|K01592;LOC106365308|K01592;LOC106380752|K14454;LOC106390643|K01555	5	LOC106429959|K14454;LOC106430838|K00001;LOC106451368|K14455	3	http://www.kegg.jp/pathway/map00350+K18857+K01592+K14454+K01555+K00001+K14455
Ubiquinone and other terpenoid-quinone biosynthesis	map00130	LOC106345528|K06127;LOC106348399|K00487;LOC106375329|K09834;LOC106376638|K02552;LOC106387361|K03809;LOC106388005|K03809;LOC106398862|K01904;LOC106421965|K01904;LOC106429136|K01661;LOC106454249|K02552;LOC106378148|K02552;LOC106381977|K01661;	LOC106345528|K06127;LOC106348399|K00487;LOC106375329|K09834;LOC106376638|K02552;LOC106387361|K03809;LOC106388005|K03809;LOC106398862|K01904;LOC106421965|K01904;LOC106429136|K01661;LOC106454249|K02552	10	LOC106378148|K02552;LOC106381977|K01661	2	http://www.kegg.jp/pathway/map00130+K06127+K00487+K09834+K02552+K03809+K01904+K01661
Ubiquitin mediated proteolysis	map04120	LOC106348531|K10601;LOC106353211|K04506;LOC106353948|K03350;LOC106362870|K10592;LOC106366040|K10143;LOC106368183|K10577;LOC106368214|K10597;LOC106380844|K03348;LOC106381254|K03354;LOC106382526|K03363;LOC106383020|K10614;LOC106387125|K03872;LOC106387159|K10575;LOC106388037|K10140;LOC106388087|K10144;LOC106397054|K03363;LOC106401092|K10590;LOC106401098|K10573;LOC106401844|K10609;LOC106407497|K03350…	LOC106348531|K10601;LOC106353211|K04506;LOC106353948|K03350;LOC106362870|K10592;LOC106366040|K10143;LOC106368183|K10577;LOC106368214|K10597;LOC106380844|K03348;LOC106381254|K03354;LOC106382526|K03363;LOC106383020|K10614;LOC106387125|K03872;LOC106387159|K10575;LOC106388037|K10140;LOC106388087|K10144;LOC106397054|K03363;LOC106401092|K10590;LOC106401098|K10573;LOC106401844|K10609;LOC106407497|K03350…	28	LOC106348419|K10579;LOC106373865|K03178;LOC106376494|K04506;LOC106377418|K10260;LOC106382975|K03348;LOC106382987|K10583;LOC106384458|K10686;LOC106402927|K10581;LOC106403003|K04506;LOC106404962|K10260;LOC106419516|K10144;LOC106420378|K03872;LOC106427931|K06689;LOC106434965|K10592;LOC106448641|K10590	15	http://www.kegg.jp/pathway/map04120+K10601+K04506+K03350+K10592+K10143+K10577+K10597+K03348+K03354+K03363+K10614+K03872+K10575+K10140+K10144+K10590+K10573+K10609+K10583+K06689+K10579+K03178+K10260+K10686+K10581
Valine, leucine and isoleucine biosynthesis	map00290	LOC106385095|K00826;LOC106398388|K00052;LOC106407186|K00826;LOC106431677|K01754;LOC106349704|K01754;LOC106350476|K00826;LOC106354460|K01653;LOC106416451|K01703;LOC106434491|K01704;LOC106447002|K01653;	LOC106385095|K00826;LOC106398388|K00052;LOC106407186|K00826;LOC106431677|K01754	4	LOC106349704|K01754;LOC106350476|K00826;LOC106354460|K01653;LOC106416451|K01703;LOC106434491|K01704;LOC106447002|K01653	6	http://www.kegg.jp/pathway/map00290+K00826+K00052+K01754+K01653+K01703+K01704
Valine, leucine and isoleucine degradation	map00280	LOC106349129|K00128;LOC106385095|K00826;LOC106390423|K00827;LOC106407186|K00826;LOC106350476|K00826;LOC106384942|K00166;LOC106428091|K00626;	LOC106349129|K00128;LOC106385095|K00826;LOC106390423|K00827;LOC106407186|K00826	4	LOC106350476|K00826;LOC106384942|K00166;LOC106428091|K00626	3	http://www.kegg.jp/pathway/map00280+K00128+K00826+K00827+K00166+K00626
Zeatin biosynthesis	map00908	LOC106374850|K10760;LOC106384861|K00279;LOC106427274|K00279;	LOC106374850|K10760;LOC106384861|K00279;LOC106427274|K00279	3	.	0	http://www.kegg.jp/pathway/map00908+K10760+K00279
