# Supplementary material for: Exploration into Natural Variation Genes Associated with Determinate and Capitulum-like Inflorescence in Brassica napus
Source: Int J Mol Sci. 2023 Aug 17;24(16):12902. doi: 10.3390/ijms241612902 (PMC10454214; doi:10.3390/ijms241612902)
Supplement: Supplementary file 1 [file ijms-24-12902-s001.zip › Table S7. flower and inflorescence development.xlsx]

## Sheet: Table
Serial Number	ID in Aradopsis Database	Gene name in Aradopsis Database	Go Function	down/up-reguldownted DEGs
1	AT1G01030	NGA3	flower development	LOC106407586(up)
2	AT1G04400	CRY2/FHA/PHH1	flower development	LOC106369426(up)
3	AT1G09230	U11/U12-65K	inflorescence development	LOC106351182(down)
4	AT1G13260	EDF4/RAV1	negative regulation of flower development	LOC106407586(up)
5	AT1G15750	TPL/WSIP1	primary shoot apical meristem specification	LOC106367073(down)
6	AT1G22130	AGL104	flower/pollen development, pollen maturation, pollen tube growth	LOC106443647(up)
7	AT1G24260	AGL9/SEP3	flower/ovule development, specification of floral organ identity and number	LOC106443647(up)
8	AT1G26310	AGL10/CAL1	flower development, floral meristem determinacy	LOC106443647(up)
9	AT1G27320	AHK3/HK3	flower development,shoot system development	LOC106391333(down)
10	AT1G27360	SPL11	shoot maturation in the reproductive phase	LOC106366623(up)
11	AT1G27370	SPL10	shoot maturation in the reproductive phase	LOC106366623(up)
12	AT1G30330	ARF6	stamen elongation, flower development	LOC106447200(down)
13	AT1G30490	ATHB9/PHV	integument development,primary shoot apical meristem specification	LOC106432754(up)
14	AT1G36160	ACC1/GK	primary shoot apical meristem specification	LOC106349745(up)
15	AT1G43850	SEU	gynoecium development, ovule/flower development	LOC106410443(up)
16	AT1G52030	MBP1.2/ MBP2	flower development	LOC106404236(down)
17	AT1G52150	CAN/ATHB15/CORONA/ICU4	integument development	LOC106432754(up)
18	AT1G52740	HTA9	flower development	LOC106438126(down)
19	AT1G53160	FTM6/SPL4	flower development	LOC106409181(down)
20	AT1G64520	RPN12A	flower development	LOC106366462(up)
21	AT1G65480	FT/RSB8	flower development	LOC106357361(down)
22	AT1G66400	CML23	flower development	LOC106376492(down)
23	AT1G69120	AP1/AGL7	flower development, floral meristem determinacy, maintenance of floral meristem identity,inflorescence development	LOC106405123(up)
24	AT1G71692	AGL12/XAL1	flower development	LOC106405123(up)
25	AT1G72440	EDA25/SWA2	embryo sac development	LOC106391333(down)
26	AT1G80490	TPR1	primary shoot apical meristem specification	LOC106367073(down)
27	AT2G02450	ANAC034/LOV1/NAC035	flower development	LOC106411322(down)
28	AT2G02850	ARPN	anther development	LOC106438191(down)
29	AT2G03710	AGL3/SEP4	carpel\petal\ovule\sepal\stamen development, maintenance of floral meristem identity	LOC106366064(down)
30	AT2G17180	DAZ1	pollen sperm cell differentiation	LOC106434912(up)
31	AT2G19520	ACG1/FVE/MSI4/NFC4	flower development	LOC106369099(down)
32	AT2G24790	ATCOL3/COL3/BBX4	flower development	LOC106439603(down)
33	AT2G27550	ATC	negative regulation of flower development	LOC106370742(down)
34	AT2G30140	UGT87A2	flower development	LOC106453655(down)
35	AT2G31160	LSH3	maintenance of shoot apical meristem identity	LOC106454866(down)
36	AT2G33810	SPL3	flower development,inflorescence development	LOC106437809(down)
37	AT2G34710	ATHB-14/PHB-1D	integument development,primary shoot apical meristem specification	LOC106432754(up)
38	AT2G34920	EDA18	embryo sac development, pollen development	LOC106450166(down)
39	AT2G38810	HTA8	flower development	LOC106438126(down)
40	AT2G39705	DVL11/RTFL8	shoot system development	LOC106394533(down)
41	AT2G40300	FER4	flower development	LOC106382764(down)
42	AT2G42830	AGL5/SHP2	carpel\ovule development	LOC106366064(down)
43	AT2G43410	FPA	flower/embryo sac development	LOC106421165(down)
44	AT2G43790	MPK6	ovule development	LOC106360887(down)
45	AT2G45190	AFO/FIL/YAB1/YABBY1	flower development, specification of floral organ identity,inflorescence development, shoot apical meristem development	LOC106397572(up)
46	AT2G45650	AGL6/RSB1	ovule/flower development	LOC106372179(up)
47	AT2G45660	SOC1/AGL20	flower development,maintenance of inflorescence meristem identity	LOC106392049(down)
48	AT2G46870	NGA1	flower development	LOC106407586(up)
49	AT3G01460	MBD9	secondary shoot formation, shoot branching enhancement	LOC106370993(down)
50	AT3G02310	AGL4/SEP2	flower/ovule development	LOC106366094(down)
51	AT3G02380	BBX3/COL2	flower development	LOC106365002(down)
52	AT3G07050	NSN1	maintenance of inflorescence meristem identity	LOC106411224(up)
53	AT3G07220	FHA2	stamen filament development	LOC106365805(down)
54	AT3G08550	ELD1	cell elongation	LOC106427972(up)
55	AT3G10490	SGS1/ANAC051/ANAC052	flower/pollen development,	LOC106430660(down)
56	AT3G15170	ANAC054/ATNAC1/CUC1	flower development, gynoecium development,shoot apical meristem format, primary shoot formation	LOC106380651(down)
57	AT3G15880	TPR4/WSIP2	primary shoot formation,secondary shoot formation	;LOC106367073(down)
58	AT3G16830	TPR2	primary shoot apical meristem specification	LOC106367073(down)
59	AT3G19980	EMB2736/FYPP3/STPP	flower development	LOC106355571(down)
60	AT3G22990	LFR	flower development, anther development	LOC106451783(up)
61	AT3G30260	AGL79	secondary shoot formation	LOC106366064(down)
62	AT3G45640	MPK3	ovule/pollen development, pollen tube guidance,inflorescence development	LOC106360887(down)
63	AT3G47620	TCP14	inflorescence development	LOC106384975(up)
64	AT3G48360	BT2	embryo sac development, pollen development,	LOC106405367(down)
65	AT3G49180	RID3	negative regulation of shoot apical meristem development	LOC106351787(down)
66	AT3G54340	AP3	petal/stamen development	LOC106366094(down)
67	AT3G54560	HTA11	flower development	LOC106415036(down)
68	AT3G54720	AMP1/COP2/HPT/MFO1/PT	negative regulation of flower development	LOC106411714(down)
69	AT3G56090	FER3	flower development	LOC106382764(down)
70	AT3G58780	AGL1/SHP1	flower development, carpel/ovule development	LOC106405123(up)
71	AT3G60630	HAM2/LOM2	promoting cell differentiation at the periphery of shoot meristems	LOC106371096(down)
72	AT3G61120	AGL13	ovule/pollen development	LOC106443647(up)
73	AT3G61910	NAC066/NST2	anther dehiscence	LOC106399496(down)
74	AT3G61970	NGA2	flower development	LOC106407586(up)
75	AT4G00180	YAB3	shoot apical meristem development	LOC106397572(up)
76	AT4G01370	MAPK4/MPK4	pollen development	LOC106360887(down)
77	AT4G01500	NGA4	flower development	LOC106407586(up)
78	AT4G09960	AGL11/STK	carpel\ovule\integument development	LOC106443647(up)
79	AT4G11880	AGL14/XAL2	flower development, maintenance of floral meristem identity	LOC106366094(down)
80	AT4G18960	AG	flower development, carpel/ovule/stamen development, maintenance of floral organ identity	LOC106443647(up)
81	AT4G20270	BAM3	floral organ\gametophyte development, ovule specification and function	LOC106365946(down)
82	AT4G20370	TSF	flower development	LOC106357361(down)
83	AT4G22950	AGL19	flower development	LOC106392049(down)
84	AT4G24540	AGL24	floral meristem determinacy, floral whorl development, maintenance of floral meristem identity,maintenance of inflorescence meristem identity	LOC106440793(down, NS1)
85	AT4G26150	GNL/CGA1/GATA22	negative regulation of flower development	LOC106358566(down)
86	AT4G32880	HB-8	primary shoot apical meristem specification	LOC106432754(up)
87	AT4G32980	ATH1	shoot apical meristem maintenance	LOC106372564(up)
88	AT4G35280	DAZ2	pollen sperm cell differentiation	LOC106434912(up)
89	AT4G36920	AP2/FL1/FLO2	floral organ identity,ovule development, flower meristem maintenance	LOC106353677(up)
90	AT5G02030	BLH9/BLR/HB-6/PNY/RPL/VAN	floral whorl morphogenesis,maintenance of floral meristem identity	LOC106372564(up)
91	AT5G02030	BLR/PNY	internode patterning,maintenance of inflorescence meristem identity,secondary shoot formation	LOC106372564(up)
92	AT5G03840	TFL1	negative regulation of flower development, floral initiation,inflorescence meristem identity	LOC106370742(down)
93	AT5G05690	CBB3/CPD/CYP90/DWF3	anther wall tapetum cell differentiation,pollen exine formation	LOC106380838(down)
94	AT5G07200	GA20OX3/YAP169	flower development	LOC106442380(down)
95	AT5G08335	ATSTE14B/ICMTB	flower development,shoot system development	LOC106384974(up)
96	AT5G11530	EMF1	shoot system development	LOC106383024(down)
97	AT5G13290	CRN/SOL2	negative regulation of flower development and floral organ abscission	LOC106411377(down)
98	AT5G13790	AGL15	negative regulation of flower development	LOC106405123(up)
99	AT5G15800	AGL2/SEP1	flower/ovule development	LOC106372179(up)
100	AT5G15840	BBX1/CO/FG	flower development	LOC106365002(down)
101	AT5G15850	BBX2/COL1	flower development	LOC106365002(down)
102	AT5G17690	LHP1/TFL2	negative regulation of flower development	LOC106452890(down)
103	AT5G18000	VDD	embryo sac development	LOC106380775(down)
104	AT5G19530	ACL5	internode elongation	LOC106380754(down)
105	AT5G20240	PI	specification of petal and stamen identities	LOC106425753(down)
106	AT5G22290	ANAC089/FSQ6/NAC089	negative regulation of flower development, floral initiation	LOC106371661(down)
107	AT5G23320	ATPCM/ ICMTA/STE14	flower development,shoot system development	LOC106384974(up)
108	AT5G24930	COL4/BBX5	flower development	LOC106439603(down)
109	AT5G27030	TPR3	primary shoot apical meristem specification	LOC106367073(down)
110	AT5G37055	ATSWC6/SEF	flower development	LOC106420515(up)
111	AT5G37770	CML24/TCH2	flower development	LOC106446344(up)
112	AT5G43270	SPL2	anther development	LOC106366623(up)
113	AT5G46210	CUL4	flower development	LOC106401844(down)
114	AT5G48160	OBE2	maintenance of shoot apical meristem identity	LOC106347120(down)
115	AT5G49160	DDM2/DMT01/DMT1/MET1/MET2	negative regulation of flower development	LOC106446455(down)
116	AT5G50570	SPL13	anther development	LOC106409181(down)
117	AT5G51810	AT2353/GA20OX2	flower development	LOC106442380(down)
118	AT5G51860	AGL72	flower development	LOC106443647(up)
119	AT5G51870	AGL71	flower development	LOC106443647(up)
120	AT5G53950	CUC2	primary shoot apical meristem specification, secondary shoot formation	LOC106380651(down)
121	AT5G56860	GNC	negative regulation of flower development	LOC106358566(down)
122	AT5G57660	COL5/BBX6	flower development	LOC106401454(down)
123	AT5G57800	CER3/FLP1/WAX2/YRE	pollen sperm cell differentiation	LOC106388603(down)
124	AT5G58230	MEE70/MSI1	flower/pollen development	LOC106435642(up)
125	AT5G59030	COPT1	pollen sperm cell differentiation	LOC106416458( down)
126	AT5G60910	AGL8/FUL	flower development,maintenance of inflorescence meristem identity	LOC106366064(down)
127	AT5G61850	LFY	maintenance of inflorescence meristem identity	LOC106351791(up, NS)
128	AT5G62000	ARF2/HSS/ORE14	flower/ovule development, floral organ abscission	LOC106383095(down)
129	AT5G62165	AGL42/FYF	flower development, floral transition, floral organ senescence	LOC106366094(down)
130	AT5G62380	NAC101/VND6	programmed cell death	LOC106399496(down)
131	AT5G63160	BT1	embryo sac development, pollen development	LOC106405367(down)
132	AT5G64960	CDKC2/CDKC	flower development, carpel development	LOC106348014(up)
133	AT5G65000	ROCK1	pollen exine formation,shoot apical meristem development	LOC106348012(up)
1:No significant difference.
